# Supplementary material for: Insights into the Ancient Adaptation to Intertidal Environments by Red Algae Based on a Genomic and Multiomics Investigation of Neoporphyra haitanensis
Source: Mol Biol Evol. 2021 Nov 3;39(1):msab315. doi: 10.1093/molbev/msab315 (PMC8752119; doi:10.1093/molbev/msab315)
Supplement: msab315_Supplementary_Data [file msab315_supplementary_data.zip]

Archive with 11 entries (11 files):
- Data S1.xlsx
- Data S10.xlsx
- Data S2.xlsx
- Data S3.xlsx
- Data S4.xlsx
- Data S5.xlsx
- Data S6 - PATRIC output.xlsx
- Data S7.xlsx
- Data S8.xlsx
- Data S9 - HGT_candidate.xlsx
- Supplementary Material.pdf
