# Supplementary material for: Insights into the Ancient Adaptation to Intertidal Environments by Red Algae Based on a Genomic and Multiomics Investigation of Neoporphyra haitanensis
Source: Mol Biol Evol. 2021 Nov 3;39(1):msab315. doi: 10.1093/molbev/msab315 (PMC8752119; doi:10.1093/molbev/msab315)
Supplement: msab315_Supplementary_Data [file msab315_supplementary_data.zip › Data S1.xlsx]

## Sheet: output (2)
Contigs	Region (Hi-C & NT alignment)	Hi-C clustered	NT validated (porphyra)	Organelle
000000F_arrow_pilon	bacteria	Y	N
000001F_arrow_pilon	bacteria	Y	N
000002F_arrow_pilon	bacteria	Y	N
000003F_arrow_pilon	bacteria	Y	N
000004F_arrow_pilon	bacteria	Y	N
000005F_arrow_pilon	bacteria	Y	N
000006F_arrow_pilon	bacteria	Y	N
000007F_arrow_pilon	bacteria	Y	N
000008F_arrow_pilon	bacteria	Y	N
000016F_arrow_pilon	bacteria	Y	N
000020F_arrow_pilon	bacteria	Y	N
000021F_arrow_pilon	bacteria	Y	N
000022F_arrow_pilon	bacteria	Y	N
000031F_arrow_pilon	bacteria	Y	N
000048F_arrow_pilon	bacteria	Y	N
000051F_arrow_pilon	bacteria	Y	N
000062F_arrow_pilon	bacteria	Y	N
000066F_arrow_pilon	bacteria	Y	N
000068F_arrow_pilon	bacteria	Y	N
000070F_arrow_pilon	bacteria	Y	N
000074F_arrow_pilon	bacteria	Y	N
000077F_arrow_pilon	bacteria	Y	N
000081F_arrow_pilon	bacteria	Y	N
000092F_arrow_pilon	bacteria	Y	N
000098F_arrow_pilon	bacteria	Y	N
000099F_arrow_pilon	bacteria	Y	N
000101F_arrow_pilon	bacteria	Y	N
000102F_arrow_pilon	bacteria	Y	N
000105F_arrow_pilon	bacteria	Y	N
000106F_arrow_pilon	bacteria	Y	N
000114F_arrow_pilon	bacteria	Y	N
000127F_arrow_pilon	bacteria	Y	N
000132F_arrow_pilon	bacteria	Y	N
000134F_arrow_pilon	bacteria	Y	N
000153F_arrow_pilon	bacteria	Y	N
000163F_arrow_pilon	bacteria	Y	N
000166F_arrow_pilon	bacteria	Y	N
000167F_arrow_pilon	bacteria	Y	N
000176F_arrow_pilon	bacteria	Y	N
000179F_arrow_pilon	bacteria	Y	N
000211F_arrow_pilon	bacteria	Y	N
000262F_arrow_pilon	bacteria	Y	N
000341F_arrow_pilon	bacteria	Y	N
494_arrow_pilon	bacteria	Y	N
000009F_arrow_pilon	Neoporphyra haitanensis chromosome	Y	Y
000010F_arrow_pilon	Neoporphyra haitanensis chromosome	Y	Y
000011F_arrow_pilon	Neoporphyra haitanensis chromosome	Y	Y
000012F_arrow_pilon	Neoporphyra haitanensis chromosome	Y	Y
000013F_arrow_pilon	Neoporphyra haitanensis chromosome	Y	Y
000014F_arrow_pilon	Neoporphyra haitanensis chromosome	Y	Y
000015F_arrow_pilon	Neoporphyra haitanensis chromosome	Y	Y
000018F_arrow_pilon	Neoporphyra haitanensis chromosome	Y	Y
000019F_arrow_pilon	Neoporphyra haitanensis chromosome	Y	Y
000023F_arrow_pilon	Neoporphyra haitanensis chromosome	Y	Y
000024F_arrow_pilon	Neoporphyra haitanensis chromosome	Y	Y
000025F_arrow_pilon	Neoporphyra haitanensis chromosome	Y	Y
000026F_arrow_pilon	Neoporphyra haitanensis chromosome	Y	Y
000027F_arrow_pilon	Neoporphyra haitanensis chromosome	Y	Y
000028F_arrow_pilon	Neoporphyra haitanensis chromosome	Y	Y
000029F_arrow_pilon	Neoporphyra haitanensis chromosome	Y	Y
000030F_arrow_pilon	Neoporphyra haitanensis chromosome	Y	Y
000032F_arrow_pilon	Neoporphyra haitanensis chromosome	Y	Y
000033F_arrow_pilon	Neoporphyra haitanensis chromosome	Y	Y
000034F_arrow_pilon	Neoporphyra haitanensis chromosome	Y	Y
000035F_arrow_pilon	Neoporphyra haitanensis chromosome	Y	Y
000036F_arrow_pilon	Neoporphyra haitanensis chromosome	Y	Y
000037F_arrow_pilon	Neoporphyra haitanensis chromosome	Y	Y
000038F_arrow_pilon	Neoporphyra haitanensis chromosome	Y	Y
000039F_arrow_pilon	Neoporphyra haitanensis chromosome	Y	Y
000040F_arrow_pilon	Neoporphyra haitanensis chromosome	Y	Y
000041F_arrow_pilon	Neoporphyra haitanensis chromosome	Y	Y
000042F_arrow_pilon	Neoporphyra haitanensis chromosome	Y	Y
000043F_arrow_pilon	Neoporphyra haitanensis chromosome	Y	Y
000044F_arrow_pilon	Neoporphyra haitanensis chromosome	Y	Y
000045F_arrow_pilon	Neoporphyra haitanensis chromosome	Y	Y
000046F_arrow_pilon	Neoporphyra haitanensis chromosome	Y	Y
000047F_arrow_pilon	Neoporphyra haitanensis chromosome	Y	Y
000049F_arrow_pilon	Neoporphyra haitanensis chromosome	Y	Y
000050F_arrow_pilon	Neoporphyra haitanensis chromosome	Y	Y
000052F_arrow_pilon	Neoporphyra haitanensis chromosome	Y	Y
000053F_arrow_pilon	Neoporphyra haitanensis chromosome	Y	Y
000054F_arrow_pilon	Neoporphyra haitanensis chromosome	Y	Y
000055F_arrow_pilon	Neoporphyra haitanensis chromosome	Y	N
000056F_arrow_pilon	Neoporphyra haitanensis chromosome	Y	Y
000057F_arrow_pilon	Neoporphyra haitanensis chromosome	Y	Y
000058F_arrow_pilon	Neoporphyra haitanensis chromosome	Y	N
000059F_arrow_pilon	Neoporphyra haitanensis chromosome	Y	Y
000060F_arrow_pilon	Neoporphyra haitanensis chromosome	Y	Y
000061F_arrow_pilon	Neoporphyra haitanensis chromosome	Y	Y
000063F_arrow_pilon	Neoporphyra haitanensis chromosome	Y	Y
000064F_arrow_pilon	Neoporphyra haitanensis chromosome	Y	N
000065F_arrow_pilon	Neoporphyra haitanensis chromosome	Y	Y
000067F_arrow_pilon	Neoporphyra haitanensis chromosome	Y	Y
000069F_arrow_pilon	Neoporphyra haitanensis chromosome	Y	Y
000071F_arrow_pilon	Neoporphyra haitanensis chromosome	Y	Y
000072F_arrow_pilon	Neoporphyra haitanensis chromosome	Y	N
000073F_arrow_pilon	Neoporphyra haitanensis chromosome	Y	Y
000075F_arrow_pilon	Neoporphyra haitanensis chromosome	Y	N
000076F_arrow_pilon	Neoporphyra haitanensis chromosome	Y	N
000078F_arrow_pilon	Neoporphyra haitanensis chromosome	Y	N
000079F_arrow_pilon	Neoporphyra haitanensis chromosome	Y	N
000080F_arrow_pilon	Neoporphyra haitanensis chromosome	Y	Y
000082F_arrow_pilon	Neoporphyra haitanensis chromosome	Y	Y
000083F_arrow_pilon	Neoporphyra haitanensis chromosome	Y	Y
000084F_arrow_pilon	Neoporphyra haitanensis chromosome	Y	Y
000085F_arrow_pilon	Neoporphyra haitanensis chromosome	Y	Y
000086F_arrow_pilon	Neoporphyra haitanensis chromosome	Y	Y
000087F_arrow_pilon	Neoporphyra haitanensis chromosome	Y	Y
000088F_arrow_pilon	Neoporphyra haitanensis chromosome	Y	Y
000089F_arrow_pilon	Neoporphyra haitanensis chromosome	Y	Y
000090F_arrow_pilon	Neoporphyra haitanensis chromosome	Y	Y
000091F_arrow_pilon	Neoporphyra haitanensis chromosome	Y	Y
000093F_arrow_pilon	Neoporphyra haitanensis chromosome	Y	N
000095F_arrow_pilon	Neoporphyra haitanensis chromosome	Y	N
000096F_arrow_pilon	Neoporphyra haitanensis chromosome	Y	Y
000097F_arrow_pilon	Neoporphyra haitanensis chromosome	Y	N
000100F_arrow_pilon	Neoporphyra haitanensis chromosome	Y	Y
000103F_arrow_pilon	Neoporphyra haitanensis chromosome	Y	Y
000104F_arrow_pilon	Neoporphyra haitanensis chromosome	Y	N
000107F_arrow_pilon	Neoporphyra haitanensis chromosome	Y	Y
000108F_arrow_pilon	Neoporphyra haitanensis chromosome	Y	N
000109F_arrow_pilon	Neoporphyra haitanensis chromosome	Y	Y
000110F_arrow_pilon	Neoporphyra haitanensis chromosome	Y	Y
000111F_arrow_pilon	Neoporphyra haitanensis chromosome	Y	N
000112F_arrow_pilon	Neoporphyra haitanensis chromosome	Y	N
000115F_arrow_pilon	Neoporphyra haitanensis chromosome	Y	Y
000118F_arrow_pilon	Neoporphyra haitanensis chromosome	Y	Y
000119F_arrow_pilon	Neoporphyra haitanensis chromosome	Y	N
000120F_arrow_pilon	Neoporphyra haitanensis chromosome	Y	Y
000121F_arrow_pilon	Neoporphyra haitanensis chromosome	Y	Y
000124F_arrow_pilon	Neoporphyra haitanensis chromosome	Y	N
000125F_arrow_pilon	Neoporphyra haitanensis chromosome	Y	Y
000126F_arrow_pilon	Neoporphyra haitanensis chromosome	Y	Y
000128F_arrow_pilon	Neoporphyra haitanensis chromosome	Y	Y
000129F_arrow_pilon	Neoporphyra haitanensis chromosome	Y	Y
000130F_arrow_pilon	Neoporphyra haitanensis chromosome	Y	Y
000131F_arrow_pilon	Neoporphyra haitanensis chromosome	Y	N
000137F_arrow_pilon	Neoporphyra haitanensis chromosome	Y	N
000139F_arrow_pilon	Neoporphyra haitanensis chromosome	Y	Y
000143F_arrow_pilon	Neoporphyra haitanensis chromosome	Y	N
000144F_arrow_pilon	Neoporphyra haitanensis chromosome	Y	Y
000145F_arrow_pilon	Neoporphyra haitanensis chromosome	Y	N
000148F_arrow_pilon	Neoporphyra haitanensis chromosome	Y	Y
000149F_arrow_pilon	Neoporphyra haitanensis chromosome	Y	Y
000152F_arrow_pilon	Neoporphyra haitanensis chromosome	Y	N
000156F_arrow_pilon	Neoporphyra haitanensis chromosome	Y	Y
000157F_arrow_pilon	Neoporphyra haitanensis chromosome	Y	Y
000159F_arrow_pilon	Neoporphyra haitanensis chromosome	Y	Y
000161F_arrow_pilon	Neoporphyra haitanensis chromosome	Y	Y
000168F_arrow_pilon	Neoporphyra haitanensis chromosome	Y	Y
000169F_arrow_pilon	Neoporphyra haitanensis chromosome	Y	N
000170F_arrow_pilon	Neoporphyra haitanensis chromosome	Y	Y
000173F_arrow_pilon	Neoporphyra haitanensis chromosome	Y	N
000190F_arrow_pilon	Neoporphyra haitanensis chromosome	Y	N
000202F_arrow_pilon	Neoporphyra haitanensis chromosome	Y	N
000204F_arrow_pilon	Neoporphyra haitanensis chromosome	Y	Y
000212F_arrow_pilon	Neoporphyra haitanensis chromosome	Y	Y
000213F_arrow_pilon	Neoporphyra haitanensis chromosome	Y	N
000219F_arrow_pilon	Neoporphyra haitanensis chromosome	Y	N
000226F_arrow_pilon	Neoporphyra haitanensis chromosome	Y	N
000227F_arrow_pilon	Neoporphyra haitanensis chromosome	Y	N
000229F_arrow_pilon	Neoporphyra haitanensis chromosome	Y	Y
000236F_arrow_pilon	Neoporphyra haitanensis chromosome	Y	Y
000241F_arrow_pilon	Neoporphyra haitanensis chromosome	Y	Y
000247F_arrow_pilon	Neoporphyra haitanensis chromosome	Y	Y
000249F_arrow_pilon	Neoporphyra haitanensis chromosome	Y	N
000251F_arrow_pilon	Neoporphyra haitanensis chromosome	Y	Y
000263F_arrow_pilon	Neoporphyra haitanensis chromosome	Y	N
000264F_arrow_pilon	Neoporphyra haitanensis chromosome	Y	N
000265F_arrow_pilon	Neoporphyra haitanensis chromosome	Y	Y
000272F_arrow_pilon	Neoporphyra haitanensis chromosome	Y	Y
000276F_arrow_pilon	Neoporphyra haitanensis chromosome	Y	Y
000281F_arrow_pilon	Neoporphyra haitanensis chromosome	Y	Y
000282F_arrow_pilon	Neoporphyra haitanensis chromosome	Y	N
000290F_arrow_pilon	Neoporphyra haitanensis chromosome	Y	N
000294F_arrow_pilon	Neoporphyra haitanensis chromosome	Y	N
000295F_arrow_pilon	Neoporphyra haitanensis chromosome	Y	Y
000298F_arrow_pilon	Neoporphyra haitanensis chromosome	Y	N
000299F_arrow_pilon	Neoporphyra haitanensis chromosome	Y	N
000312F_arrow_pilon	Neoporphyra haitanensis chromosome	Y	N
000313F_arrow_pilon	Neoporphyra haitanensis chromosome	Y	N
000316F_arrow_pilon	Neoporphyra haitanensis chromosome	Y	N
000321F_arrow_pilon	Neoporphyra haitanensis chromosome	Y	N
000340F_arrow_pilon	Neoporphyra haitanensis chromosome	Y	Y
000343F_arrow_pilon	Neoporphyra haitanensis chromosome	Y	Y
000344F_arrow_pilon	Neoporphyra haitanensis chromosome	Y	N
000356F_arrow_pilon	Neoporphyra haitanensis chromosome	Y	Y
000385F_arrow_pilon	Neoporphyra haitanensis chromosome	Y	Y
000386F_arrow_pilon	Neoporphyra haitanensis chromosome	Y	Y
000404F_arrow_pilon	Neoporphyra haitanensis chromosome	Y	N
000408F_arrow_pilon	Neoporphyra haitanensis chromosome	Y	N
000429F_arrow_pilon	Neoporphyra haitanensis chromosome	Y	N
000431F_arrow_pilon	Neoporphyra haitanensis chromosome	Y	N
000437F_arrow_pilon	Neoporphyra haitanensis chromosome	Y	Y
478_arrow_pilon	Neoporphyra haitanensis chromosome	Y	Y
486_arrow_pilon	Neoporphyra haitanensis chromosome	Y	Y
489_arrow_pilon	Neoporphyra haitanensis chromosome	Y	Y
491_arrow_pilon	Neoporphyra haitanensis chromosome	Y	N
492_arrow_pilon	Neoporphyra haitanensis chromosome	Y	Y
000113F_arrow_pilon	Neoporphyra haitanensis unplaced	N	Y	Chloroplast
000116F_arrow_pilon	Neoporphyra haitanensis unplaced	N	Y	Chloroplast
000123F_arrow_pilon	Neoporphyra haitanensis unplaced	N	Y	Chloroplast
000133F_arrow_pilon	Neoporphyra haitanensis unplaced	N	Y	Chloroplast
000135F_arrow_pilon	Neoporphyra haitanensis unplaced	N	Y	Chloroplast
000138F_arrow_pilon	Neoporphyra haitanensis unplaced	N	Y	Chloroplast
000141F_arrow_pilon	Neoporphyra haitanensis unplaced	N	Y	Chloroplast
000147F_arrow_pilon	Neoporphyra haitanensis unplaced	N	Y	Chloroplast
000162F_arrow_pilon	Neoporphyra haitanensis unplaced	N	Y	Chloroplast
000175F_arrow_pilon	Neoporphyra haitanensis unplaced	N	Y	Chloroplast
000185F_arrow_pilon	Neoporphyra haitanensis unplaced	N	Y	Chloroplast
000186F_arrow_pilon	Neoporphyra haitanensis unplaced	N	Y	Chloroplast
000189F_arrow_pilon	Neoporphyra haitanensis unplaced	N	Y	Chloroplast
000193F_arrow_pilon	Neoporphyra haitanensis unplaced	N	Y	Chloroplast
000197F_arrow_pilon	Neoporphyra haitanensis unplaced	N	Y	Chloroplast
000198F_arrow_pilon	Neoporphyra haitanensis unplaced	N	Y	Chloroplast
000200F_arrow_pilon	Neoporphyra haitanensis unplaced	N	Y	Chloroplast
000201F_arrow_pilon	Neoporphyra haitanensis unplaced	N	Y	Chloroplast
000208F_arrow_pilon	Neoporphyra haitanensis unplaced	N	Y	Chloroplast
000216F_arrow_pilon	Neoporphyra haitanensis unplaced	N	Y	Chloroplast
000220F_arrow_pilon	Neoporphyra haitanensis unplaced	N	Y	Chloroplast
000230F_arrow_pilon	Neoporphyra haitanensis unplaced	N	Y	Chloroplast
000231F_arrow_pilon	Neoporphyra haitanensis unplaced	N	Y	Chloroplast
000234F_arrow_pilon	Neoporphyra haitanensis unplaced	N	Y	Chloroplast
000237F_arrow_pilon	Neoporphyra haitanensis unplaced	N	Y	Chloroplast
000240F_arrow_pilon	Neoporphyra haitanensis unplaced	N	Y	Chloroplast
000245F_arrow_pilon	Neoporphyra haitanensis unplaced	N	Y	Chloroplast
000250F_arrow_pilon	Neoporphyra haitanensis unplaced	N	Y	Chloroplast
000254F_arrow_pilon	Neoporphyra haitanensis unplaced	N	Y	Chloroplast
000255F_arrow_pilon	Neoporphyra haitanensis unplaced	N	Y	Chloroplast
000258F_arrow_pilon	Neoporphyra haitanensis unplaced	N	Y	Chloroplast
000260F_arrow_pilon	Neoporphyra haitanensis unplaced	N	Y	Chloroplast
000268F_arrow_pilon	Neoporphyra haitanensis unplaced	N	Y	Chloroplast
000275F_arrow_pilon	Neoporphyra haitanensis unplaced	N	Y	Chloroplast
000278F_arrow_pilon	Neoporphyra haitanensis unplaced	N	Y	Chloroplast
000284F_arrow_pilon	Neoporphyra haitanensis unplaced	N	Y	Chloroplast
000291F_arrow_pilon	Neoporphyra haitanensis unplaced	N	Y	Chloroplast
000293F_arrow_pilon	Neoporphyra haitanensis unplaced	N	Y	Chloroplast
000296F_arrow_pilon	Neoporphyra haitanensis unplaced	N	Y	Chloroplast
000300F_arrow_pilon	Neoporphyra haitanensis unplaced	N	Y	Chloroplast
000311F_arrow_pilon	Neoporphyra haitanensis unplaced	N	Y	Chloroplast
000327F_arrow_pilon	Neoporphyra haitanensis unplaced	N	Y	Chloroplast
000331F_arrow_pilon	Neoporphyra haitanensis unplaced	N	Y	Chloroplast
000334F_arrow_pilon	Neoporphyra haitanensis unplaced	N	Y	Chloroplast
000347F_arrow_pilon	Neoporphyra haitanensis unplaced	N	Y	Chloroplast
000352F_arrow_pilon	Neoporphyra haitanensis unplaced	N	Y	Chloroplast
000353F_arrow_pilon	Neoporphyra haitanensis unplaced	N	Y	Chloroplast
000358F_arrow_pilon	Neoporphyra haitanensis unplaced	N	Y	Chloroplast
000368F_arrow_pilon	Neoporphyra haitanensis unplaced	N	Y	Chloroplast
000374F_arrow_pilon	Neoporphyra haitanensis unplaced	N	Y	Chloroplast
000377F_arrow_pilon	Neoporphyra haitanensis unplaced	N	Y	Chloroplast
000380F_arrow_pilon	Neoporphyra haitanensis unplaced	N	Y	Chloroplast
000388F_arrow_pilon	Neoporphyra haitanensis unplaced	N	Y	Chloroplast
000405F_arrow_pilon	Neoporphyra haitanensis unplaced	N	Y	Chloroplast
000416F_arrow_pilon	Neoporphyra haitanensis unplaced	N	Y	Chloroplast
000434F_arrow_pilon	Neoporphyra haitanensis unplaced	N	Y	Chloroplast
000438F_arrow_pilon	Neoporphyra haitanensis unplaced	N	Y	Chloroplast
000441F_arrow_pilon	Neoporphyra haitanensis unplaced	N	Y	Chloroplast
000453F_arrow_pilon	Neoporphyra haitanensis unplaced	N	Y	Chloroplast
000464F_arrow_pilon	Neoporphyra haitanensis unplaced	N	Y	Chloroplast
000165F_arrow_pilon	Neoporphyra haitanensis unplaced	N	Y	Mitochondrial
000180F_arrow_pilon	Neoporphyra haitanensis unplaced	N	Y	Mitochondrial
000222F_arrow_pilon	Neoporphyra haitanensis unplaced	N	Y	Mitochondrial
000285F_arrow_pilon	Neoporphyra haitanensis unplaced	N	Y	Mitochondrial
000317F_arrow_pilon	Neoporphyra haitanensis unplaced	N	Y	Mitochondrial
000323F_arrow_pilon	Neoporphyra haitanensis unplaced	N	Y	Mitochondrial
000330F_arrow_pilon	Neoporphyra haitanensis unplaced	N	Y	Mitochondrial
000396F_arrow_pilon	Neoporphyra haitanensis unplaced	N	Y	Mitochondrial
000465F_arrow_pilon	Neoporphyra haitanensis unplaced	N	Y	Mitochondrial
469_arrow_pilon	Neoporphyra haitanensis unplaced	N	Y	Mitochondrial
470_arrow_pilon	Neoporphyra haitanensis unplaced	N	Y	Mitochondrial
472_arrow_pilon	Neoporphyra haitanensis unplaced	N	Y	Mitochondrial
473_arrow_pilon	Neoporphyra haitanensis unplaced	N	Y	Mitochondrial
476_arrow_pilon	Neoporphyra haitanensis unplaced	N	Y	Mitochondrial
480_arrow_pilon	Neoporphyra haitanensis unplaced	N	Y	Mitochondrial
481_arrow_pilon	Neoporphyra haitanensis unplaced	N	Y	Mitochondrial
497_arrow_pilon	Neoporphyra haitanensis unplaced	N	Y	Mitochondrial
500_arrow_pilon	Neoporphyra haitanensis unplaced	N	Y	Mitochondrial
501_arrow_pilon	Neoporphyra haitanensis unplaced	N	Y	Mitochondrial
000094F_arrow_pilon	Neoporphyra haitanensis unplaced	N	Y
000117F_arrow_pilon	Neoporphyra haitanensis unplaced	N	Y
000136F_arrow_pilon	Neoporphyra haitanensis unplaced	N	Y
000140F_arrow_pilon	Neoporphyra haitanensis unplaced	N	Y
000142F_arrow_pilon	Neoporphyra haitanensis unplaced	N	Y
000146F_arrow_pilon	Neoporphyra haitanensis unplaced	N	Y
000150F_arrow_pilon	Neoporphyra haitanensis unplaced	N	Y
000151F_arrow_pilon	Neoporphyra haitanensis unplaced	N	Y
000154F_arrow_pilon	Neoporphyra haitanensis unplaced	N	Y
000155F_arrow_pilon	Neoporphyra haitanensis unplaced	N	Y
000158F_arrow_pilon	Neoporphyra haitanensis unplaced	N	Y
000160F_arrow_pilon	Neoporphyra haitanensis unplaced	N	Y
000164F_arrow_pilon	Neoporphyra haitanensis unplaced	N	Y
000172F_arrow_pilon	Neoporphyra haitanensis unplaced	N	Y
000174F_arrow_pilon	Neoporphyra haitanensis unplaced	N	Y
000177F_arrow_pilon	Neoporphyra haitanensis unplaced	N	Y
000178F_arrow_pilon	Neoporphyra haitanensis unplaced	N	Y
000181F_arrow_pilon	Neoporphyra haitanensis unplaced	N	Y
000183F_arrow_pilon	Neoporphyra haitanensis unplaced	N	Y
000184F_arrow_pilon	Neoporphyra haitanensis unplaced	N	Y
000187F_arrow_pilon	Neoporphyra haitanensis unplaced	N	Y
000191F_arrow_pilon	Neoporphyra haitanensis unplaced	N	Y
000194F_arrow_pilon	Neoporphyra haitanensis unplaced	N	Y
000196F_arrow_pilon	Neoporphyra haitanensis unplaced	N	Y
000199F_arrow_pilon	Neoporphyra haitanensis unplaced	N	Y
000203F_arrow_pilon	Neoporphyra haitanensis unplaced	N	Y
000206F_arrow_pilon	Neoporphyra haitanensis unplaced	N	Y
000207F_arrow_pilon	Neoporphyra haitanensis unplaced	N	Y
000209F_arrow_pilon	Neoporphyra haitanensis unplaced	N	Y
000210F_arrow_pilon	Neoporphyra haitanensis unplaced	N	Y
000214F_arrow_pilon	Neoporphyra haitanensis unplaced	N	Y
000215F_arrow_pilon	Neoporphyra haitanensis unplaced	N	Y
000221F_arrow_pilon	Neoporphyra haitanensis unplaced	N	Y
000228F_arrow_pilon	Neoporphyra haitanensis unplaced	N	Y
000232F_arrow_pilon	Neoporphyra haitanensis unplaced	N	Y
000235F_arrow_pilon	Neoporphyra haitanensis unplaced	N	Y
000238F_arrow_pilon	Neoporphyra haitanensis unplaced	N	Y
000243F_arrow_pilon	Neoporphyra haitanensis unplaced	N	Y
000244F_arrow_pilon	Neoporphyra haitanensis unplaced	N	Y
000246F_arrow_pilon	Neoporphyra haitanensis unplaced	N	Y
000248F_arrow_pilon	Neoporphyra haitanensis unplaced	N	Y
000252F_arrow_pilon	Neoporphyra haitanensis unplaced	N	Y
000257F_arrow_pilon	Neoporphyra haitanensis unplaced	N	Y
000259F_arrow_pilon	Neoporphyra haitanensis unplaced	N	Y
000266F_arrow_pilon	Neoporphyra haitanensis unplaced	N	Y
000267F_arrow_pilon	Neoporphyra haitanensis unplaced	N	Y
000271F_arrow_pilon	Neoporphyra haitanensis unplaced	N	Y
000273F_arrow_pilon	Neoporphyra haitanensis unplaced	N	Y
000277F_arrow_pilon	Neoporphyra haitanensis unplaced	N	Y
000280F_arrow_pilon	Neoporphyra haitanensis unplaced	N	Y
000283F_arrow_pilon	Neoporphyra haitanensis unplaced	N	Y
000286F_arrow_pilon	Neoporphyra haitanensis unplaced	N	Y
000288F_arrow_pilon	Neoporphyra haitanensis unplaced	N	Y
000289F_arrow_pilon	Neoporphyra haitanensis unplaced	N	Y
000292F_arrow_pilon	Neoporphyra haitanensis unplaced	N	Y
000297F_arrow_pilon	Neoporphyra haitanensis unplaced	N	Y
000301F_arrow_pilon	Neoporphyra haitanensis unplaced	N	Y
000304F_arrow_pilon	Neoporphyra haitanensis unplaced	N	Y
000305F_arrow_pilon	Neoporphyra haitanensis unplaced	N	Y
000308F_arrow_pilon	Neoporphyra haitanensis unplaced	N	Y
000309F_arrow_pilon	Neoporphyra haitanensis unplaced	N	Y
000315F_arrow_pilon	Neoporphyra haitanensis unplaced	N	Y
000320F_arrow_pilon	Neoporphyra haitanensis unplaced	N	Y
000326F_arrow_pilon	Neoporphyra haitanensis unplaced	N	Y
000333F_arrow_pilon	Neoporphyra haitanensis unplaced	N	Y
000348F_arrow_pilon	Neoporphyra haitanensis unplaced	N	Y
000351F_arrow_pilon	Neoporphyra haitanensis unplaced	N	Y
000359F_arrow_pilon	Neoporphyra haitanensis unplaced	N	Y
000361F_arrow_pilon	Neoporphyra haitanensis unplaced	N	Y
000379F_arrow_pilon	Neoporphyra haitanensis unplaced	N	Y
000383F_arrow_pilon	Neoporphyra haitanensis unplaced	N	Y
000391F_arrow_pilon	Neoporphyra haitanensis unplaced	N	Y
000392F_arrow_pilon	Neoporphyra haitanensis unplaced	N	Y
000399F_arrow_pilon	Neoporphyra haitanensis unplaced	N	Y
000402F_arrow_pilon	Neoporphyra haitanensis unplaced	N	Y
000412F_arrow_pilon	Neoporphyra haitanensis unplaced	N	Y
000419F_arrow_pilon	Neoporphyra haitanensis unplaced	N	Y
000423F_arrow_pilon	Neoporphyra haitanensis unplaced	N	Y
000424F_arrow_pilon	Neoporphyra haitanensis unplaced	N	Y
000432F_arrow_pilon	Neoporphyra haitanensis unplaced	N	Y
000449F_arrow_pilon	Neoporphyra haitanensis unplaced	N	Y
000450F_arrow_pilon	Neoporphyra haitanensis unplaced	N	Y
000455F_arrow_pilon	Neoporphyra haitanensis unplaced	N	Y
000459F_arrow_pilon	Neoporphyra haitanensis unplaced	N	Y
000460F_arrow_pilon	Neoporphyra haitanensis unplaced	N	Y
000462F_arrow_pilon	Neoporphyra haitanensis unplaced	N	Y
471_arrow_pilon	Neoporphyra haitanensis unplaced	N	Y
474_arrow_pilon	Neoporphyra haitanensis unplaced	N	Y
482_arrow_pilon	Neoporphyra haitanensis unplaced	N	Y
503_arrow_pilon	Neoporphyra haitanensis unplaced	N	Y
509_arrow_pilon	Neoporphyra haitanensis unplaced	N	Y
000017F_arrow_pilon	unknown	N	N
000122F_arrow_pilon	unknown	N	N
000171F_arrow_pilon	unknown	N	N
000182F_arrow_pilon	unknown	N	N
000188F_arrow_pilon	unknown	N	N
000192F_arrow_pilon	unknown	N	N
000195F_arrow_pilon	unknown	N	N
000205F_arrow_pilon	unknown	N	N
000217F_arrow_pilon	unknown	N	N
000218F_arrow_pilon	unknown	N	N
000223F_arrow_pilon	unknown	N	N
000224F_arrow_pilon	unknown	N	N
000225F_arrow_pilon	unknown	N	N
000233F_arrow_pilon	unknown	N	N
000239F_arrow_pilon	unknown	N	N
000242F_arrow_pilon	unknown	N	N
000253F_arrow_pilon	unknown	N	N
000256F_arrow_pilon	unknown	N	N
000261F_arrow_pilon	unknown	N	N
000269F_arrow_pilon	unknown	N	N
000270F_arrow_pilon	unknown	N	N
000274F_arrow_pilon	unknown	N	N
000279F_arrow_pilon	unknown	N	N
000287F_arrow_pilon	unknown	N	N
000302F_arrow_pilon	unknown	N	N
000303F_arrow_pilon	unknown	N	N
000306F_arrow_pilon	unknown	N	N
000307F_arrow_pilon	unknown	N	N
000310F_arrow_pilon	unknown	N	N
000314F_arrow_pilon	unknown	N	N
000318F_arrow_pilon	unknown	N	N
000319F_arrow_pilon	unknown	N	N
000322F_arrow_pilon	unknown	N	N
000324F_arrow_pilon	unknown	N	N
000325F_arrow_pilon	unknown	N	N
000328F_arrow_pilon	unknown	N	N
000329F_arrow_pilon	unknown	N	N
000332F_arrow_pilon	unknown	N	N
000335F_arrow_pilon	unknown	N	N
000336F_arrow_pilon	unknown	N	N
000337F_arrow_pilon	unknown	N	N
000338F_arrow_pilon	unknown	N	N
000339F_arrow_pilon	unknown	N	N
000342F_arrow_pilon	unknown	N	N
000345F_arrow_pilon	unknown	N	N
000346F_arrow_pilon	unknown	N	N
000349F_arrow_pilon	unknown	N	N
000350F_arrow_pilon	unknown	N	N
000354F_arrow_pilon	unknown	N	N
000355F_arrow_pilon	unknown	N	N
000357F_arrow_pilon	unknown	N	N
000360F_arrow_pilon	unknown	N	N
000362F_arrow_pilon	unknown	N	N
000363F_arrow_pilon	unknown	N	N
000364F_arrow_pilon	unknown	N	N
000365F_arrow_pilon	unknown	N	N
000366F_arrow_pilon	unknown	N	N
000367F_arrow_pilon	unknown	N	N
000369F_arrow_pilon	unknown	N	N
000370F_arrow_pilon	unknown	N	N
000371F_arrow_pilon	unknown	N	N
000372F_arrow_pilon	unknown	N	N
000373F_arrow_pilon	unknown	N	N
000375F_arrow_pilon	unknown	N	N
000376F_arrow_pilon	unknown	N	N
000378F_arrow_pilon	unknown	N	N
000381F_arrow_pilon	unknown	N	N
000382F_arrow_pilon	unknown	N	N
000384F_arrow_pilon	unknown	N	N
000387F_arrow_pilon	unknown	N	N
000389F_arrow_pilon	unknown	N	N
000390F_arrow_pilon	unknown	N	N
000393F_arrow_pilon	unknown	N	N
000394F_arrow_pilon	unknown	N	N
000395F_arrow_pilon	unknown	N	N
000397F_arrow_pilon	unknown	N	N
000398F_arrow_pilon	unknown	N	N
000400F_arrow_pilon	unknown	N	N
000401F_arrow_pilon	unknown	N	N
000403F_arrow_pilon	unknown	N	N
000406F_arrow_pilon	unknown	N	N
000407F_arrow_pilon	unknown	N	N
000409F_arrow_pilon	unknown	N	N
000410F_arrow_pilon	unknown	N	N
000411F_arrow_pilon	unknown	N	N
000413F_arrow_pilon	unknown	N	N
000414F_arrow_pilon	unknown	N	N
000415F_arrow_pilon	unknown	N	N
000417F_arrow_pilon	unknown	N	N
000418F_arrow_pilon	unknown	N	N
000420F_arrow_pilon	unknown	N	N
000421F_arrow_pilon	unknown	N	N
000422F_arrow_pilon	unknown	N	N
000425F_arrow_pilon	unknown	N	N
000426F_arrow_pilon	unknown	N	N
000427F_arrow_pilon	unknown	N	N
000428F_arrow_pilon	unknown	N	N
000430F_arrow_pilon	unknown	N	N
000433F_arrow_pilon	unknown	N	N
000435F_arrow_pilon	unknown	N	N
000436F_arrow_pilon	unknown	N	N
000439F_arrow_pilon	unknown	N	N
000440F_arrow_pilon	unknown	N	N
000442F_arrow_pilon	unknown	N	N
000443F_arrow_pilon	unknown	N	N
000444F_arrow_pilon	unknown	N	N
000445F_arrow_pilon	unknown	N	N
000446F_arrow_pilon	unknown	N	N
000447F_arrow_pilon	unknown	N	N
000448F_arrow_pilon	unknown	N	N
000451F_arrow_pilon	unknown	N	N
000452F_arrow_pilon	unknown	N	N
000454F_arrow_pilon	unknown	N	N
000456F_arrow_pilon	unknown	N	N
000457F_arrow_pilon	unknown	N	N
000458F_arrow_pilon	unknown	N	N
000461F_arrow_pilon	unknown	N	N
000463F_arrow_pilon	unknown	N	N
000466F_arrow_pilon	unknown	N	N
000467F_arrow_pilon	unknown	N	N
000468F_arrow_pilon	unknown	N	N
479_arrow_pilon	unknown	N	N
483_arrow_pilon	unknown	N	N
