# Supplementary material for: Insights into the Ancient Adaptation to Intertidal Environments by Red Algae Based on a Genomic and Multiomics Investigation of Neoporphyra haitanensis
Source: Mol Biol Evol. 2021 Nov 3;39(1):msab315. doi: 10.1093/molbev/msab315 (PMC8752119; doi:10.1093/molbev/msab315)
Supplement: msab315_Supplementary_Data [file msab315_supplementary_data.zip › Data S10.xlsx]

## Sheet: CAFÉ
Cluster	Species	N_self	N_ances	State	P-val
5	Neoporphyra haitanensis	14	10	increase	0.000576
7	Neoporphyra haitanensis	1	11	decrease	0
8	Neoporphyra haitanensis	8	4	increase	2.5e-05
15	Neoporphyra haitanensis	1	4	decrease	0.00013
49	Neoporphyra haitanensis	0	2	decrease	0.000796
47	Neoporphyra haitanensis	7	4	increase	0.000552
60	Neoporphyra haitanensis	0	3	decrease	4.3e-05
74	Neoporphyra haitanensis	27	3	increase	0
133	Neoporphyra haitanensis	22	1	increase	0
128	Neoporphyra haitanensis	22	1	increase	0
158	Neoporphyra haitanensis	20	1	increase	0
157	Neoporphyra haitanensis	19	2	increase	0
236	Neoporphyra haitanensis	4	2	increase	0.003073
271	Neoporphyra haitanensis	2	1	increase	0.017766
252	Neoporphyra haitanensis	3	2	increase	0.035537
333	Neoporphyra haitanensis	6	1	increase	0
327	Neoporphyra haitanensis	2	1	increase	0.017766
314	Neoporphyra haitanensis	2	1	increase	0.017766
308	Neoporphyra haitanensis	3	1	increase	0.000632
439	Neoporphyra haitanensis	2	1	increase	0.017766
405	Neoporphyra haitanensis	4	1	increase	2.2e-05
366	Neoporphyra haitanensis	2	1	increase	0.017766
564	Neoporphyra haitanensis	2	1	increase	0.017766
503	Neoporphyra haitanensis	5	1	increase	1e-06
501	Neoporphyra haitanensis	12	1	increase	0
498	Neoporphyra haitanensis	7	1	increase	0
495	Neoporphyra haitanensis	6	4	increase	0.012229
684	Neoporphyra haitanensis	12	1	increase	0
648	Neoporphyra haitanensis	4	2	increase	0.003073
635	Neoporphyra haitanensis	9	3	increase	0
634	Neoporphyra haitanensis	7	2	increase	0
596	Neoporphyra haitanensis	2	1	increase	0.017766
592	Neoporphyra haitanensis	5	2	increase	8.5e-05
850	Neoporphyra haitanensis	3	1	increase	0.000632
842	Neoporphyra haitanensis	9	2	increase	0
825	Neoporphyra haitanensis	4	1	increase	2.2e-05
816	Neoporphyra haitanensis	3	2	increase	0.035537
804	Neoporphyra haitanensis	4	1	increase	2.2e-05
800	Neoporphyra haitanensis	2	1	increase	0.017766
759	Neoporphyra haitanensis	3	1	increase	0.000632
1229	Neoporphyra haitanensis	10	1	increase	0
1193	Neoporphyra haitanensis	2	1	increase	0.017766
1190	Neoporphyra haitanensis	3	1	increase	0.000632
1189	Neoporphyra haitanensis	3	1	increase	0.000632
1183	Neoporphyra haitanensis	3	1	increase	0.000632
1181	Neoporphyra haitanensis	9	1	increase	0
1159	Neoporphyra haitanensis	3	2	increase	0.035537
1838	Neoporphyra haitanensis	9	1	increase	0
1785	Neoporphyra haitanensis	6	3	increase	0.000247
1763	Neoporphyra haitanensis	3	2	increase	0.035537
1754	Neoporphyra haitanensis	2	1	increase	0.017766
2442	Neoporphyra haitanensis	8	1	increase	0
2427	Neoporphyra haitanensis	8	1	increase	0
2375	Neoporphyra haitanensis	2	1	increase	0.017766
2372	Neoporphyra haitanensis	7	1	increase	0
2369	Neoporphyra haitanensis	8	1	increase	0
2353	Neoporphyra haitanensis	2	1	increase	0.017766
2966	Neoporphyra haitanensis	7	1	increase	0
2941	Neoporphyra haitanensis	5	1	increase	1e-06
2940	Neoporphyra haitanensis	7	1	increase	0
2875	Neoporphyra haitanensis	3	1	increase	0.000632
2873	Neoporphyra haitanensis	2	1	increase	0.017766
2872	Neoporphyra haitanensis	5	1	increase	1e-06
2871	Neoporphyra haitanensis	3	2	increase	0.035537
2869	Neoporphyra haitanensis	6	1	increase	0
2868	Neoporphyra haitanensis	7	1	increase	0
2866	Neoporphyra haitanensis	2	1	increase	0.017766
2863	Neoporphyra haitanensis	4	2	increase	0.003073
2862	Neoporphyra haitanensis	6	1	increase	0
2861	Neoporphyra haitanensis	6	1	increase	0
2856	Neoporphyra haitanensis	5	1	increase	1e-06
2765	Neoporphyra haitanensis	3	1	increase	0.000632
3975	Neoporphyra haitanensis	2	1	increase	0.017766
3557	Neoporphyra haitanensis	6	1	increase	0
3510	Neoporphyra haitanensis	6	1	increase	0
3509	Neoporphyra haitanensis	6	1	increase	0
3508	Neoporphyra haitanensis	6	1	increase	0
3507	Neoporphyra haitanensis	6	1	increase	0
3429	Neoporphyra haitanensis	2	1	increase	0.017766
3428	Neoporphyra haitanensis	2	1	increase	0.017766
3427	Neoporphyra haitanensis	3	1	increase	0.000632
3425	Neoporphyra haitanensis	3	1	increase	0.000632
3424	Neoporphyra haitanensis	5	1	increase	1e-06
3423	Neoporphyra haitanensis	2	1	increase	0.017766
3421	Neoporphyra haitanensis	2	1	increase	0.017766
3420	Neoporphyra haitanensis	3	2	increase	0.035537
3414	Neoporphyra haitanensis	4	2	increase	0.003073
3413	Neoporphyra haitanensis	5	1	increase	1e-06
3411	Neoporphyra haitanensis	6	1	increase	0
3407	Neoporphyra haitanensis	2	1	increase	0.017766
3406	Neoporphyra haitanensis	4	2	increase	0.003073
3405	Neoporphyra haitanensis	5	1	increase	1e-06
3404	Neoporphyra haitanensis	5	1	increase	1e-06
3402	Neoporphyra haitanensis	4	2	increase	0.003073
3401	Neoporphyra haitanensis	4	2	increase	0.003073
3399	Neoporphyra haitanensis	4	2	increase	0.003073
3398	Neoporphyra haitanensis	6	1	increase	0
3372	Neoporphyra haitanensis	2	1	increase	0.017766
3369	Neoporphyra haitanensis	3	1	increase	0.000632
4443	Neoporphyra haitanensis	5	1	increase	1e-06
4441	Neoporphyra haitanensis	5	1	increase	1e-06
4349	Neoporphyra haitanensis	5	1	increase	1e-06
4348	Neoporphyra haitanensis	5	1	increase	1e-06
4347	Neoporphyra haitanensis	5	1	increase	1e-06
4346	Neoporphyra haitanensis	5	1	increase	1e-06
4345	Neoporphyra haitanensis	5	1	increase	1e-06
4344	Neoporphyra haitanensis	5	1	increase	1e-06
4343	Neoporphyra haitanensis	5	1	increase	1e-06
4236	Neoporphyra haitanensis	4	1	increase	2.2e-05
4233	Neoporphyra haitanensis	3	1	increase	0.000632
4231	Neoporphyra haitanensis	2	1	increase	0.017766
4227	Neoporphyra haitanensis	4	1	increase	2.2e-05
4225	Neoporphyra haitanensis	4	1	increase	2.2e-05
4222	Neoporphyra haitanensis	3	2	increase	0.035537
4221	Neoporphyra haitanensis	2	1	increase	0.017766
4219	Neoporphyra haitanensis	5	1	increase	1e-06
4218	Neoporphyra haitanensis	4	1	increase	2.2e-05
4217	Neoporphyra haitanensis	5	1	increase	1e-06
4215	Neoporphyra haitanensis	4	1	increase	2.2e-05
4213	Neoporphyra haitanensis	3	1	increase	0.000632
4212	Neoporphyra haitanensis	3	2	increase	0.035537
4210	Neoporphyra haitanensis	5	1	increase	1e-06
4209	Neoporphyra haitanensis	3	1	increase	0.000632
4207	Neoporphyra haitanensis	4	1	increase	2.2e-05
4206	Neoporphyra haitanensis	3	2	increase	0.035537
4205	Neoporphyra haitanensis	3	2	increase	0.035537
4204	Neoporphyra haitanensis	5	1	increase	1e-06
4203	Neoporphyra haitanensis	4	1	increase	2.2e-05
4158	Neoporphyra haitanensis	2	1	increase	0.017766
6531	Neoporphyra haitanensis	2	1	increase	0.017766
6129	Neoporphyra haitanensis	2	1	increase	0.017766
5511	Neoporphyra haitanensis	4	1	increase	2.2e-05
5414	Neoporphyra haitanensis	4	1	increase	2.2e-05
5413	Neoporphyra haitanensis	4	1	increase	2.2e-05
5412	Neoporphyra haitanensis	4	1	increase	2.2e-05
5411	Neoporphyra haitanensis	4	1	increase	2.2e-05
5410	Neoporphyra haitanensis	4	1	increase	2.2e-05
5409	Neoporphyra haitanensis	4	1	increase	2.2e-05
5250	Neoporphyra haitanensis	3	1	increase	0.000632
5249	Neoporphyra haitanensis	2	1	increase	0.017766
5248	Neoporphyra haitanensis	2	1	increase	0.017766
5247	Neoporphyra haitanensis	3	1	increase	0.000632
5246	Neoporphyra haitanensis	2	1	increase	0.017766
5245	Neoporphyra haitanensis	2	1	increase	0.017766
5244	Neoporphyra haitanensis	3	1	increase	0.000632
5243	Neoporphyra haitanensis	3	1	increase	0.000632
5240	Neoporphyra haitanensis	2	1	increase	0.017766
5239	Neoporphyra haitanensis	3	1	increase	0.000632
5238	Neoporphyra haitanensis	3	1	increase	0.000632
5237	Neoporphyra haitanensis	3	1	increase	0.000632
5236	Neoporphyra haitanensis	3	1	increase	0.000632
5234	Neoporphyra haitanensis	2	1	increase	0.017766
5233	Neoporphyra haitanensis	4	1	increase	2.2e-05
5232	Neoporphyra haitanensis	2	1	increase	0.017766
5231	Neoporphyra haitanensis	2	1	increase	0.017766
5230	Neoporphyra haitanensis	2	1	increase	0.017766
5228	Neoporphyra haitanensis	3	1	increase	0.000632
5227	Neoporphyra haitanensis	2	1	increase	0.017766
5226	Neoporphyra haitanensis	4	1	increase	2.2e-05
5224	Neoporphyra haitanensis	3	1	increase	0.000632
5223	Neoporphyra haitanensis	3	1	increase	0.000632
5222	Neoporphyra haitanensis	3	1	increase	0.000632
5221	Neoporphyra haitanensis	3	1	increase	0.000632
5220	Neoporphyra haitanensis	4	1	increase	2.2e-05
5219	Neoporphyra haitanensis	4	1	increase	2.2e-05
5218	Neoporphyra haitanensis	4	1	increase	2.2e-05
5217	Neoporphyra haitanensis	2	1	increase	0.017766
5216	Neoporphyra haitanensis	3	1	increase	0.000632
5215	Neoporphyra haitanensis	3	1	increase	0.000632
7724	Neoporphyra haitanensis	3	1	increase	0.000632
7723	Neoporphyra haitanensis	3	1	increase	0.000632
7722	Neoporphyra haitanensis	3	1	increase	0.000632
7721	Neoporphyra haitanensis	3	1	increase	0.000632
7687	Neoporphyra haitanensis	3	1	increase	0.000632
7686	Neoporphyra haitanensis	3	1	increase	0.000632
7685	Neoporphyra haitanensis	2	1	increase	0.017766
7520	Neoporphyra haitanensis	3	1	increase	0.000632
7519	Neoporphyra haitanensis	3	1	increase	0.000632
7448	Neoporphyra haitanensis	3	1	increase	0.000632
7447	Neoporphyra haitanensis	3	1	increase	0.000632
7446	Neoporphyra haitanensis	3	1	increase	0.000632
7445	Neoporphyra haitanensis	3	1	increase	0.000632
7444	Neoporphyra haitanensis	3	1	increase	0.000632
7443	Neoporphyra haitanensis	2	1	increase	0.017766
7283	Neoporphyra haitanensis	3	1	increase	0.000632
7282	Neoporphyra haitanensis	3	1	increase	0.000632
7281	Neoporphyra haitanensis	3	1	increase	0.000632
7280	Neoporphyra haitanensis	3	1	increase	0.000632
7279	Neoporphyra haitanensis	3	1	increase	0.000632
7278	Neoporphyra haitanensis	3	1	increase	0.000632
7277	Neoporphyra haitanensis	3	1	increase	0.000632
7276	Neoporphyra haitanensis	3	1	increase	0.000632
7275	Neoporphyra haitanensis	3	1	increase	0.000632
7274	Neoporphyra haitanensis	3	1	increase	0.000632
7273	Neoporphyra haitanensis	3	1	increase	0.000632
7272	Neoporphyra haitanensis	3	1	increase	0.000632
7271	Neoporphyra haitanensis	3	1	increase	0.000632
7270	Neoporphyra haitanensis	3	1	increase	0.000632
7269	Neoporphyra haitanensis	3	1	increase	0.000632
7268	Neoporphyra haitanensis	3	1	increase	0.000632
7267	Neoporphyra haitanensis	3	1	increase	0.000632
7266	Neoporphyra haitanensis	3	1	increase	0.000632
7265	Neoporphyra haitanensis	3	1	increase	0.000632
7024	Neoporphyra haitanensis	2	1	increase	0.017766
7023	Neoporphyra haitanensis	3	1	increase	0.000632
7022	Neoporphyra haitanensis	2	1	increase	0.017766
7021	Neoporphyra haitanensis	2	1	increase	0.017766
7020	Neoporphyra haitanensis	3	1	increase	0.000632
7019	Neoporphyra haitanensis	2	1	increase	0.017766
7018	Neoporphyra haitanensis	2	1	increase	0.017766
7017	Neoporphyra haitanensis	2	1	increase	0.017766
7016	Neoporphyra haitanensis	2	1	increase	0.017766
7015	Neoporphyra haitanensis	2	1	increase	0.017766
7014	Neoporphyra haitanensis	2	1	increase	0.017766
7013	Neoporphyra haitanensis	2	1	increase	0.017766
7012	Neoporphyra haitanensis	2	1	increase	0.017766
7011	Neoporphyra haitanensis	3	1	increase	0.000632
7010	Neoporphyra haitanensis	2	1	increase	0.017766
7009	Neoporphyra haitanensis	2	1	increase	0.017766
7008	Neoporphyra haitanensis	2	1	increase	0.017766
7007	Neoporphyra haitanensis	2	1	increase	0.017766
7006	Neoporphyra haitanensis	2	1	increase	0.017766
7005	Neoporphyra haitanensis	2	1	increase	0.017766
7004	Neoporphyra haitanensis	2	1	increase	0.017766
7003	Neoporphyra haitanensis	2	1	increase	0.017766
7002	Neoporphyra haitanensis	2	1	increase	0.017766
7001	Neoporphyra haitanensis	2	1	increase	0.017766
7000	Neoporphyra haitanensis	3	1	increase	0.000632
6999	Neoporphyra haitanensis	2	1	increase	0.017766
6998	Neoporphyra haitanensis	2	1	increase	0.017766
6997	Neoporphyra haitanensis	2	1	increase	0.017766
6996	Neoporphyra haitanensis	3	1	increase	0.000632
6995	Neoporphyra haitanensis	2	1	increase	0.017766
6994	Neoporphyra haitanensis	2	1	increase	0.017766
6993	Neoporphyra haitanensis	2	1	increase	0.017766
6992	Neoporphyra haitanensis	2	1	increase	0.017766
6991	Neoporphyra haitanensis	3	1	increase	0.000632
6990	Neoporphyra haitanensis	2	1	increase	0.017766
6989	Neoporphyra haitanensis	2	1	increase	0.017766
6988	Neoporphyra haitanensis	2	1	increase	0.017766
6987	Neoporphyra haitanensis	3	1	increase	0.000632
6986	Neoporphyra haitanensis	2	1	increase	0.017766
6985	Neoporphyra haitanensis	2	1	increase	0.017766
6984	Neoporphyra haitanensis	2	1	increase	0.017766
6983	Neoporphyra haitanensis	2	1	increase	0.017766
6982	Neoporphyra haitanensis	2	1	increase	0.017766
6981	Neoporphyra haitanensis	2	1	increase	0.017766
6980	Neoporphyra haitanensis	3	1	increase	0.000632
6979	Neoporphyra haitanensis	2	1	increase	0.017766
6978	Neoporphyra haitanensis	3	1	increase	0.000632
6977	Neoporphyra haitanensis	3	1	increase	0.000632
6976	Neoporphyra haitanensis	2	1	increase	0.017766
6975	Neoporphyra haitanensis	3	1	increase	0.000632
6974	Neoporphyra haitanensis	2	1	increase	0.017766
6973	Neoporphyra haitanensis	3	1	increase	0.000632
6972	Neoporphyra haitanensis	3	1	increase	0.000632
6971	Neoporphyra haitanensis	2	1	increase	0.017766
6970	Neoporphyra haitanensis	3	1	increase	0.000632
6969	Neoporphyra haitanensis	2	1	increase	0.017766
6968	Neoporphyra haitanensis	3	1	increase	0.000632
6967	Neoporphyra haitanensis	2	1	increase	0.017766
6966	Neoporphyra haitanensis	2	1	increase	0.017766
9794	Neoporphyra haitanensis	2	1	increase	0.017766
9793	Neoporphyra haitanensis	2	1	increase	0.017766
9792	Neoporphyra haitanensis	2	1	increase	0.017766
9791	Neoporphyra haitanensis	2	1	increase	0.017766
9790	Neoporphyra haitanensis	2	1	increase	0.017766
9789	Neoporphyra haitanensis	2	1	increase	0.017766
9788	Neoporphyra haitanensis	2	1	increase	0.017766
9787	Neoporphyra haitanensis	2	1	increase	0.017766
9786	Neoporphyra haitanensis	2	1	increase	0.017766
9785	Neoporphyra haitanensis	2	1	increase	0.017766
9784	Neoporphyra haitanensis	2	1	increase	0.017766
9783	Neoporphyra haitanensis	2	1	increase	0.017766
9782	Neoporphyra haitanensis	2	1	increase	0.017766
9781	Neoporphyra haitanensis	2	1	increase	0.017766
9780	Neoporphyra haitanensis	2	1	increase	0.017766
9779	Neoporphyra haitanensis	2	1	increase	0.017766
9778	Neoporphyra haitanensis	2	1	increase	0.017766
9777	Neoporphyra haitanensis	2	1	increase	0.017766
9776	Neoporphyra haitanensis	2	1	increase	0.017766
9775	Neoporphyra haitanensis	2	1	increase	0.017766
9774	Neoporphyra haitanensis	2	1	increase	0.017766
9773	Neoporphyra haitanensis	2	1	increase	0.017766
9772	Neoporphyra haitanensis	2	1	increase	0.017766
9771	Neoporphyra haitanensis	2	1	increase	0.017766
9770	Neoporphyra haitanensis	2	1	increase	0.017766
9769	Neoporphyra haitanensis	2	1	increase	0.017766
9768	Neoporphyra haitanensis	2	1	increase	0.017766
9767	Neoporphyra haitanensis	2	1	increase	0.017766
9766	Neoporphyra haitanensis	2	1	increase	0.017766
9765	Neoporphyra haitanensis	2	1	increase	0.017766
9764	Neoporphyra haitanensis	2	1	increase	0.017766
9763	Neoporphyra haitanensis	2	1	increase	0.017766
9762	Neoporphyra haitanensis	2	1	increase	0.017766
9761	Neoporphyra haitanensis	2	1	increase	0.017766
9760	Neoporphyra haitanensis	2	1	increase	0.017766
9759	Neoporphyra haitanensis	2	1	increase	0.017766
9758	Neoporphyra haitanensis	2	1	increase	0.017766
9757	Neoporphyra haitanensis	2	1	increase	0.017766
9756	Neoporphyra haitanensis	2	1	increase	0.017766
9755	Neoporphyra haitanensis	2	1	increase	0.017766
9754	Neoporphyra haitanensis	2	1	increase	0.017766
9753	Neoporphyra haitanensis	2	1	increase	0.017766
9752	Neoporphyra haitanensis	2	1	increase	0.017766
11563	Neoporphyra haitanensis	2	1	increase	0.017766
11562	Neoporphyra haitanensis	2	1	increase	0.017766
11561	Neoporphyra haitanensis	2	1	increase	0.017766
11560	Neoporphyra haitanensis	2	1	increase	0.017766
11559	Neoporphyra haitanensis	2	1	increase	0.017766
11558	Neoporphyra haitanensis	2	1	increase	0.017766
11426	Neoporphyra haitanensis	2	1	increase	0.017766
11425	Neoporphyra haitanensis	2	1	increase	0.017766
11424	Neoporphyra haitanensis	2	1	increase	0.017766
11423	Neoporphyra haitanensis	2	1	increase	0.017766
11422	Neoporphyra haitanensis	2	1	increase	0.017766
11421	Neoporphyra haitanensis	2	1	increase	0.017766
11420	Neoporphyra haitanensis	2	1	increase	0.017766
11419	Neoporphyra haitanensis	2	1	increase	0.017766
11418	Neoporphyra haitanensis	2	1	increase	0.017766
10963	Neoporphyra haitanensis	2	1	increase	0.017766
10962	Neoporphyra haitanensis	2	1	increase	0.017766
10961	Neoporphyra haitanensis	2	1	increase	0.017766
10960	Neoporphyra haitanensis	2	1	increase	0.017766
10959	Neoporphyra haitanensis	2	1	increase	0.017766
10958	Neoporphyra haitanensis	2	1	increase	0.017766
10957	Neoporphyra haitanensis	2	1	increase	0.017766
10956	Neoporphyra haitanensis	2	1	increase	0.017766
10955	Neoporphyra haitanensis	2	1	increase	0.017766
10742	Neoporphyra haitanensis	2	1	increase	0.017766
10741	Neoporphyra haitanensis	2	1	increase	0.017766
10740	Neoporphyra haitanensis	2	1	increase	0.017766
10739	Neoporphyra haitanensis	2	1	increase	0.017766
10738	Neoporphyra haitanensis	2	1	increase	0.017766
10737	Neoporphyra haitanensis	2	1	increase	0.017766
10736	Neoporphyra haitanensis	2	1	increase	0.017766
10735	Neoporphyra haitanensis	2	1	increase	0.017766
10734	Neoporphyra haitanensis	2	1	increase	0.017766
10733	Neoporphyra haitanensis	2	1	increase	0.017766
10732	Neoporphyra haitanensis	2	1	increase	0.017766
10731	Neoporphyra haitanensis	2	1	increase	0.017766
10730	Neoporphyra haitanensis	2	1	increase	0.017766
10729	Neoporphyra haitanensis	2	1	increase	0.017766
10728	Neoporphyra haitanensis	2	1	increase	0.017766
10727	Neoporphyra haitanensis	2	1	increase	0.017766
10726	Neoporphyra haitanensis	2	1	increase	0.017766
10304	Neoporphyra haitanensis	2	1	increase	0.017766
10303	Neoporphyra haitanensis	2	1	increase	0.017766
10302	Neoporphyra haitanensis	2	1	increase	0.017766
10301	Neoporphyra haitanensis	2	1	increase	0.017766
10300	Neoporphyra haitanensis	2	1	increase	0.017766
10299	Neoporphyra haitanensis	2	1	increase	0.017766
10298	Neoporphyra haitanensis	2	1	increase	0.017766
10297	Neoporphyra haitanensis	2	1	increase	0.017766
10296	Neoporphyra haitanensis	2	1	increase	0.017766
10295	Neoporphyra haitanensis	2	1	increase	0.017766
10294	Neoporphyra haitanensis	2	1	increase	0.017766
10293	Neoporphyra haitanensis	2	1	increase	0.017766
10292	Neoporphyra haitanensis	2	1	increase	0.017766
10291	Neoporphyra haitanensis	2	1	increase	0.017766
10290	Neoporphyra haitanensis	2	1	increase	0.017766
10289	Neoporphyra haitanensis	2	1	increase	0.017766
10288	Neoporphyra haitanensis	2	1	increase	0.017766
10287	Neoporphyra haitanensis	2	1	increase	0.017766
10286	Neoporphyra haitanensis	2	1	increase	0.017766
10285	Neoporphyra haitanensis	2	1	increase	0.017766
10284	Neoporphyra haitanensis	2	1	increase	0.017766
10283	Neoporphyra haitanensis	2	1	increase	0.017766
10282	Neoporphyra haitanensis	2	1	increase	0.017766
10281	Neoporphyra haitanensis	2	1	increase	0.017766
10280	Neoporphyra haitanensis	2	1	increase	0.017766
10279	Neoporphyra haitanensis	2	1	increase	0.017766
10278	Neoporphyra haitanensis	2	1	increase	0.017766
10277	Neoporphyra haitanensis	2	1	increase	0.017766
10276	Neoporphyra haitanensis	2	1	increase	0.017766
10275	Neoporphyra haitanensis	2	1	increase	0.017766
10274	Neoporphyra haitanensis	2	1	increase	0.017766
10273	Neoporphyra haitanensis	2	1	increase	0.017766
10272	Neoporphyra haitanensis	2	1	increase	0.017766
10271	Neoporphyra haitanensis	2	1	increase	0.017766
10270	Neoporphyra haitanensis	2	1	increase	0.017766
10269	Neoporphyra haitanensis	2	1	increase	0.017766
10268	Neoporphyra haitanensis	2	1	increase	0.017766
10267	Neoporphyra haitanensis	2	1	increase	0.017766
10266	Neoporphyra haitanensis	2	1	increase	0.017766
10265	Neoporphyra haitanensis	2	1	increase	0.017766
10264	Neoporphyra haitanensis	2	1	increase	0.017766
10263	Neoporphyra haitanensis	2	1	increase	0.017766
10262	Neoporphyra haitanensis	2	1	increase	0.017766
10261	Neoporphyra haitanensis	2	1	increase	0.017766
10260	Neoporphyra haitanensis	2	1	increase	0.017766
10259	Neoporphyra haitanensis	2	1	increase	0.017766
10258	Neoporphyra haitanensis	2	1	increase	0.017766
10257	Neoporphyra haitanensis	2	1	increase	0.017766
10256	Neoporphyra haitanensis	2	1	increase	0.017766
10255	Neoporphyra haitanensis	2	1	increase	0.017766
10254	Neoporphyra haitanensis	2	1	increase	0.017766
10253	Neoporphyra haitanensis	2	1	increase	0.017766
