# Supplementary material for: Insights into the Ancient Adaptation to Intertidal Environments by Red Algae Based on a Genomic and Multiomics Investigation of Neoporphyra haitanensis
Source: Mol Biol Evol. 2021 Nov 3;39(1):msab315. doi: 10.1093/molbev/msab315 (PMC8752119; doi:10.1093/molbev/msab315)
Supplement: msab315_Supplementary_Data [file msab315_supplementary_data.zip › Data S2.xlsx]

## Sheet: Sheet1
The common 142 gene families of Neoporphyra haitanensis and Porphyra umbilicalis
GeneID	KEGG	InterPro	Swissprot	TrEMBL	GO	NR
Pha006367	-	-	-	Uncharacterized protein {ECO:0000313|EMBL:OSX73053.1} OS=Porphyra umbilicalis (Purple laver) (Red alga) ORFNames=BU14_0382s0014 {ECO:0000313|EMBL:OSX73053.1} PE=4	-	hypothetical protein BU14_0382s0014 [Porphyra umbilicalis]
Pha000905	no KO assigned | (RefSeq) hypothetical protein	IPR032534;IPR033413| Domain of unknown function DUF4953; Domain of unknown function DUF5117	-	Uncharacterized protein {ECO:0000313|EMBL:OSX74593.1} OS=Porphyra umbilicalis (Purple laver) (Red alga) ORFNames=BU14_0280s0009 {ECO:0000313|EMBL:OSX74593.1} PE=4	-	hypothetical protein BU14_0280s0009 [Porphyra umbilicalis]
Pha006503	-	-	-	Uncharacterized protein {ECO:0000313|EMBL:OSX72363.1} OS=Porphyra umbilicalis (Purple laver) (Red alga) ORFNames=BU14_0443s0007 {ECO:0000313|EMBL:OSX72363.1} PE=4	-	hypothetical protein BU14_0443s0007 [Porphyra umbilicalis]
Pha003840	-	-	-	Uncharacterized protein {ECO:0000313|EMBL:OSX70370.1} OS=Porphyra umbilicalis (Purple laver) (Red alga) ORFNames=BU14_0774s0004 {ECO:0000313|EMBL:OSX70370.1} PE=4	-	hypothetical protein BU14_0774s0004 [Porphyra umbilicalis]
Pha001996	-	-	-	Uncharacterized protein {ECO:0000313|EMBL:OSX78125.1} OS=Porphyra umbilicalis (Purple laver) (Red alga) ORFNames=BU14_0120s0008 {ECO:0000313|EMBL:OSX78125.1} PE=4	-	LOW QUALITY PROTEIN: hypothetical protein BU14_0120s0008 [Porphyra umbilicalis]
Pha001994	-	-	-	Uncharacterized protein {ECO:0000313|EMBL:OSX80693.1} OS=Porphyra umbilicalis (Purple laver) (Red alga) ORFNames=BU14_0033s0037 {ECO:0000313|EMBL:OSX80693.1} PE=4	-	hypothetical protein BU14_0033s0037 [Porphyra umbilicalis]
Pha005853	no KO assigned | (RefSeq) hypothetical protein	IPR010582;IPR011614;IPR018028| Catalase immune-responsive domain; Catalase core domain; Catalase, mono-functional, haem-containing	Catalase-1 EC=1.11.1.6 OS=Arabidopsis thaliana (Mouse-ear cress) Name=CAT1 OrderedLocusNames=At1g20630 ORFNames=F2D10.11, F5M15.31 PE=1	Catalase {ECO:0000313|EMBL:ADO23652.1} EC=1.11.1.6 {ECO:0000313|EMBL:ADO23652.1} OS=Pyropia yezoensis (Susabi-nori) (Porphyra yezoensis) PE=2	GO:0004096;GO:0006979;GO:0020037;GO:0055114| catalase activity; response to oxidative stress; heme binding; oxidation-reduction process	catalase [Pyropia yezoensis]
Pha004021	K15255 ATP-dependent DNA helicase PIF1 [EC:3.6.4.12] | (RefSeq) ATP-dependent DNA helicase PIF1-like	IPR003840;IPR010285| DNA helicase; DNA helicase Pif1-like	-	Uncharacterized protein {ECO:0000313|EMBL:OSX74735.1} OS=Porphyra umbilicalis (Purple laver) (Red alga) ORFNames=BU14_0269s0015 {ECO:0000313|EMBL:OSX74735.1} PE=4	GO:0000723;GO:0003678;GO:0004386;GO:0005524;GO:0006281| telomere maintenance; DNA helicase activity; helicase activity; ATP binding; DNA repair	hypothetical protein BU14_0269s0015 [Porphyra umbilicalis]
Pha004020	no KO assigned | (RefSeq) hypothetical protein	-	-	Uncharacterized protein {ECO:0000313|EMBL:OSX79945.1} OS=Porphyra umbilicalis (Purple laver) (Red alga) ORFNames=BU14_0068s0040 {ECO:0000313|EMBL:OSX79945.1} PE=4	-	hypothetical protein BU14_0068s0040 [Porphyra umbilicalis]
Pha004022	-	-	-	Uncharacterized protein {ECO:0000313|EMBL:OSX74736.1} OS=Porphyra umbilicalis (Purple laver) (Red alga) ORFNames=BU14_0269s0016 {ECO:0000313|EMBL:OSX74736.1} PE=4	-	hypothetical protein BU14_0269s0016 [Porphyra umbilicalis]
Pha000221	no KO assigned | (RefSeq) hypothetical protein	-	-	Uncharacterized protein {ECO:0000313|EMBL:OSX74027.1} OS=Porphyra umbilicalis (Purple laver) (Red alga) ORFNames=BU14_0313s0012 {ECO:0000313|EMBL:OSX74027.1} PE=4	-	hypothetical protein BU14_0313s0012 [Porphyra umbilicalis]
Pha001176	no KO assigned | (RefSeq) Serine/threonine-protein kinase	IPR000719;IPR001849| Protein kinase domain; Pleckstrin homology domain	Calcium-dependent protein kinase 33 {ECO:0000303|PubMed:12068094, ECO:0000303|PubMed:12805596, ECO:0000303|Ref.5} EC=2.7.11.1 {ECO:0000305} OS=Arabidopsis thaliana (Mouse-ear cress) ORFNames=F17J6.22 {ECO:0000312|EMBL:AAG51192.1} PE=1	Uncharacterized protein {ECO:0000313|EMBL:OSX71996.1} OS=Porphyra umbilicalis (Purple laver) (Red alga) ORFNames=BU14_0483s0009 {ECO:0000313|EMBL:OSX71996.1} PE=4	GO:0004672;GO:0005524;GO:0006468| protein kinase activity; ATP binding; protein phosphorylation	hypothetical protein BU14_0483s0009 [Porphyra umbilicalis]
Pha001559	-	-	-	Uncharacterized protein {ECO:0000313|EMBL:OSX72430.1} OS=Porphyra umbilicalis (Purple laver) (Red alga) ORFNames=BU14_0436s0003 {ECO:0000313|EMBL:OSX72430.1} PE=4	-	hypothetical protein BU14_0436s0003 [Porphyra umbilicalis]
Pha002850	no KO assigned | (RefSeq) hypothetical protein	IPR032534;IPR033413| Domain of unknown function DUF4953; Domain of unknown function DUF5117	-	Uncharacterized protein {ECO:0000313|EMBL:OSX74593.1} OS=Porphyra umbilicalis (Purple laver) (Red alga) ORFNames=BU14_0280s0009 {ECO:0000313|EMBL:OSX74593.1} PE=4	-	hypothetical protein BU14_0280s0009 [Porphyra umbilicalis]
Pha008357	-	-	-	Uncharacterized protein {ECO:0000313|EMBL:OSX77338.1} OS=Porphyra umbilicalis (Purple laver) (Red alga) {ECO:0000313|EMBL:OSX77338.1} PE=4	-	hypothetical protein BU14_0152s0033 [Porphyra umbilicalis] >OSX78057.1 hypothetical protein BU14_0125s0045 [Porphyra umbilicalis]
Pha001226	no KO assigned | (RefSeq) hypothetical protein	IPR000323;IPR001767;IPR003587;IPR005018;IPR024548| Copper type II, ascorbate-dependent monooxygenase, N-terminal; Hedgehog protein, Hint domain; Hint domain N-terminal; DOMON domain; Copper type II ascorbate-dependent monooxygenase, C-terminal	-	Uncharacterized protein {ECO:0000313|EMBL:OSX77539.1} OS=Porphyra umbilicalis (Purple laver) (Red alga) ORFNames=BU14_0144s0004 {ECO:0000313|EMBL:OSX77539.1} PE=4	GO:0004497;GO:0005507;GO:0006508;GO:0008233;GO:0016715;GO:0055114| monooxygenase activity; copper ion binding; proteolysis; peptidase activity; oxidoreductase activity, acting on paired donors, with incorporation or reduction of molecular oxygen, reduced ascorbate as one donor, and incorporation of one atom of oxygen; oxidation-reduction process	hypothetical protein BU14_0144s0004 [Porphyra umbilicalis]
Pha005086	no KO assigned | (RefSeq) hypothetical protein	IPR009465| Spondin, N-terminal	-	Uncharacterized protein {ECO:0000313|EMBL:OSX80994.1} OS=Porphyra umbilicalis (Purple laver) (Red alga) ORFNames=BU14_0027s0020 {ECO:0000313|EMBL:OSX80994.1} PE=4	-	hypothetical protein BU14_0027s0020 [Porphyra umbilicalis]
Pha005087	no KO assigned | (RefSeq) hypothetical protein	IPR009465| Spondin, N-terminal	-	Uncharacterized protein {ECO:0000313|EMBL:OSX80994.1} OS=Porphyra umbilicalis (Purple laver) (Red alga) ORFNames=BU14_0027s0020 {ECO:0000313|EMBL:OSX80994.1} PE=4	-	hypothetical protein BU14_0027s0020 [Porphyra umbilicalis]
Pha006196	-	-	-	Uncharacterized protein {ECO:0000313|EMBL:OSX79118.1} OS=Porphyra umbilicalis (Purple laver) (Red alga) ORFNames=BU14_0086s0005 {ECO:0000313|EMBL:OSX79118.1} PE=4	-	hypothetical protein BU14_0086s0005 [Porphyra umbilicalis]
Pha006194	-	-	-	Uncharacterized protein {ECO:0000313|EMBL:OSX75941.1} OS=Porphyra umbilicalis (Purple laver) (Red alga) ORFNames=BU14_0215s0004 {ECO:0000313|EMBL:OSX75941.1} PE=4	-	hypothetical protein BU14_0215s0004 [Porphyra umbilicalis]
Pha006198	no KO assigned | (RefSeq) hypothetical protein	IPR004324| Folate-biopterin transporter	Probable folate-biopterin transporter 2 OS=Arabidopsis thaliana (Mouse-ear cress) OrderedLocusNames=At5g25050 ORFNames=T11H3.60 PE=2	Uncharacterized protein {ECO:0000313|EMBL:OSX78875.1} OS=Porphyra umbilicalis (Purple laver) (Red alga) ORFNames=BU14_0096s0028 {ECO:0000313|EMBL:OSX78875.1} PE=4	GO:0006810;GO:0016021| transport; integral component of membrane	hypothetical protein BU14_0096s0028 [Porphyra umbilicalis]
Pha003109	K03841 fructose-1,6-bisphosphatase I [EC:3.1.3.11] | (RefSeq) fructose-1,6-bisphosphatase precursor	IPR000146;IPR028343;IPR033391| Fructose-1,6-bisphosphatase class 1; Fructose-1,6-bisphosphatase; Fructose-1-6-bisphosphatase class I, N-terminal	Fructose-1,6-bisphosphatase, chloroplastic Short=FBPase EC=3.1.3.11 D-fructose-1,6-bisphosphate 1-phosphohydrolase Precursor OS=Brassica napus (Rape) Name=FBP PE=2	Chloroplast fructose-1,6-bisphosphatase {ECO:0000313|EMBL:AFX60857.1} EC=3.1.3.11 {ECO:0000313|EMBL:AFX60857.1} OS=Pyropia haitanensis (Red seaweed) (Porphyra haitanensis) PE=2	GO:0005975;GO:0016791;GO:0042132| carbohydrate metabolic process; phosphatase activity; fructose 1,6-bisphosphate 1-phosphatase activity	chloroplast fructose-1,6-bisphosphatase (chloroplast) [Pyropia haitanensis]
Pha004845	no KO assigned | (RefSeq) hypothetical protein	IPR001199| Cytochrome b5-like heme/steroid binding domain	Cytochrome b5 OS=Borago officinalis (Bourrache) (Borage) PE=2	Uncharacterized protein {ECO:0000313|EMBL:OSX75999.1} OS=Porphyra umbilicalis (Purple laver) (Red alga) ORFNames=BU14_0212s0019 {ECO:0000313|EMBL:OSX75999.1} PE=4	-	hypothetical protein BU14_0212s0019 [Porphyra umbilicalis]
Pha004840	-	-	-	Uncharacterized protein {ECO:0000313|EMBL:OSX81519.1} OS=Porphyra umbilicalis (Purple laver) (Red alga) ORFNames=BU14_0014s0069 {ECO:0000313|EMBL:OSX81519.1} PE=4	-	hypothetical protein BU14_0014s0069 [Porphyra umbilicalis]
Pha005640	no KO assigned | (RefSeq) hypothetical protein	IPR000323;IPR001767;IPR003587;IPR005018;IPR024548| Copper type II, ascorbate-dependent monooxygenase, N-terminal; Hedgehog protein, Hint domain; Hint domain N-terminal; DOMON domain; Copper type II ascorbate-dependent monooxygenase, C-terminal	-	Uncharacterized protein {ECO:0000313|EMBL:OSX77539.1} OS=Porphyra umbilicalis (Purple laver) (Red alga) ORFNames=BU14_0144s0004 {ECO:0000313|EMBL:OSX77539.1} PE=4	GO:0004497;GO:0005507;GO:0006508;GO:0008233;GO:0016715;GO:0055114| monooxygenase activity; copper ion binding; proteolysis; peptidase activity; oxidoreductase activity, acting on paired donors, with incorporation or reduction of molecular oxygen, reduced ascorbate as one donor, and incorporation of one atom of oxygen; oxidation-reduction process	hypothetical protein BU14_0144s0004 [Porphyra umbilicalis]
Pha005641	no KO assigned | (RefSeq) hypothetical protein	IPR000323;IPR001767;IPR003587;IPR005018;IPR024548| Copper type II, ascorbate-dependent monooxygenase, N-terminal; Hedgehog protein, Hint domain; Hint domain N-terminal; DOMON domain; Copper type II ascorbate-dependent monooxygenase, C-terminal	-	Uncharacterized protein {ECO:0000313|EMBL:OSX76394.1} OS=Porphyra umbilicalis (Purple laver) (Red alga) ORFNames=BU14_0192s0011 {ECO:0000313|EMBL:OSX76394.1} PE=4	GO:0004497;GO:0005507;GO:0006508;GO:0008233;GO:0016715;GO:0055114| monooxygenase activity; copper ion binding; proteolysis; peptidase activity; oxidoreductase activity, acting on paired donors, with incorporation or reduction of molecular oxygen, reduced ascorbate as one donor, and incorporation of one atom of oxygen; oxidation-reduction process	hypothetical protein BU14_0192s0011 [Porphyra umbilicalis]
Pha005648	no KO assigned | (RefSeq) subtilisin-like protein	IPR000209;IPR015500| Peptidase S8/S53 domain; Peptidase S8, subtilisin-related	Subtilisin-like protease SBT6.1 {ECO:0000303|PubMed:16193095} EC=3.4.21.- {ECO:0000305} Site-1 protease {ECO:0000303|PubMed:17662035} Short=AtS1P {ECO:0000303|PubMed:17662035} Subtilase subfamily 6 member 1 {ECO:0000303|PubMed:16193095} Short=AtSBT6.1 {ECO:0000303|PubMed:16193095} Precursor OS=Arabidopsis thaliana (Mouse-ear cress) OrderedLocusNames=At5g19660 {ECO:0000312|Araport:AT5G19660} PE=1	Uncharacterized protein {ECO:0000313|EMBL:OSX68272.1} Fragment OS=Porphyra umbilicalis (Purple laver) (Red alga) ORFNames=BU14_3107s0001 {ECO:0000313|EMBL:OSX68272.1} PE=4	GO:0004252;GO:0006508| serine-type endopeptidase activity; proteolysis	hypothetical protein BU14_3107s0001, partial [Porphyra umbilicalis]
Pha001053	no KO assigned | (RefSeq) dishevelled associated activator of morphogenesis	IPR015425| Formin, FH2 domain	Formin-like protein 3 OsFH3 OS=Oryza sativa subsp. japonica (Rice) ORFNames=OSJNAa0079B05.2, OSJNBa0079B05.10 PE=2	Uncharacterized protein {ECO:0000313|EMBL:OSX74242.1} OS=Porphyra umbilicalis (Purple laver) (Red alga) ORFNames=BU14_0299s0010 {ECO:0000313|EMBL:OSX74242.1} PE=4	-	hypothetical protein BU14_0299s0010 [Porphyra umbilicalis]
Pha001349	K20367 endoplasmic reticulum-Golgi intermediate compartment protein 3 | (RefSeq) Protein disulfide-isomerase, PDIA-5 Membrane	IPR012936;IPR013766| Endoplasmic reticulum vesicle transporter, C-terminal; Thioredoxin domain	Protein disulfide-isomerase 5-3 Short=AtPDIL5-3 Protein disulfide-isomerase 12 Short=PDI12 Protein disulfide-isomerase 8-1 Short=AtPDIL8-1 Precursor OS=Arabidopsis thaliana (Mouse-ear cress) ORFNames=K10D20.9 PE=2	Uncharacterized protein {ECO:0000313|EMBL:OSX76721.1} OS=Porphyra umbilicalis (Purple laver) (Red alga) ORFNames=BU14_0177s0001 {ECO:0000313|EMBL:OSX76721.1} PE=4	GO:0045454| cell redox homeostasis	hypothetical protein BU14_0177s0001 [Porphyra umbilicalis]
Pha000794	no KO assigned | (RefSeq) hypothetical protein	IPR009465| Spondin, N-terminal	-	Uncharacterized protein {ECO:0000313|EMBL:OSX80994.1} OS=Porphyra umbilicalis (Purple laver) (Red alga) ORFNames=BU14_0027s0020 {ECO:0000313|EMBL:OSX80994.1} PE=4	-	hypothetical protein BU14_0027s0020 [Porphyra umbilicalis]
Pha002991	no KO assigned | (RefSeq) hypothetical protein	IPR000008;IPR002035;IPR010734| C2 domain; von Willebrand factor, type A; Copine	Protein BONZAI 1 COPINE 1 OS=Arabidopsis thaliana (Mouse-ear cress) ORFNames=K22G18.2 PE=1	Uncharacterized protein {ECO:0000313|EMBL:OSX78169.1} OS=Porphyra umbilicalis (Purple laver) (Red alga) ORFNames=BU14_0118s0020 {ECO:0000313|EMBL:OSX78169.1} PE=4	-	hypothetical protein BU14_0118s0020 [Porphyra umbilicalis]
Pha002197	no KO assigned | (RefSeq) uncharacterized LOC101774910	IPR007021| Domain of unknown function DUF659	-	Uncharacterized protein {ECO:0000313|EMBL:OSX70815.1} OS=Porphyra umbilicalis (Purple laver) (Red alga) ORFNames=BU14_0665s0008 {ECO:0000313|EMBL:OSX70815.1} PE=4	-	hypothetical protein BU14_0665s0008 [Porphyra umbilicalis]
Pha002191	no KO assigned | (RefSeq) hypothetical protein	IPR027806| Harbinger transposase-derived nuclease domain	Protein ALP1-like {ECO:0000305} EC=3.1.-.- OS=Arabidopsis thaliana (Mouse-ear cress) ORFNames=T22E16.10 {ECO:0000312|EMBL:CAB75893.1} PE=2	Uncharacterized protein {ECO:0000313|EMBL:OSX78941.1} OS=Porphyra umbilicalis (Purple laver) (Red alga) ORFNames=BU14_0094s0018 {ECO:0000313|EMBL:OSX78941.1} PE=4	-	hypothetical protein BU14_0094s0018 [Porphyra umbilicalis]
Pha009955	K10398 kinesin family member 11 | (RefSeq) kinesin family member isoform 1	IPR001752| Kinesin motor domain	Kinesin-like protein KIN-5C {ECO:0000305} AtKRP125b {ECO:0000303|PubMed:11472632} OS=Arabidopsis thaliana (Mouse-ear cress) ORFNames=F2H17.19 {ECO:0000312|EMBL:AAD21445.1} PE=2	Uncharacterized protein {ECO:0000313|EMBL:OSX76952.1} OS=Porphyra umbilicalis (Purple laver) (Red alga) ORFNames=BU14_0167s0024 {ECO:0000313|EMBL:OSX76952.1} PE=4	GO:0003777;GO:0005524;GO:0007018;GO:0008017| microtubule motor activity; ATP binding; microtubule-based movement; microtubule binding	hypothetical protein BU14_0167s0024 [Porphyra umbilicalis]
Pha008939	-	-	-	Uncharacterized protein {ECO:0000313|EMBL:OSX75166.1} Fragment OS=Porphyra umbilicalis (Purple laver) (Red alga) ORFNames=BU14_0251s0006 {ECO:0000313|EMBL:OSX75166.1} PE=4	-	hypothetical protein BU14_0251s0006, partial [Porphyra umbilicalis]
Pha008938	-	-	-	Uncharacterized protein {ECO:0000313|EMBL:OSX75166.1} Fragment OS=Porphyra umbilicalis (Purple laver) (Red alga) ORFNames=BU14_0251s0006 {ECO:0000313|EMBL:OSX75166.1} PE=4	-	hypothetical protein BU14_0251s0006, partial [Porphyra umbilicalis]
Pha001402	no KO assigned | (RefSeq) hypothetical protein	-	-	Uncharacterized protein {ECO:0000313|EMBL:OSX69554.1} Fragment OS=Porphyra umbilicalis (Purple laver) (Red alga) ORFNames=BU14_1399s0002 {ECO:0000313|EMBL:OSX69554.1} PE=4	-	hypothetical protein BU14_1399s0002, partial [Porphyra umbilicalis]
Pha005310	K01539 sodium/potassium-transporting ATPase subunit alpha [EC:3.6.3.9] | (RefSeq) Na+-ATPase	IPR004014;IPR006068| Cation-transporting P-type ATPase, N-terminal; Cation-transporting P-type ATPase, C-terminal	Calcium-transporting ATPase 4, endoplasmic reticulum-type EC=3.6.3.8 OS=Arabidopsis thaliana (Mouse-ear cress) Name=ECA4 OrderedLocusNames=At1g07670 ORFNames=F24B9.24 PE=2	Na+-ATPase {ECO:0000313|EMBL:BAF34369.1} p-type ATPase {ECO:0000313|EMBL:CAI99405.1} OS=Pyropia yezoensis (Susabi-nori) (Porphyra yezoensis) Name=kpa1 {ECO:0000313|EMBL:CAI99405.1} PE=2	-	P-type ATPase [Pyropia yezoensis] >BAF34369.1 Na+-ATPase [Pyropia yezoensis]
Pha009559	K10398 kinesin family member 11 | (RefSeq) kinesin family member isoform 1	IPR001752;IPR006597| Kinesin motor domain; Sel1-like repeat	Kinesin-like protein KIN-5C {ECO:0000305} AtKRP125b {ECO:0000303|PubMed:11472632} OS=Arabidopsis thaliana (Mouse-ear cress) ORFNames=F2H17.19 {ECO:0000312|EMBL:AAD21445.1} PE=2	Uncharacterized protein {ECO:0000313|EMBL:OSX76952.1} OS=Porphyra umbilicalis (Purple laver) (Red alga) ORFNames=BU14_0167s0024 {ECO:0000313|EMBL:OSX76952.1} PE=4	GO:0003777;GO:0005524;GO:0007018;GO:0008017| microtubule motor activity; ATP binding; microtubule-based movement; microtubule binding	hypothetical protein BU14_0167s0024 [Porphyra umbilicalis]
Pha003713	no KO assigned | (RefSeq) hypothetical protein	-	-	Uncharacterized protein {ECO:0000313|EMBL:OSX80335.1} OS=Porphyra umbilicalis (Purple laver) (Red alga) ORFNames=BU14_0055s0056 {ECO:0000313|EMBL:OSX80335.1} PE=4	-	hypothetical protein BU14_0055s0056 [Porphyra umbilicalis]
Pha001477	K08592 sentrin-specific protease 1 [EC:3.4.22.68] | (RefSeq) similar to SUMO-1-specific protease	IPR003653| Ulp1 protease family, C-terminal catalytic domain	Ubiquitin-like-specific protease 1A EC=3.4.22.68 OS=Arabidopsis thaliana (Mouse-ear cress) Name=ULP1A OrderedLocusNames=At3g06910 ORFNames=F17A9.6 PE=2	Uncharacterized protein {ECO:0000313|EMBL:OSX76448.1} OS=Porphyra umbilicalis (Purple laver) (Red alga) ORFNames=BU14_0190s0005 {ECO:0000313|EMBL:OSX76448.1} PE=4	GO:0006508;GO:0008234| proteolysis; cysteine-type peptidase activity	hypothetical protein BU14_0190s0005 [Porphyra umbilicalis]
Pha003612	no KO assigned | (RefSeq) hypothetical protein	-	-	Predicted protein {ECO:0000313|EMBL:EEC50388.1} OS=Phaeodactylum tricornutum (strain CCAP 1055/1) ORFNames=PHATRDRAFT_32535 {ECO:0000313|EMBL:EEC50388.1} PE=4	-	predicted protein [Phaeodactylum tricornutum CCAP 1055/1] >EEC50388.1 predicted protein [Phaeodactylum tricornutum CCAP 1055/1]
Pha007253	no KO assigned | (RefSeq) protein ACCELERATED CELL DEATH 6-like	IPR002110;IPR020683| Ankyrin repeat; Ankyrin repeat-containing domain	Ankyrin repeat domain-containing protein, chloroplastic Short=AKRP Protein EMBRYO DEFECTIVE 2036 Precursor OS=Arabidopsis thaliana (Mouse-ear cress) ORFNames=K2A18.13 PE=1	Uncharacterized protein {ECO:0000313|EMBL:OSX73732.1} OS=Porphyra umbilicalis (Purple laver) (Red alga) ORFNames=BU14_0330s0022 {ECO:0000313|EMBL:OSX73732.1} PE=4	GO:0005515| protein binding	hypothetical protein BU14_0330s0022 [Porphyra umbilicalis]
Pha007254	no KO assigned | (RefSeq) Ca2+-independent phospholipase A2 (ISS)	IPR002110;IPR020683| Ankyrin repeat; Ankyrin repeat-containing domain	Protein S-acyltransferase 24 EC=2.3.1.225 Ankyrin repeat-containing S-palmitoyltransferase Palmitoyltransferase TIP1 Protein TIP GROWTH DEFECTIVE 1 Short=AtTIP1 Zinc finger DHHC domain-containing protein TIP1 OS=Arabidopsis thaliana (Mouse-ear cress) ORFNames=F5O24.240 PE=2	Uncharacterized protein {ECO:0000313|EMBL:OSX77492.1} OS=Porphyra umbilicalis (Purple laver) (Red alga) ORFNames=BU14_0147s0017 {ECO:0000313|EMBL:OSX77492.1} PE=4	GO:0005515| protein binding	hypothetical protein BU14_0147s0017 [Porphyra umbilicalis]
Pha003332	K14454 aspartate aminotransferase, cytoplasmic [EC:2.6.1.1] | (RefSeq) aspartate aminotransferase	IPR000796;IPR004839| Aspartate/other aminotransferase; Aminotransferase, class I/classII	Aspartate aminotransferase, cytoplasmic EC=2.6.1.1 Transaminase A OS=Daucus carota (Wild carrot) PE=2	Aspartate aminotransferase {ECO:0000256|RuleBase:RU000480} EC=2.6.1.1 {ECO:0000256|RuleBase:RU000480} OS=Pyropia yezoensis (Susabi-nori) (Porphyra yezoensis) Name=ast {ECO:0000313|EMBL:AIT70268.1} PE=2	GO:0006520;GO:0008483;GO:0009058;GO:0030170| cellular amino acid metabolic process; transaminase activity; biosynthetic process; pyridoxal phosphate binding	aspartate aminotransferase [Pyropia yezoensis]
Pha003334	K08794 calcium/calmodulin-dependent protein kinase I [EC:2.7.11.17] | (RefSeq) Protein-serine/threonine kinases Rhodoplastic	IPR000719| Protein kinase domain	SNF1-related protein kinase catalytic subunit alpha KIN10 Short=AKIN10 EC=2.7.11.1 AKIN alpha-2 Short=AKINalpha2 OS=Arabidopsis thaliana (Mouse-ear cress) OrderedLocusNames=At3g01090 ORFNames=T4P13.22 PE=1	Uncharacterized protein {ECO:0000313|EMBL:OSX71608.1} OS=Porphyra umbilicalis (Purple laver) (Red alga) ORFNames=BU14_0519s0022 {ECO:0000313|EMBL:OSX71608.1} PE=4	GO:0004672;GO:0005524;GO:0006468| protein kinase activity; ATP binding; protein phosphorylation	hypothetical protein BU14_0519s0022 [Porphyra umbilicalis]
Pha001368	-	-	-	Uncharacterized protein {ECO:0000313|EMBL:OSX78828.1} OS=Porphyra umbilicalis (Purple laver) (Red alga) ORFNames=BU14_0098s0054 {ECO:0000313|EMBL:OSX78828.1} PE=4	-	hypothetical protein BU14_0098s0054 [Porphyra umbilicalis]
Pha001873	-	IPR013087| Zinc finger C2H2-type	-	Uncharacterized protein {ECO:0000313|EMBL:OSX71187.1} OS=Porphyra umbilicalis (Purple laver) (Red alga) ORFNames=BU14_0580s0011 {ECO:0000313|EMBL:OSX71187.1} PE=4	GO:0003676| nucleic acid binding	hypothetical protein BU14_0580s0011 [Porphyra umbilicalis]
Pha009129	no KO assigned | (RefSeq) hypothetical protein	-	-	Uncharacterized protein {ECO:0000313|EMBL:OSX79008.1} OS=Porphyra umbilicalis (Purple laver) (Red alga) ORFNames=BU14_0093s0052 {ECO:0000313|EMBL:OSX79008.1} PE=4	-	hypothetical protein BU14_0093s0052 [Porphyra umbilicalis]
Pha003802	-	-	-	Uncharacterized protein {ECO:0000313|EMBL:OSX70370.1} OS=Porphyra umbilicalis (Purple laver) (Red alga) ORFNames=BU14_0774s0004 {ECO:0000313|EMBL:OSX70370.1} PE=4	-	hypothetical protein BU14_0774s0004 [Porphyra umbilicalis]
Pha002568	no KO assigned | (RefSeq) hypothetical protein	IPR000225;IPR002652;IPR032413| Armadillo; Importin-alpha, importin-beta-binding domain; Atypical Arm repeat	Importin subunit alpha-1a OS=Oryza sativa subsp. japonica (Rice) OrderedLocusNames=Os01g0253300, LOC_Os01g14950 PE=1	Uncharacterized protein {ECO:0000313|EMBL:OSX72471.1} OS=Porphyra umbilicalis (Purple laver) (Red alga) ORFNames=BU14_0432s0008 {ECO:0000313|EMBL:OSX72471.1} PE=4	GO:0005515;GO:0005634;GO:0005737;GO:0006606;GO:0008565| protein binding; nucleus; cytoplasm; protein import into nucleus; protein transporter activity	hypothetical protein BU14_0432s0008 [Porphyra umbilicalis]
Pha001959	no KO assigned | (RefSeq) hypothetical protein	IPR032534;IPR033413| Domain of unknown function DUF4953; Domain of unknown function DUF5117	-	Uncharacterized protein {ECO:0000313|EMBL:OSX74593.1} OS=Porphyra umbilicalis (Purple laver) (Red alga) ORFNames=BU14_0280s0009 {ECO:0000313|EMBL:OSX74593.1} PE=4	-	hypothetical protein BU14_0280s0009 [Porphyra umbilicalis]
Pha006124	-	-	-	Uncharacterized protein {ECO:0000313|EMBL:OSX81190.1} OS=Porphyra umbilicalis (Purple laver) (Red alga) ORFNames=BU14_0025s0071 {ECO:0000313|EMBL:OSX81190.1} PE=4	-	hypothetical protein BU14_0025s0071 [Porphyra umbilicalis]
Pha004027	no KO assigned | (RefSeq) hypothetical protein	-	-	Uncharacterized protein {ECO:0000313|EMBL:OSX71036.1} OS=Porphyra umbilicalis (Purple laver) (Red alga) ORFNames=BU14_0614s0010 {ECO:0000313|EMBL:OSX71036.1} PE=4	-	hypothetical protein BU14_0614s0010 [Porphyra umbilicalis]
Pha001428	-	-	-	Uncharacterized protein {ECO:0000313|EMBL:OSX74790.1} OS=Porphyra umbilicalis (Purple laver) (Red alga) ORFNames=BU14_0268s0031 {ECO:0000313|EMBL:OSX74790.1} PE=4	-	hypothetical protein BU14_0268s0031 [Porphyra umbilicalis]
Pha001427	no KO assigned | (RefSeq) hypothetical protein	-	-	Uncharacterized protein {ECO:0000313|EMBL:OSX74791.1} OS=Porphyra umbilicalis (Purple laver) (Red alga) ORFNames=BU14_0268s0032 {ECO:0000313|EMBL:OSX74791.1} PE=4	-	hypothetical protein BU14_0268s0032 [Porphyra umbilicalis]
Pha001137	K13752 solute carrier family 24 (sodium/potassium/calcium exchanger), member 4 | (RefSeq) hypothetical protein	IPR004481;IPR004837| Sodium/potassium/calcium exchanger; Sodium/calcium exchanger membrane region	Cation/calcium exchanger 1 Short=AtCCX1 Protein CATION EXCHANGER 7 OS=Arabidopsis thaliana (Mouse-ear cress) ORFNames=MPI7.2, MVA3_210 PE=2	Uncharacterized protein {ECO:0000313|EMBL:OSX73395.1} OS=Porphyra umbilicalis (Purple laver) (Red alga) ORFNames=BU14_0352s0014 {ECO:0000313|EMBL:OSX73395.1} PE=4	GO:0016021;GO:0055085| integral component of membrane; transmembrane transport	hypothetical protein BU14_0352s0014 [Porphyra umbilicalis]
Pha008775	no KO assigned | (RefSeq) hypothetical protein	-	-	Uncharacterized protein {ECO:0000313|EMBL:OSX76491.1} OS=Porphyra umbilicalis (Purple laver) (Red alga) ORFNames=BU14_0188s0009 {ECO:0000313|EMBL:OSX76491.1} PE=4	-	hypothetical protein BU14_0188s0009 [Porphyra umbilicalis]
Pha007013	no KO assigned | (RefSeq) WD40-repeat containing protein	IPR002182| NB-ARC	Probable UDP-N-acetylglucosamine--peptide N-acetylglucosaminyltransferase SPINDLY EC=2.4.1.- OS=Oryza sativa subsp. japonica (Rice) ORFNames=P0562A06.20 PE=2	Uncharacterized protein {ECO:0000313|EMBL:OSX80423.1} OS=Porphyra umbilicalis (Purple laver) (Red alga) ORFNames=BU14_0052s0039 {ECO:0000313|EMBL:OSX80423.1} PE=4	GO:0043531| ADP binding	hypothetical protein BU14_0052s0039 [Porphyra umbilicalis]
Pha002766	no KO assigned | (RefSeq) hypothetical protein	-	-	Uncharacterized protein {ECO:0000313|EMBL:OSX73408.1} OS=Porphyra umbilicalis (Purple laver) (Red alga) ORFNames=BU14_0350s0001 {ECO:0000313|EMBL:OSX73408.1} PE=4	-	hypothetical protein BU14_0350s0001 [Porphyra umbilicalis]
Pha001301	-	-	-	Uncharacterized protein {ECO:0000313|EMBL:OSX73408.1} OS=Porphyra umbilicalis (Purple laver) (Red alga) ORFNames=BU14_0350s0001 {ECO:0000313|EMBL:OSX73408.1} PE=4	-	hypothetical protein BU14_0350s0001 [Porphyra umbilicalis]
Pha000432	no KO assigned | (RefSeq) hypothetical protein	IPR002909;IPR006311| IPT domain; Twin-arginine translocation pathway, signal sequence	-	Uncharacterized protein {ECO:0000313|EMBL:OSX69679.1} OS=Porphyra umbilicalis (Purple laver) (Red alga) ORFNames=BU14_1283s0003 {ECO:0000313|EMBL:OSX69679.1} PE=4	-	hypothetical protein BU14_1283s0003 [Porphyra umbilicalis]
Pha003212	K09493 T-complex protein 1 subunit alpha | (RefSeq) hypothetical protein	IPR002423;IPR012715;IPR017998| Chaperonin Cpn60/TCP-1 family; T-complex protein 1, alpha subunit; Chaperone tailless complex polypeptide 1 (TCP-1)	T-complex protein 1 subunit alpha {ECO:0000303|PubMed:11599560} Short=TCP-1-alpha {ECO:0000303|PubMed:11599560} CCT-alpha {ECO:0000303|PubMed:11599560} Chaperonin CCT1 {ECO:0000305} OS=Arabidopsis thaliana (Mouse-ear cress) ORFNames=MAL21.5 {ECO:0000312|EMBL:BAA21772.1} PE=1	Uncharacterized protein {ECO:0000313|EMBL:OSX72448.1} OS=Porphyra umbilicalis (Purple laver) (Red alga) ORFNames=BU14_0433s0006 {ECO:0000313|EMBL:OSX72448.1} PE=4	GO:0005524;GO:0006457;GO:0051082| ATP binding; protein folding; unfolded protein binding	hypothetical protein BU14_0433s0006 [Porphyra umbilicalis]
Pha002155	no KO assigned | (RefSeq) transposon Ty3-I Gag-Pol polyprotein-like	IPR000477| Reverse transcriptase domain	-	Uncharacterized protein {ECO:0000313|EMBL:OSX75218.1} OS=Porphyra umbilicalis (Purple laver) (Red alga) ORFNames=BU14_0245s0001 {ECO:0000313|EMBL:OSX75218.1} PE=4	-	hypothetical protein BU14_0245s0001 [Porphyra umbilicalis]
Pha002377	no KO assigned | (RefSeq) Gal-2,6-Sulfurylases I	IPR006311| Twin-arginine translocation pathway, signal sequence	-	Uncharacterized protein {ECO:0000313|EMBL:OSX73423.1} OS=Porphyra umbilicalis (Purple laver) (Red alga) ORFNames=BU14_0350s0016 {ECO:0000313|EMBL:OSX73423.1} PE=4	-	hypothetical protein BU14_0350s0016 [Porphyra umbilicalis]
Pha008976	no KO assigned | (RefSeq) probable UDP-N-acetylglucosamine--peptide N-acetylglucosaminyltransferase SPINDLY	IPR002182;IPR006597;IPR019734| NB-ARC; Sel1-like repeat; Tetratricopeptide repeat	Probable UDP-N-acetylglucosamine--peptide N-acetylglucosaminyltransferase SPINDLY EC=2.4.1.- OS=Oryza sativa subsp. japonica (Rice) ORFNames=P0562A06.20 PE=2	Uncharacterized protein {ECO:0000313|EMBL:OSX80423.1} OS=Porphyra umbilicalis (Purple laver) (Red alga) ORFNames=BU14_0052s0039 {ECO:0000313|EMBL:OSX80423.1} PE=4	GO:0005515;GO:0043531| protein binding; ADP binding	hypothetical protein BU14_0052s0039 [Porphyra umbilicalis]
Pha002857	-	-	-	Uncharacterized protein {ECO:0000313|EMBL:OSX78217.1} OS=Porphyra umbilicalis (Purple laver) (Red alga) ORFNames=BU14_0116s0037 {ECO:0000313|EMBL:OSX78217.1} PE=4	-	hypothetical protein BU14_0116s0037 [Porphyra umbilicalis]
Pha007422	no KO assigned | (RefSeq) Glycosyltransferase, family GT90	IPR006598| Lipopolysaccharide-modifying protein	-	Uncharacterized protein {ECO:0000313|EMBL:OSX68477.1} OS=Porphyra umbilicalis (Purple laver) (Red alga) ORFNames=BU14_2732s0001 {ECO:0000313|EMBL:OSX68477.1} PE=4	-	hypothetical protein BU14_2732s0001 [Porphyra umbilicalis]
Pha001448	-	IPR006600| HTH CenpB-type DNA-binding domain	-	Uncharacterized protein {ECO:0000313|EMBL:OSX79613.1} OS=Porphyra umbilicalis (Purple laver) (Red alga) ORFNames=BU14_0074s0043 {ECO:0000313|EMBL:OSX79613.1} PE=4	-	hypothetical protein BU14_0074s0043 [Porphyra umbilicalis]
Pha001449	-	IPR006600| HTH CenpB-type DNA-binding domain	-	Uncharacterized protein {ECO:0000313|EMBL:OSX79613.1} OS=Porphyra umbilicalis (Purple laver) (Red alga) ORFNames=BU14_0074s0043 {ECO:0000313|EMBL:OSX79613.1} PE=4	-	hypothetical protein BU14_0074s0043 [Porphyra umbilicalis]
Pha000320	no KO assigned | (RefSeq) cyclin-P3-1	IPR013922| Cyclin PHO80-like	Cyclin-U4-1 Short=CycU4 Cyclin-P4.1 Short=CycP4 OS=Arabidopsis thaliana (Mouse-ear cress) Name=CYCU4-1 OrderedLocusNames=At2g44740 ORFNames=F16B22.23 PE=1	Uncharacterized protein {ECO:0000313|EMBL:OSX81378.1} OS=Porphyra umbilicalis (Purple laver) (Red alga) ORFNames=BU14_0022s0098 {ECO:0000313|EMBL:OSX81378.1} PE=4	GO:0000079;GO:0019901| regulation of cyclin-dependent protein serine/threonine kinase activity; protein kinase binding	hypothetical protein BU14_0022s0098 [Porphyra umbilicalis]
Pha001237	no KO assigned | (RefSeq) hypothetical protein	-	-	Uncharacterized protein {ECO:0000313|EMBL:OSX72377.1} OS=Porphyra umbilicalis (Purple laver) (Red alga) ORFNames=BU14_0442s0012 {ECO:0000313|EMBL:OSX72377.1} PE=4	-	hypothetical protein BU14_0442s0012 [Porphyra umbilicalis]
Pha009443	no KO assigned | (RefSeq) hypothetical protein	-	-	Uncharacterized protein {ECO:0000313|EMBL:OSX75276.1} OS=Porphyra umbilicalis (Purple laver) (Red alga) ORFNames=BU14_0243s0011 {ECO:0000313|EMBL:OSX75276.1} PE=4	-	hypothetical protein BU14_0243s0011 [Porphyra umbilicalis]
Pha007211	no KO assigned | (RefSeq) alpha-galactosidase	IPR002252;IPR013860;IPR031704;IPR031705| Glycoside hydrolase family 36; Protein of unknown function DUF1752, fungi; Glycosyl hydrolase family 36, N-terminal; Glycosyl hydrolase family 36, C-terminal	-	Uncharacterized protein {ECO:0000313|EMBL:OSX69508.1} OS=Porphyra umbilicalis (Purple laver) (Red alga) ORFNames=BU14_1445s0001 {ECO:0000313|EMBL:OSX69508.1} PE=4	GO:0004557;GO:0005975| alpha-galactosidase activity; carbohydrate metabolic process	hypothetical protein BU14_1445s0001 [Porphyra umbilicalis]
Pha006286	K08794 calcium/calmodulin-dependent protein kinase I [EC:2.7.11.17] | (RefSeq) Protein-serine/threonine kinases Rhodoplastic	IPR000719| Protein kinase domain	Serine/threonine protein kinase OSK1 {ECO:0000303|PubMed:9870704} Short=OsK1 {ECO:0000303|PubMed:9870704} EC=2.7.11.1 {ECO:0000269|PubMed:9870704} SUCROSE NON-FERMENTING-1 related protein kinase 1A {ECO:0000303|PubMed:17766403} Short=SNF1-related kinase 1A {ECO:0000303|PubMed:17766403} Short=SnRK1A {ECO:0000303|PubMed:17766403} OS=Oryza sativa subsp. japonica (Rice) OSNPB_050530500 {ECO:0000312|E…	Uncharacterized protein {ECO:0000313|EMBL:OSX70227.1} OS=Porphyra umbilicalis (Purple laver) (Red alga) ORFNames=BU14_0847s0003 {ECO:0000313|EMBL:OSX70227.1} PE=4	GO:0004672;GO:0005524;GO:0006468| protein kinase activity; ATP binding; protein phosphorylation	hypothetical protein BU14_0847s0003 [Porphyra umbilicalis]
Pha001328	-	-	-	Uncharacterized protein {ECO:0000313|EMBL:OSX78904.1} OS=Porphyra umbilicalis (Purple laver) (Red alga) ORFNames=BU14_0095s0020 {ECO:0000313|EMBL:OSX78904.1} PE=4	-	hypothetical protein BU14_0095s0020 [Porphyra umbilicalis]
Pha006678	K03097 casein kinase II subunit alpha [EC:2.7.11.1] | (RefSeq) Casein kinase II subunit alpha-2 CKA2	IPR000719| Protein kinase domain	Casein kinase II subunit alpha-4, chloroplastic {ECO:0000305} Short=CK2-alpha4 {ECO:0000303|PubMed:26025542} EC=2.7.11.1 Plastid-targeted casein kinase 2 alpha {ECO:0000303|PubMed:27064346} Short=cpCK2alpha {ECO:0000303|PubMed:27064346} Precursor OS=Arabidopsis thaliana (Mouse-ear cress) ORFNames=F21P24.13 PE=2	Uncharacterized protein {ECO:0000313|EMBL:OSX76143.1} OS=Porphyra umbilicalis (Purple laver) (Red alga) ORFNames=BU14_0205s0018 {ECO:0000313|EMBL:OSX76143.1} PE=4	GO:0004672;GO:0005524;GO:0006468| protein kinase activity; ATP binding; protein phosphorylation	hypothetical protein BU14_0205s0018 [Porphyra umbilicalis]
Pha002325	no KO assigned | (RefSeq) hypothetical protein	IPR000008;IPR010734| C2 domain; Copine	Protein BONZAI 3 OS=Arabidopsis thaliana (Mouse-ear cress) Name=BON3 OrderedLocusNames=At1g08860 ORFNames=F7G19.25 PE=1	Uncharacterized protein {ECO:0000313|EMBL:OSX78011.1} OS=Porphyra umbilicalis (Purple laver) (Red alga) ORFNames=BU14_0126s0051 {ECO:0000313|EMBL:OSX78011.1} PE=4	-	hypothetical protein BU14_0126s0051 [Porphyra umbilicalis]
Pha001583	no KO assigned | (RefSeq) hypothetical protein	-	-	Uncharacterized protein {ECO:0000313|EMBL:OSX78125.1} OS=Porphyra umbilicalis (Purple laver) (Red alga) ORFNames=BU14_0120s0008 {ECO:0000313|EMBL:OSX78125.1} PE=4	-	LOW QUALITY PROTEIN: hypothetical protein BU14_0120s0008 [Porphyra umbilicalis]
Pha002172	-	-	-	Uncharacterized protein {ECO:0000313|EMBL:OSX79661.1} OS=Porphyra umbilicalis (Purple laver) (Red alga) ORFNames=BU14_0072s0019 {ECO:0000313|EMBL:OSX79661.1} PE=4	-	hypothetical protein BU14_0072s0019 [Porphyra umbilicalis]
Pha002177	-	-	-	Uncharacterized protein {ECO:0000313|EMBL:OSX75249.1} OS=Porphyra umbilicalis (Purple laver) (Red alga) ORFNames=BU14_0244s0011 {ECO:0000313|EMBL:OSX75249.1} PE=4	-	hypothetical protein BU14_0244s0011 [Porphyra umbilicalis]
Pha007188	K02636 cytochrome b6-f complex iron-sulfur subunit [EC:1.10.9.1] | (RefSeq) hypothetical protein	IPR005805;IPR014349;IPR014909;IPR017941;IPR023960| Rieske iron-sulphur protein, C-terminal; Rieske iron-sulphur protein; Cytochrome b6-f complex Fe-S subunit; Rieske [2Fe-2S] iron-sulphur domain; Cytochrome b6-f complex iron-sulfur subunit	Cytochrome b6-f complex iron-sulfur subunit, chloroplastic EC=1.10.9.1 Plastohydroquinone:plastocyanin oxidoreductase iron-sulfur protein Rieske iron-sulfur protein Short=ISP Short=RISP Precursor OS=Oryza sativa subsp. japonica (Rice) ORFNames=OsJ_06631 {ECO:0000312|EMBL:EAZ22943.1}, OSJNBa0058I18.25 PE=1	Uncharacterized protein {ECO:0000313|EMBL:OSX75495.1} OS=Porphyra umbilicalis (Purple laver) (Red alga) ORFNames=BU14_0234s0022 {ECO:0000313|EMBL:OSX75495.1} PE=4	GO:0009496;GO:0015979;GO:0016020;GO:0016491;GO:0016679;GO:0042651;GO:0045158;GO:0051537;GO:0055114| plastoquinol--plastocyanin reductase activity; photosynthesis; membrane; oxidoreductase activity; oxidoreductase activity, acting on diphenols and related substances as donors; thylakoid membrane; electron transporter, transferring electrons within cytochrome b6/f complex of photosystem II activity…	hypothetical protein BU14_0234s0022 [Porphyra umbilicalis]
Pha005378	-	-	-	Uncharacterized protein {ECO:0000313|EMBL:OSX79212.1} OS=Porphyra umbilicalis (Purple laver) (Red alga) ORFNames=BU14_0084s0026 {ECO:0000313|EMBL:OSX79212.1} PE=4	-	hypothetical protein BU14_0084s0026 [Porphyra umbilicalis]
Pha001463	-	-	-	Uncharacterized protein {ECO:0000313|EMBL:OSX79613.1} OS=Porphyra umbilicalis (Purple laver) (Red alga) ORFNames=BU14_0074s0043 {ECO:0000313|EMBL:OSX79613.1} PE=4	-	hypothetical protein BU14_0074s0043 [Porphyra umbilicalis]
Pha001464	-	-	-	132 kDa protein {ECO:0000313|EMBL:OLP81554.1} OS=Symbiodinium microadriaticum (Dinoflagellate) (Zooxanthella microadriatica) ORFNames=AK812_SmicGene37900 {ECO:0000313|EMBL:OLP81554.1} PE=4	-	132 kDa protein [Symbiodinium microadriaticum]
Pha001465	-	-	-	Uncharacterized protein {ECO:0000313|EMBL:OSX80420.1} OS=Porphyra umbilicalis (Purple laver) (Red alga) ORFNames=BU14_0052s0036 {ECO:0000313|EMBL:OSX80420.1} PE=4	-	hypothetical protein BU14_0052s0036 [Porphyra umbilicalis]
Pha001269	-	-	-	Uncharacterized protein {ECO:0000313|EMBL:OSX80208.1} OS=Porphyra umbilicalis (Purple laver) (Red alga) ORFNames=BU14_0057s0029 {ECO:0000313|EMBL:OSX80208.1} PE=4	-	hypothetical protein BU14_0057s0029 [Porphyra umbilicalis]
Pha009236	no KO assigned | (RefSeq) hypothetical protein	-	-	Uncharacterized protein {ECO:0000313|EMBL:OSX80803.1} OS=Porphyra umbilicalis (Purple laver) (Red alga) ORFNames=BU14_0032s0061 {ECO:0000313|EMBL:OSX80803.1} PE=4	-	hypothetical protein BU14_0032s0061 [Porphyra umbilicalis]
Pha006275	-	IPR032260| Domain of unknown function DUF5060	-	Uncharacterized protein {ECO:0000313|EMBL:OSX71145.1} OS=Porphyra umbilicalis (Purple laver) (Red alga) ORFNames=BU14_0587s0006 {ECO:0000313|EMBL:OSX71145.1} PE=4	-	hypothetical protein BU14_0587s0006 [Porphyra umbilicalis]
Pha004177	no KO assigned | (RefSeq) nucleotide-diphospho-sugar transferase	-	Probable mannan synthase 10 EC=2.4.1.- Cellulose synthase-like protein A10 Short=AtCslA10 OS=Arabidopsis thaliana (Mouse-ear cress) Name=CSLA10 OrderedLocusNames=At1g24070 ORFNames=T23E23.23 PE=2	Uncharacterized protein {ECO:0000313|EMBL:OSX75560.1} OS=Porphyra umbilicalis (Purple laver) (Red alga) ORFNames=BU14_0231s0012 {ECO:0000313|EMBL:OSX75560.1} PE=4	-	hypothetical protein BU14_0231s0012 [Porphyra umbilicalis]
Pha000841	K13667 protein glucosyltransferase [EC:2.4.1.-] | (RefSeq) Glycosyltransferase, family GT90	IPR006598| Lipopolysaccharide-modifying protein	-	Uncharacterized protein {ECO:0000313|EMBL:OSX81536.1} OS=Porphyra umbilicalis (Purple laver) (Red alga) ORFNames=BU14_0014s0086 {ECO:0000313|EMBL:OSX81536.1} PE=4	-	hypothetical protein BU14_0014s0086 [Porphyra umbilicalis]
Pha000845	K07198 5'-AMP-activated protein kinase, catalytic alpha subunit [EC:2.7.11.11] | (RefSeq) Serine/threonine protein kinase	IPR000719| Protein kinase domain	CBL-interacting protein kinase 23 EC=2.7.11.1 OsCIPK23 OS=Oryza sativa subsp. japonica (Rice) ORFNames=OJ1027_G06.32 PE=2	Uncharacterized protein {ECO:0000313|EMBL:OSX81548.1} OS=Porphyra umbilicalis (Purple laver) (Red alga) ORFNames=BU14_0014s0097 {ECO:0000313|EMBL:OSX81548.1} PE=4	GO:0004672;GO:0005524;GO:0006468| protein kinase activity; ATP binding; protein phosphorylation	hypothetical protein BU14_0014s0097 [Porphyra umbilicalis]
Pha002724	no KO assigned | (RefSeq) hypothetical protein	IPR001584;IPR001878;IPR013103| Integrase, catalytic core; Zinc finger, CCHC-type; Reverse transcriptase, RNA-dependent DNA polymerase	-	Uncharacterized protein {ECO:0000313|EMBL:OSX76619.1} OS=Porphyra umbilicalis (Purple laver) (Red alga) ORFNames=BU14_0183s0011 {ECO:0000313|EMBL:OSX76619.1} PE=4	GO:0003676;GO:0008270;GO:0015074| nucleic acid binding; zinc ion binding; DNA integration	hypothetical protein BU14_0183s0011 [Porphyra umbilicalis]
Pha005976	-	-	-	Uncharacterized protein {ECO:0000313|EMBL:OSX78217.1} OS=Porphyra umbilicalis (Purple laver) (Red alga) ORFNames=BU14_0116s0037 {ECO:0000313|EMBL:OSX78217.1} PE=4	-	hypothetical protein BU14_0116s0037 [Porphyra umbilicalis]
Pha006262	K03969 phage shock protein A | (RefSeq) phage shock protein A	IPR007157| PspA/IM30	Probable membrane-associated 30 kDa protein, chloroplastic Precursor OS=Oryza sativa subsp. japonica (Rice) P0696G06.15 PE=1	Uncharacterized protein {ECO:0000313|EMBL:OSX70142.1} OS=Porphyra umbilicalis (Purple laver) (Red alga) ORFNames=BU14_0887s0005 {ECO:0000313|EMBL:OSX70142.1} PE=4	-	hypothetical protein BU14_0887s0005 [Porphyra umbilicalis]
Pha000613	-	-	-	Uncharacterized protein {ECO:0000313|EMBL:OSX78217.1} OS=Porphyra umbilicalis (Purple laver) (Red alga) ORFNames=BU14_0116s0037 {ECO:0000313|EMBL:OSX78217.1} PE=4	-	hypothetical protein BU14_0116s0037 [Porphyra umbilicalis]
Pha003328	K14454 aspartate aminotransferase, cytoplasmic [EC:2.6.1.1] | (RefSeq) aspartate aminotransferase	IPR000796;IPR004839| Aspartate/other aminotransferase; Aminotransferase, class I/classII	Aspartate aminotransferase, cytoplasmic EC=2.6.1.1 Transaminase A OS=Daucus carota (Wild carrot) PE=2	Aspartate aminotransferase {ECO:0000256|RuleBase:RU000480} EC=2.6.1.1 {ECO:0000256|RuleBase:RU000480} OS=Pyropia yezoensis (Susabi-nori) (Porphyra yezoensis) Name=ast {ECO:0000313|EMBL:AIT70270.1} PE=2	GO:0006520;GO:0008483;GO:0009058;GO:0030170| cellular amino acid metabolic process; transaminase activity; biosynthetic process; pyridoxal phosphate binding	aspartate aminotransferase [Pyropia yezoensis]
Pha006947	K03841 fructose-1,6-bisphosphatase I [EC:3.1.3.11] | (RefSeq) fructose-1,6-bisphosphatase precursor	IPR000146;IPR028343;IPR033391| Fructose-1,6-bisphosphatase class 1; Fructose-1,6-bisphosphatase; Fructose-1-6-bisphosphatase class I, N-terminal	Fructose-1,6-bisphosphatase, chloroplastic {ECO:0000305} Short=FBPase {ECO:0000305} EC=3.1.3.11 {ECO:0000305} D-fructose-1,6-bisphosphate 1-phosphohydrolase {ECO:0000305} Precursor OS=Oryza sativa subsp. japonica (Rice) OsJ_10264 {ECO:0000312|EMBL:EAZ26381.1} PE=2	Uncharacterized protein {ECO:0000313|EMBL:OSX75977.1} OS=Porphyra umbilicalis (Purple laver) (Red alga) ORFNames=BU14_0214s0001 {ECO:0000313|EMBL:OSX75977.1} PE=4	GO:0005975;GO:0016791;GO:0042132| carbohydrate metabolic process; phosphatase activity; fructose 1,6-bisphosphate 1-phosphatase activity	hypothetical protein BU14_0214s0001 [Porphyra umbilicalis]
Pha001025	-	-	-	Uncharacterized protein {ECO:0000313|EMBL:OSX73408.1} OS=Porphyra umbilicalis (Purple laver) (Red alga) ORFNames=BU14_0350s0001 {ECO:0000313|EMBL:OSX73408.1} PE=4	-	hypothetical protein BU14_0350s0001 [Porphyra umbilicalis]
Pha000472	-	-	-	-	-	-
Pha006603	K08592 sentrin-specific protease 1 [EC:3.4.22.68] | (RefSeq) hypothetical protein	IPR003653| Ulp1 protease family, C-terminal catalytic domain	Ubiquitin-like-specific protease 1A EC=3.4.22.68 OS=Arabidopsis thaliana (Mouse-ear cress) Name=ULP1A OrderedLocusNames=At3g06910 ORFNames=F17A9.6 PE=2	Uncharacterized protein {ECO:0000313|EMBL:OSX74980.1} OS=Porphyra umbilicalis (Purple laver) (Red alga) ORFNames=BU14_0259s0015 {ECO:0000313|EMBL:OSX74980.1} PE=4	GO:0006508;GO:0008234| proteolysis; cysteine-type peptidase activity	hypothetical protein BU14_0259s0015 [Porphyra umbilicalis]
Pha006602	K15255 ATP-dependent DNA helicase PIF1 [EC:3.6.4.12] | (RefSeq) ATP-dependent DNA helicase PIF1-like	IPR003593;IPR003840| AAA+ ATPase domain; DNA helicase	-	Uncharacterized protein {ECO:0000313|EMBL:OSX76680.1} OS=Porphyra umbilicalis (Purple laver) (Red alga) ORFNames=BU14_0180s0025 {ECO:0000313|EMBL:OSX76680.1} PE=4	GO:0004386;GO:0005524| helicase activity; ATP binding	hypothetical protein BU14_0180s0025 [Porphyra umbilicalis]
Pha001702	-	-	-	Uncharacterized protein {ECO:0000313|EMBL:OSX77676.1} OS=Porphyra umbilicalis (Purple laver) (Red alga) ORFNames=BU14_0138s0022 {ECO:0000313|EMBL:OSX77676.1} PE=4	-	hypothetical protein BU14_0138s0022 [Porphyra umbilicalis]
Pha001700	no KO assigned | (RefSeq) hypothetical protein	-	-	Uncharacterized protein {ECO:0000313|EMBL:OSX74285.1} OS=Porphyra umbilicalis (Purple laver) (Red alga) ORFNames=BU14_0296s0001 {ECO:0000313|EMBL:OSX74285.1} PE=4	-	hypothetical protein BU14_0296s0001 [Porphyra umbilicalis]
Pha001707	K15255 ATP-dependent DNA helicase PIF1 [EC:3.6.4.12] | (RefSeq) ATP-dependent DNA helicase PIF1	IPR003593;IPR003840;IPR010285| AAA+ ATPase domain; DNA helicase; DNA helicase Pif1-like	-	Uncharacterized protein {ECO:0000313|EMBL:OSX72582.1} OS=Porphyra umbilicalis (Purple laver) (Red alga) ORFNames=BU14_0422s0013 {ECO:0000313|EMBL:OSX72582.1} PE=4	GO:0000723;GO:0003678;GO:0004386;GO:0005524;GO:0006281| telomere maintenance; DNA helicase activity; helicase activity; ATP binding; DNA repair	hypothetical protein BU14_0422s0013 [Porphyra umbilicalis]
Pha001706	-	-	-	Uncharacterized protein {ECO:0000313|EMBL:OSX81405.1} OS=Porphyra umbilicalis (Purple laver) (Red alga) ORFNames=BU14_0021s0009 {ECO:0000313|EMBL:OSX81405.1} PE=4	-	hypothetical protein BU14_0021s0009 [Porphyra umbilicalis]
Pha001708	no KO assigned | (RefSeq) hypothetical protein	-	-	Uncharacterized protein {ECO:0000313|EMBL:OSX72580.1} OS=Porphyra umbilicalis (Purple laver) (Red alga) ORFNames=BU14_0422s0012 {ECO:0000313|EMBL:OSX72580.1} PE=4	-	hypothetical protein BU14_0422s0012 [Porphyra umbilicalis]
Pha007050	no KO assigned | (RefSeq) hypothetical protein	IPR004324| Folate-biopterin transporter	Probable folate-biopterin transporter 2 OS=Arabidopsis thaliana (Mouse-ear cress) OrderedLocusNames=At5g25050 ORFNames=T11H3.60 PE=2	Uncharacterized protein {ECO:0000313|EMBL:OSX78875.1} OS=Porphyra umbilicalis (Purple laver) (Red alga) ORFNames=BU14_0096s0028 {ECO:0000313|EMBL:OSX78875.1} PE=4	GO:0006810;GO:0016021| transport; integral component of membrane	hypothetical protein BU14_0096s0028 [Porphyra umbilicalis]
Pha003395	K14376 poly(A) polymerase [EC:2.7.7.19] | (RefSeq) poly(A) polymerase	IPR002934;IPR007010;IPR007012;IPR014492| Polymerase, nucleotidyl transferase domain; Poly(A) polymerase, RNA-binding domain; Poly(A) polymerase, central domain; Poly(A) polymerase	Nuclear poly(A) polymerase 1 {ECO:0000303|PubMed:18479511} Short=PAP(I) {ECO:0000305} Short=Poly(A) polymerase I {ECO:0000305} EC=2.7.7.19 {ECO:0000269|PubMed:15297145} Polynucleotide adenylyltransferase 1 {ECO:0000305} OS=Arabidopsis thaliana (Mouse-ear cress) ORFNames=F2H15.20 {ECO:0000312|EMBL:AAF97277.1} PE=1	Uncharacterized protein {ECO:0000313|EMBL:OSX70145.1} OS=Porphyra umbilicalis (Purple laver) (Red alga) ORFNames=BU14_0887s0008 {ECO:0000313|EMBL:OSX70145.1} PE=4	GO:0003723;GO:0004652;GO:0005634;GO:0016779;GO:0043631| RNA binding; polynucleotide adenylyltransferase activity; nucleus; nucleotidyltransferase activity; RNA polyadenylation	hypothetical protein BU14_0887s0008 [Porphyra umbilicalis]
Pha002122	-	-	-	Uncharacterized protein {ECO:0000313|EMBL:OSX77338.1} OS=Porphyra umbilicalis (Purple laver) (Red alga) {ECO:0000313|EMBL:OSX77338.1} PE=4	-	hypothetical protein BU14_0152s0033 [Porphyra umbilicalis] >OSX78057.1 hypothetical protein BU14_0125s0045 [Porphyra umbilicalis]
Pha006402	no KO assigned | (RefSeq) transposon Ty3-I Gag-Pol polyprotein-like	IPR000477;IPR008593| Reverse transcriptase domain; DNA N-6-adenine-methyltransferase	-	Uncharacterized protein {ECO:0000313|EMBL:OSX73602.1} OS=Porphyra umbilicalis (Purple laver) (Red alga) ORFNames=BU14_0334s0003 {ECO:0000313|EMBL:OSX73602.1} PE=4	GO:0003677;GO:0009007;GO:0032775| DNA binding; site-specific DNA-methyltransferase (adenine-specific) activity; DNA methylation on adenine	hypothetical protein BU14_0334s0003 [Porphyra umbilicalis]
Pha002124	-	-	-	Uncharacterized protein {ECO:0000313|EMBL:OSX78511.1} OS=Porphyra umbilicalis (Purple laver) (Red alga) ORFNames=BU14_0107s0019 {ECO:0000313|EMBL:OSX78511.1} PE=4	-	hypothetical protein BU14_0107s0019 [Porphyra umbilicalis]
Pha002125	-	-	-	Uncharacterized protein {ECO:0000313|EMBL:OSX70441.1} OS=Porphyra umbilicalis (Purple laver) (Red alga) ORFNames=BU14_0753s0001 {ECO:0000313|EMBL:OSX70441.1} PE=4	-	hypothetical protein BU14_0753s0001 [Porphyra umbilicalis]
Pha000742	K05759 profilin | (RefSeq) hypothetical protein	IPR005455| Profilin	Profilin Minor pollen allergen Che a 2 OS=Chenopodium album (Fat-hen) PE=1	Uncharacterized protein {ECO:0000313|EMBL:OSX77018.1} OS=Porphyra umbilicalis (Purple laver) (Red alga) ORFNames=BU14_0165s0012 {ECO:0000313|EMBL:OSX77018.1} PE=4	-	hypothetical protein BU14_0165s0012 [Porphyra umbilicalis]
Pha000289	K01507 inorganic pyrophosphatase [EC:3.6.1.1] | (RefSeq) SORBIDRAFT_03g013530, Sb03g013530; hypothetical protein	IPR004131| Pyrophosphate-energised proton pump	Pyrophosphate-energized vacuolar membrane proton pump 1 EC=3.6.1.1 Pyrophosphate-energized inorganic pyrophosphatase 1 Short=H(+)-PPase 1 Vacuolar proton pyrophosphatase 1 Vacuolar proton pyrophosphatase 3 OS=Arabidopsis thaliana (Mouse-ear cress) ORFNames=F7H2.3 PE=1	Uncharacterized protein {ECO:0000313|EMBL:OSX78391.1} OS=Porphyra umbilicalis (Purple laver) (Red alga) ORFNames=BU14_0111s0060 {ECO:0000313|EMBL:OSX78391.1} PE=4	GO:0004427;GO:0009678;GO:0015992;GO:0016020| inorganic diphosphatase activity; hydrogen-translocating pyrophosphatase activity; proton transport; membrane	hypothetical protein BU14_0111s0060 [Porphyra umbilicalis]
Pha004152	no KO assigned | (RefSeq) nucleotide-diphospho-sugar transferase	-	Probable mannan synthase 10 EC=2.4.1.- Cellulose synthase-like protein A10 Short=AtCslA10 OS=Arabidopsis thaliana (Mouse-ear cress) Name=CSLA10 OrderedLocusNames=At1g24070 ORFNames=T23E23.23 PE=2	Uncharacterized protein {ECO:0000313|EMBL:OSX73161.1} OS=Porphyra umbilicalis (Purple laver) (Red alga) ORFNames=BU14_0372s0002 {ECO:0000313|EMBL:OSX73161.1} PE=4	-	hypothetical protein BU14_0372s0002 [Porphyra umbilicalis]
Pha002252	-	-	-	Uncharacterized protein {ECO:0000313|EMBL:OSX77723.1} OS=Porphyra umbilicalis (Purple laver) (Red alga) ORFNames=BU14_0136s0020 {ECO:0000313|EMBL:OSX77723.1} PE=4	-	hypothetical protein BU14_0136s0020 [Porphyra umbilicalis]
Pha002705	no KO assigned | (RefSeq) hypothetical protein	IPR032534;IPR033413| Domain of unknown function DUF4953; Domain of unknown function DUF5117	-	Uncharacterized protein {ECO:0000313|EMBL:OSX74593.1} OS=Porphyra umbilicalis (Purple laver) (Red alga) ORFNames=BU14_0280s0009 {ECO:0000313|EMBL:OSX74593.1} PE=4	-	hypothetical protein BU14_0280s0009 [Porphyra umbilicalis]
Pha002250	-	-	-	Uncharacterized protein {ECO:0000313|EMBL:OSX70092.1} OS=Porphyra umbilicalis (Purple laver) (Red alga) ORFNames=BU14_0923s0002 {ECO:0000313|EMBL:OSX70092.1} PE=4	-	hypothetical protein BU14_0923s0002 [Porphyra umbilicalis]
Pha004971	no KO assigned | (RefSeq) alpha-galactosidase	IPR002252;IPR013860;IPR031704;IPR031705| Glycoside hydrolase family 36; Protein of unknown function DUF1752, fungi; Glycosyl hydrolase family 36, N-terminal; Glycosyl hydrolase family 36, C-terminal	-	Uncharacterized protein {ECO:0000313|EMBL:OSX77948.1} OS=Porphyra umbilicalis (Purple laver) (Red alga) ORFNames=BU14_0127s0045 {ECO:0000313|EMBL:OSX77948.1} PE=4	GO:0004557;GO:0005975| alpha-galactosidase activity; carbohydrate metabolic process	hypothetical protein BU14_0127s0045 [Porphyra umbilicalis]
Pha008575	no KO assigned | (RefSeq) hypothetical protein	IPR001767;IPR003587| Hedgehog protein, Hint domain; Hint domain N-terminal	-	Uncharacterized protein {ECO:0000313|EMBL:OSX76106.1} OS=Porphyra umbilicalis (Purple laver) (Red alga) ORFNames=BU14_0207s0025 {ECO:0000313|EMBL:OSX76106.1} PE=4	GO:0006508;GO:0008233| proteolysis; peptidase activity	hypothetical protein BU14_0207s0025 [Porphyra umbilicalis]
Pha002131	-	-	-	Uncharacterized protein {ECO:0000313|EMBL:OSX75183.1} OS=Porphyra umbilicalis (Purple laver) (Red alga) ORFNames=BU14_0249s0002 {ECO:0000313|EMBL:OSX75183.1} PE=4	-	hypothetical protein BU14_0249s0002 [Porphyra umbilicalis]
Pha003668	-	-	-	Uncharacterized protein {ECO:0000313|EMBL:OSX79212.1} OS=Porphyra umbilicalis (Purple laver) (Red alga) ORFNames=BU14_0084s0026 {ECO:0000313|EMBL:OSX79212.1} PE=4	-	hypothetical protein BU14_0084s0026 [Porphyra umbilicalis]
Pha004940	no KO assigned | (RefSeq) probable UDP-N-acetylglucosamine--peptide N-acetylglucosaminyltransferase SEC	IPR002182;IPR019734| NB-ARC; Tetratricopeptide repeat	Probable UDP-N-acetylglucosamine--peptide N-acetylglucosaminyltransferase SPINDLY EC=2.4.1.- OS=Oryza sativa subsp. japonica (Rice) ORFNames=P0562A06.20 PE=2	Uncharacterized protein {ECO:0000313|EMBL:OSX80423.1} OS=Porphyra umbilicalis (Purple laver) (Red alga) ORFNames=BU14_0052s0039 {ECO:0000313|EMBL:OSX80423.1} PE=4	GO:0005515;GO:0043531| protein binding; ADP binding	hypothetical protein BU14_0052s0039 [Porphyra umbilicalis]
Pha005725	no KO assigned | (RefSeq) hypothetical protein	IPR007527;IPR009445;IPR010775| Zinc finger, SWIM-type; Protein of unknown function DUF1077, TMEM85; Protein of unknown function DUF1365	-	Uncharacterized protein {ECO:0000313|EMBL:OSX71036.1} OS=Porphyra umbilicalis (Purple laver) (Red alga) ORFNames=BU14_0614s0010 {ECO:0000313|EMBL:OSX71036.1} PE=4	GO:0008270| zinc ion binding	hypothetical protein BU14_0614s0010 [Porphyra umbilicalis]
Pha006400	-	-	-	Uncharacterized protein {ECO:0000313|EMBL:OSX70893.1} Fragment OS=Porphyra umbilicalis (Purple laver) (Red alga) ORFNames=BU14_0641s0006 {ECO:0000313|EMBL:OSX70893.1} PE=4	-	hypothetical protein BU14_0641s0006, partial [Porphyra umbilicalis]
Pha008879	K01408 insulysin [EC:3.4.24.56] | (RefSeq) hypothetical protein	IPR007863;IPR011765;IPR032632| Peptidase M16, C-terminal; Peptidase M16, N-terminal; Peptidase M16, middle/third domain	Insulin-degrading enzyme-like 1, peroxisomal EC=3.4.24.- Insulysin-like 1 Peroxisomal M16 protease Zinc-metallopeptidase OS=Arabidopsis thaliana (Mouse-ear cress) ORFNames=T11A7.11 {ECO:0000312|EMBL:AAC02769.1} PE=2	Uncharacterized protein {ECO:0000313|EMBL:OSX75100.1} OS=Porphyra umbilicalis (Purple laver) (Red alga) ORFNames=BU14_0255s0007 {ECO:0000313|EMBL:OSX75100.1} PE=4	-	hypothetical protein BU14_0255s0007 [Porphyra umbilicalis]
Pha008872	no KO assigned | (RefSeq) ANK9; hypothetical protein	IPR002110;IPR020683| Ankyrin repeat; Ankyrin repeat-containing domain	Ankyrin repeat-containing protein At5g02620 OS=Arabidopsis thaliana (Mouse-ear cress) OrderedLocusNames=At5g02620 ORFNames=T22P11.210 PE=1	Uncharacterized protein {ECO:0000313|EMBL:OSX70107.1} OS=Porphyra umbilicalis (Purple laver) (Red alga) ORFNames=BU14_0901s0002 {ECO:0000313|EMBL:OSX70107.1} PE=4	GO:0005515| protein binding	hypothetical protein BU14_0901s0002 [Porphyra umbilicalis]
Pha001529	-	-	-	Uncharacterized protein {ECO:0000313|EMBL:OSX75941.1} OS=Porphyra umbilicalis (Purple laver) (Red alga) ORFNames=BU14_0215s0004 {ECO:0000313|EMBL:OSX75941.1} PE=4	-	hypothetical protein BU14_0215s0004 [Porphyra umbilicalis]
Pha001292	-	-	-	Uncharacterized protein {ECO:0000313|EMBL:OSX77738.1} OS=Porphyra umbilicalis (Purple laver) (Red alga) ORFNames=BU14_0135s0012 {ECO:0000313|EMBL:OSX77738.1} PE=4	-	hypothetical protein BU14_0135s0012 [Porphyra umbilicalis]
Pha001294	no KO assigned | (RefSeq) hypothetical protein	IPR000477| Reverse transcriptase domain	-	Uncharacterized protein {ECO:0000313|EMBL:OSX80420.1} OS=Porphyra umbilicalis (Purple laver) (Red alga) ORFNames=BU14_0052s0036 {ECO:0000313|EMBL:OSX80420.1} PE=4	-	hypothetical protein BU14_0052s0036 [Porphyra umbilicalis]
Pha001296	-	-	-	Uncharacterized protein {ECO:0000313|EMBL:OSX79928.1} OS=Porphyra umbilicalis (Purple laver) (Red alga) ORFNames=BU14_0068s0023 {ECO:0000313|EMBL:OSX79928.1} PE=4	-	hypothetical protein BU14_0068s0023 [Porphyra umbilicalis]
Pha001745	-	-	-	Uncharacterized protein {ECO:0000313|EMBL:OSX70335.1} OS=Porphyra umbilicalis (Purple laver) (Red alga) ORFNames=BU14_0784s0004 {ECO:0000313|EMBL:OSX70335.1} PE=4	-	hypothetical protein BU14_0784s0004 [Porphyra umbilicalis]
Pha009839	-	-	-	Uncharacterized protein {ECO:0000313|EMBL:OSX77738.1} OS=Porphyra umbilicalis (Purple laver) (Red alga) ORFNames=BU14_0135s0012 {ECO:0000313|EMBL:OSX77738.1} PE=4	-	hypothetical protein BU14_0135s0012 [Porphyra umbilicalis]
Pha009838	-	-	-	Uncharacterized protein {ECO:0000313|EMBL:OSX80420.1} OS=Porphyra umbilicalis (Purple laver) (Red alga) ORFNames=BU14_0052s0036 {ECO:0000313|EMBL:OSX80420.1} PE=4	-	hypothetical protein BU14_0052s0036 [Porphyra umbilicalis]
Pha003602	no KO assigned | (RefSeq) hypothetical protein	IPR002048| EF-hand domain	-	Uncharacterized protein {ECO:0000313|EMBL:OSX74356.1} OS=Porphyra umbilicalis (Purple laver) (Red alga) ORFNames=BU14_0293s0028 {ECO:0000313|EMBL:OSX74356.1} PE=4	GO:0005509| calcium ion binding	hypothetical protein BU14_0293s0028 [Porphyra umbilicalis]
Pha002513	-	-	-	Uncharacterized protein {ECO:0000313|EMBL:OSX73048.1} OS=Porphyra umbilicalis (Purple laver) (Red alga) ORFNames=BU14_0382s0009 {ECO:0000313|EMBL:OSX73048.1} PE=4	-	LOW QUALITY PROTEIN: hypothetical protein BU14_0382s0009 [Porphyra umbilicalis]
Pha002511	-	-	-	Uncharacterized protein {ECO:0000313|EMBL:OSX73048.1} OS=Porphyra umbilicalis (Purple laver) (Red alga) ORFNames=BU14_0382s0009 {ECO:0000313|EMBL:OSX73048.1} PE=4	-	LOW QUALITY PROTEIN: hypothetical protein BU14_0382s0009 [Porphyra umbilicalis]
Pha001450	-	-	-	Uncharacterized protein {ECO:0000313|EMBL:OSX78904.1} OS=Porphyra umbilicalis (Purple laver) (Red alga) ORFNames=BU14_0095s0020 {ECO:0000313|EMBL:OSX78904.1} PE=4	-	hypothetical protein BU14_0095s0020 [Porphyra umbilicalis]
Pha008469	K05692 actin beta/gamma 1 | (RefSeq) actin	IPR004000| Actin family	Actin OS=Chondrus crispus (Carrageen Irish moss) (Polymorpha crispa) Name=AC PE=2	Actin {ECO:0000313|EMBL:BAG71153.1} OS=Pyropia yezoensis (Susabi-nori) (Porphyra yezoensis) Name=PyACT2 {ECO:0000313|EMBL:BAG71153.1} PE=2	-	actin [Pyropia yezoensis]
Pha001190	-	-	-	Uncharacterized protein {ECO:0000313|EMBL:OSX74849.1} OS=Porphyra umbilicalis (Purple laver) (Red alga) ORFNames=BU14_0264s0002 {ECO:0000313|EMBL:OSX74849.1} PE=4	-	hypothetical protein BU14_0264s0002 [Porphyra umbilicalis]
Pha004116	-	-	-	Uncharacterized protein {ECO:0000313|EMBL:OSX80279.1} OS=Porphyra umbilicalis (Purple laver) (Red alga) ORFNames=BU14_0055s0002 {ECO:0000313|EMBL:OSX80279.1} PE=4	-	hypothetical protein BU14_0055s0002 [Porphyra umbilicalis]
Pha002078	-	-	-	Uncharacterized protein {ECO:0000313|EMBL:OSX74790.1} OS=Porphyra umbilicalis (Purple laver) (Red alga) ORFNames=BU14_0268s0031 {ECO:0000313|EMBL:OSX74790.1} PE=4	-	hypothetical protein BU14_0268s0031 [Porphyra umbilicalis]
Pha002077	no KO assigned | (RefSeq) hypothetical protein	-	-	Uncharacterized protein {ECO:0000313|EMBL:OSX74791.1} OS=Porphyra umbilicalis (Purple laver) (Red alga) ORFNames=BU14_0268s0032 {ECO:0000313|EMBL:OSX74791.1} PE=4	-	hypothetical protein BU14_0268s0032 [Porphyra umbilicalis]
Pha003039	-	-	-	Uncharacterized protein {ECO:0000313|EMBL:OSX80208.1} OS=Porphyra umbilicalis (Purple laver) (Red alga) ORFNames=BU14_0057s0029 {ECO:0000313|EMBL:OSX80208.1} PE=4	-	hypothetical protein BU14_0057s0029 [Porphyra umbilicalis]
Pha003034	K03564 peroxiredoxin Q/BCP [EC:1.11.1.15] | (RefSeq) peroxiredoxin Q/BCP	IPR000866;IPR013766| Alkyl hydroperoxide reductase subunit C/ Thiol specific antioxidant; Thioredoxin domain	Peroxiredoxin Q, chloroplastic EC=1.11.1.15 Thioredoxin reductase Precursor OS=Oryza sativa subsp. japonica (Rice) ORFNames=OsJ_019618, P0528E04.23 PE=1	Uncharacterized protein {ECO:0000313|EMBL:OSX68931.1} OS=Porphyra umbilicalis (Purple laver) (Red alga) ORFNames=BU14_2077s0001 {ECO:0000313|EMBL:OSX68931.1} PE=4	GO:0016209;GO:0016491;GO:0045454;GO:0055114| antioxidant activity; oxidoreductase activity; cell redox homeostasis; oxidation-reduction process	hypothetical protein BU14_2077s0001 [Porphyra umbilicalis]
Pha000103	K08678 UDP-glucuronate decarboxylase [EC:4.1.1.35] | (RefSeq) UDP-glucuronic acid decarboxylase UXS	IPR016040| NAD(P)-binding domain	UDP-glucuronic acid decarboxylase 5 EC=4.1.1.35 UDP-XYL synthase 5 UDP-glucuronate decarboxylase 5 Short=UGD Short=UXS-5 OS=Arabidopsis thaliana (Mouse-ear cress) Name=UXS5 OrderedLocusNames=At3g46440 ORFNames=F18L15.160 PE=2	Uncharacterized protein {ECO:0000313|EMBL:OSX75782.1} OS=Porphyra umbilicalis (Purple laver) (Red alga) ORFNames=BU14_0220s0013 {ECO:0000313|EMBL:OSX75782.1} PE=4	-	hypothetical protein BU14_0220s0013 [Porphyra umbilicalis]
Pha001760	-	-	-	Uncharacterized protein {ECO:0000313|EMBL:OSX72430.1} OS=Porphyra umbilicalis (Purple laver) (Red alga) ORFNames=BU14_0436s0003 {ECO:0000313|EMBL:OSX72430.1} PE=4	-	hypothetical protein BU14_0436s0003 [Porphyra umbilicalis]
Pha008672	-	IPR010895| CHRD	-	Uncharacterized protein {ECO:0000313|EMBL:OSX72397.1} OS=Porphyra umbilicalis (Purple laver) (Red alga) ORFNames=BU14_0441s0006 {ECO:0000313|EMBL:OSX72397.1} PE=4	-	hypothetical protein BU14_0441s0006 [Porphyra umbilicalis]
Pha006413	K13993 HSP20 family protein | (RefSeq) POPTRDRAFT_721475; hypothetical protein	IPR002068| Alpha crystallin/Hsp20 domain	17.8 kDa class I heat shock protein 17.8 kDa heat shock protein Short=AtHsp17.8 OS=Arabidopsis thaliana (Mouse-ear cress) Name=HSP17.8 OrderedLocusNames=At1g07400 ORFNames=F22G5.25 PE=1	Heat shock protein 22 {ECO:0000313|EMBL:AIS25017.1} OS=Pyropia haitanensis (Red seaweed) (Porphyra haitanensis) Name=HSP22 {ECO:0000313|EMBL:AIS25017.1} PE=2	-	heat shock protein 22 [Pyropia haitanensis]
Pha007941	K03654 ATP-dependent DNA helicase RecQ [EC:3.6.4.12] | (RefSeq) ATP-dependent DNA helicase RecQ	IPR001650;IPR011545;IPR014001| Helicase, C-terminal; DEAD/DEAH box helicase domain; Helicase superfamily 1/2, ATP-binding domain	ATP-dependent DNA helicase Q-like 3 EC=3.6.4.12 RecQ-like protein 3 Short=AtRecQ3 Short=AtRecQl3 OS=Arabidopsis thaliana (Mouse-ear cress) ORFNames=F8D20.250 PE=1	ATP-dependent DNA helicase RecQ {ECO:0000313|EMBL:CDF32687.1} OS=Chondrus crispus (Carrageen Irish moss) (Polymorpha crispa) ORFNames=CHC_T00010224001 {ECO:0000313|EMBL:CDF32687.1} PE=4	GO:0003676;GO:0005524| nucleic acid binding; ATP binding	ATP-dependent DNA helicase RecQ [Chondrus crispus] >CDF32687.1 ATP-dependent DNA helicase RecQ [Chondrus crispus]
Pha001889	-	-	-	Uncharacterized protein {ECO:0000313|EMBL:OSX77723.1} OS=Porphyra umbilicalis (Purple laver) (Red alga) ORFNames=BU14_0136s0020 {ECO:0000313|EMBL:OSX77723.1} PE=4	-	hypothetical protein BU14_0136s0020 [Porphyra umbilicalis]
Pha002133	no KO assigned | (RefSeq) hypothetical protein	-	-	Uncharacterized protein {ECO:0000313|EMBL:OSX80420.1} OS=Porphyra umbilicalis (Purple laver) (Red alga) ORFNames=BU14_0052s0036 {ECO:0000313|EMBL:OSX80420.1} PE=4	-	hypothetical protein BU14_0052s0036 [Porphyra umbilicalis]
Pha000205	-	-	-	Uncharacterized protein {ECO:0000313|EMBL:OSX78505.1} OS=Porphyra umbilicalis (Purple laver) (Red alga) ORFNames=BU14_0107s0014 {ECO:0000313|EMBL:OSX78505.1} PE=4	-	hypothetical protein BU14_0107s0014 [Porphyra umbilicalis]
Pha000202	-	-	-	Uncharacterized protein {ECO:0000313|EMBL:OSX78511.1} OS=Porphyra umbilicalis (Purple laver) (Red alga) ORFNames=BU14_0107s0019 {ECO:0000313|EMBL:OSX78511.1} PE=4	-	hypothetical protein BU14_0107s0019 [Porphyra umbilicalis]
Pha007486	no KO assigned | (RefSeq) transposon Ty3-I Gag-Pol polyprotein-like	IPR000477;IPR008593| Reverse transcriptase domain; DNA N-6-adenine-methyltransferase	-	Uncharacterized protein {ECO:0000313|EMBL:OSX73602.1} OS=Porphyra umbilicalis (Purple laver) (Red alga) ORFNames=BU14_0334s0003 {ECO:0000313|EMBL:OSX73602.1} PE=4	GO:0003677;GO:0009007;GO:0032775| DNA binding; site-specific DNA-methyltransferase (adenine-specific) activity; DNA methylation on adenine	hypothetical protein BU14_0334s0003 [Porphyra umbilicalis]
Pha000590	no KO assigned | (RefSeq) Mitogen-activated protein kinase 9, MPK9	IPR000719| Protein kinase domain	Mitogen-activated protein kinase 15 Short=MAP kinase 15 EC=2.7.11.24 OS=Oryza sativa subsp. japonica (Rice) Name=MPK15 OrderedLocusNames=Os11g0271100, LOC_Os11g17080 PE=2	Mitogen-activated protein kinase 2 {ECO:0000313|EMBL:AKA43793.1} OS=Pyropia yezoensis (Susabi-nori) (Porphyra yezoensis) PE=2	GO:0004672;GO:0005524;GO:0006468| protein kinase activity; ATP binding; protein phosphorylation	mitogen-activated protein kinase 2 [Pyropia yezoensis] >AYN44116.1 mitogen-activated protein kinase 2 [Pyropia yezoensis]
Pha004687	-	-	-	Uncharacterized protein {ECO:0000313|EMBL:OSX77699.1} OS=Porphyra umbilicalis (Purple laver) (Red alga) ORFNames=BU14_0138s0045 {ECO:0000313|EMBL:OSX77699.1} PE=4	-	hypothetical protein BU14_0138s0045 [Porphyra umbilicalis]
Pha004688	-	-	-	Uncharacterized protein {ECO:0000313|EMBL:OSX77699.1} OS=Porphyra umbilicalis (Purple laver) (Red alga) ORFNames=BU14_0138s0045 {ECO:0000313|EMBL:OSX77699.1} PE=4	-	hypothetical protein BU14_0138s0045 [Porphyra umbilicalis]
Pha002057	no KO assigned | (RefSeq) hypothetical protein	IPR027806| Harbinger transposase-derived nuclease domain	Protein ALP1-like {ECO:0000305} EC=3.1.-.- OS=Arabidopsis thaliana (Mouse-ear cress) ORFNames=T22E16.10 {ECO:0000312|EMBL:CAB75893.1} PE=2	Uncharacterized protein {ECO:0000313|EMBL:OSX78941.1} OS=Porphyra umbilicalis (Purple laver) (Red alga) ORFNames=BU14_0094s0018 {ECO:0000313|EMBL:OSX78941.1} PE=4	-	hypothetical protein BU14_0094s0018 [Porphyra umbilicalis]
Pha005229	no KO assigned | (RefSeq) hypothetical protein	-	-	Uncharacterized protein {ECO:0000313|EMBL:OSX69443.1} OS=Porphyra umbilicalis (Purple laver) (Red alga) ORFNames=BU14_1511s0001 {ECO:0000313|EMBL:OSX69443.1} PE=4	-	hypothetical protein BU14_1511s0001 [Porphyra umbilicalis]
Pha002236	K00799 glutathione S-transferase [EC:2.5.1.18] | (RefSeq) glutathione S-transferase	IPR004045;IPR004046;IPR010987| Glutathione S-transferase, N-terminal; Glutathione S-transferase, C-terminal; Glutathione S-transferase, C-terminal-like	Probable glutathione S-transferase GSTF1 EC=2.5.1.18 GST-I OS=Oryza sativa subsp. japonica (Rice) P0493G01.33 PE=1	Uncharacterized protein {ECO:0000313|EMBL:OSX79718.1} OS=Porphyra umbilicalis (Purple laver) (Red alga) ORFNames=BU14_0072s0076 {ECO:0000313|EMBL:OSX79718.1} PE=4	GO:0005515| protein binding	hypothetical protein BU14_0072s0076 [Porphyra umbilicalis]
Pha007192	no KO assigned | (RefSeq) hypothetical protein	IPR001767| Hedgehog protein, Hint domain	-	Uncharacterized protein {ECO:0000313|EMBL:OSX75486.1} OS=Porphyra umbilicalis (Purple laver) (Red alga) ORFNames=BU14_0234s0013 {ECO:0000313|EMBL:OSX75486.1} PE=4	GO:0006508;GO:0008233| proteolysis; peptidase activity	hypothetical protein BU14_0234s0013 [Porphyra umbilicalis]
Pha006747	no KO assigned | (RefSeq) hypothetical protein	-	-	Uncharacterized protein {ECO:0000313|EMBL:OSX81532.1} OS=Porphyra umbilicalis (Purple laver) (Red alga) {ECO:0000313|EMBL:OSX81535.1} PE=4	-	hypothetical protein BU14_0014s0082 [Porphyra umbilicalis] >OSX81535.1 hypothetical protein BU14_0014s0085 [Porphyra umbilicalis]
Pha000164	-	-	-	Uncharacterized protein {ECO:0000313|EMBL:OSX80420.1} OS=Porphyra umbilicalis (Purple laver) (Red alga) ORFNames=BU14_0052s0036 {ECO:0000313|EMBL:OSX80420.1} PE=4	-	hypothetical protein BU14_0052s0036 [Porphyra umbilicalis]
Pha000165	-	-	-	Uncharacterized protein {ECO:0000313|EMBL:OSX74849.1} OS=Porphyra umbilicalis (Purple laver) (Red alga) ORFNames=BU14_0264s0002 {ECO:0000313|EMBL:OSX74849.1} PE=4	-	hypothetical protein BU14_0264s0002 [Porphyra umbilicalis]
Pha000160	K01262 Xaa-Pro aminopeptidase [EC:3.4.11.9] | (RefSeq) probable Xaa-Pro aminopeptidase P	IPR000587;IPR000994;IPR032416| Creatinase, N-terminal; Peptidase M24; Peptidase M24, C-terminal domain	-	Uncharacterized protein {ECO:0000313|EMBL:OSX72382.1} OS=Porphyra umbilicalis (Purple laver) (Red alga) ORFNames=BU14_0442s0017 {ECO:0000313|EMBL:OSX72382.1} PE=4	GO:0016787| hydrolase activity	hypothetical protein BU14_0442s0017 [Porphyra umbilicalis]
Pha000163	no KO assigned | (RefSeq) hypothetical protein	-	-	Uncharacterized protein {ECO:0000313|EMBL:OSX80420.1} OS=Porphyra umbilicalis (Purple laver) (Red alga) ORFNames=BU14_0052s0036 {ECO:0000313|EMBL:OSX80420.1} PE=4	-	hypothetical protein BU14_0052s0036 [Porphyra umbilicalis]
Pha003237	no KO assigned | (RefSeq) hypothetical protein	-	-	Uncharacterized protein {ECO:0000313|EMBL:OSX71187.1} OS=Porphyra umbilicalis (Purple laver) (Red alga) ORFNames=BU14_0580s0011 {ECO:0000313|EMBL:OSX71187.1} PE=4	-	hypothetical protein BU14_0580s0011 [Porphyra umbilicalis]
Pha000783	no KO assigned | (RefSeq) hypothetical protein	IPR001375| Peptidase S9, prolyl oligopeptidase, catalytic domain	Probable glutamyl endopeptidase, chloroplastic EC=3.4.21.- Precursor OS=Arabidopsis thaliana (Mouse-ear cress) Name=GEP OrderedLocusNames=At2g47390 ORFNames=T8I13.23 PE=2	Uncharacterized protein {ECO:0000313|EMBL:CDF34739.1} OS=Chondrus crispus (Carrageen Irish moss) (Polymorpha crispa) ORFNames=CHC_T00003655001 {ECO:0000313|EMBL:CDF34739.1} PE=4	GO:0006508;GO:0008236| proteolysis; serine-type peptidase activity	unnamed protein product [Chondrus crispus] >CDF34739.1 unnamed protein product [Chondrus crispus]
Pha006036	K01539 sodium/potassium-transporting ATPase subunit alpha [EC:3.6.3.9] | (RefSeq) Na+-ATPase	IPR004014;IPR006068| Cation-transporting P-type ATPase, N-terminal; Cation-transporting P-type ATPase, C-terminal	Cation-transporting ATPase CA1 EC=3.6.3.- OS=Dunaliella bioculata (Green alga) Name=CA1 PE=2	Na+-ATPase {ECO:0000313|EMBL:BAM20934.1} OS=Pyropia yezoensis (Susabi-nori) (Porphyra yezoensis) Name=PyKPA2 {ECO:0000313|EMBL:BAM20934.1} PE=2	-	Na+-ATPase [Pyropia yezoensis]
Pha001081	-	-	-	Uncharacterized protein {ECO:0000313|EMBL:OSX70815.1} OS=Porphyra umbilicalis (Purple laver) (Red alga) ORFNames=BU14_0665s0008 {ECO:0000313|EMBL:OSX70815.1} PE=4	-	hypothetical protein BU14_0665s0008 [Porphyra umbilicalis]
Pha002556	K16054 methylthioribulose 1-phosphate dehydratase / enolase-phosphatase E1 [EC:4.2.1.109 3.1.3.77] | (RefSeq) probable bifunctional methylthioribulose-1-phosphate dehydratase/enolase-phosphatase E1 1	-	Probable bifunctional methylthioribulose-1-phosphate dehydratase/enolase-phosphatase E1 1 {ECO:0000255|HAMAP-Rule:MF_03118} Methylthioribulose-1-phosphate dehydratase {ECO:0000255|HAMAP-Rule:MF_03118} Short=MTRu-1-P dehydratase {ECO:0000255|HAMAP-Rule:MF_03118} EC=4.2.1.109 {ECO:0000255|HAMAP-Rule:MF_03118} Enolase-phosphatase E1 {ECO:0000255|HAMAP-Rule:MF_03118} EC=3.1.3.77 {ECO:0000255|HAMAP-Ru…	Uncharacterized protein {ECO:0000313|EMBL:OSX69333.1} OS=Porphyra umbilicalis (Purple laver) (Red alga) ORFNames=BU14_1610s0001 {ECO:0000313|EMBL:OSX69333.1} PE=4	-	hypothetical protein BU14_1610s0001 [Porphyra umbilicalis]
Pha007313	no KO assigned | (RefSeq) hypothetical protein	IPR002227| Tyrosinase copper-binding domain	Pollen-specific leucine-rich repeat extensin-like protein 2 Short=AtPEX2 Short=Pollen-specific LRR/EXTENSIN2 Cell wall hydroxyproline-rich glycoprotein Precursor OS=Arabidopsis thaliana (Mouse-ear cress) Name=PEX2 OrderedLocusNames=At1g49490 ORFNames=F13F21.7 PE=1	Uncharacterized protein {ECO:0000313|EMBL:OSX76856.1} OS=Porphyra umbilicalis (Purple laver) (Red alga) ORFNames=BU14_0171s0005 {ECO:0000313|EMBL:OSX76856.1} PE=4	GO:0008152;GO:0016491| metabolic process; oxidoreductase activity	hypothetical protein BU14_0171s0005 [Porphyra umbilicalis]
Pha004523	-	IPR003140| Phospholipase/carboxylesterase/thioesterase	-	Uncharacterized protein {ECO:0000313|EMBL:OSX80013.1} OS=Porphyra umbilicalis (Purple laver) (Red alga) ORFNames=BU14_0065s0018 {ECO:0000313|EMBL:OSX80013.1} PE=4	GO:0016787| hydrolase activity	hypothetical protein BU14_0065s0018 [Porphyra umbilicalis]
Pha000579	no KO assigned | (RefSeq) SORBIDRAFT_02g004500, Sb02g004500; hypothetical protein	IPR001929;IPR006045| Germin; Cupin 1	Germin-like protein 5-1 Precursor OS=Oryza sativa subsp. japonica (Rice) OSJNBa0055E23.9 PE=2	Uncharacterized protein {ECO:0000313|EMBL:OSX74220.1} OS=Porphyra umbilicalis (Purple laver) (Red alga) ORFNames=BU14_0300s0017 {ECO:0000313|EMBL:OSX74220.1} PE=4	GO:0030145;GO:0045735| manganese ion binding; nutrient reservoir activity	hypothetical protein BU14_0300s0017 [Porphyra umbilicalis]
Pha000573	no KO assigned | (RefSeq) SORBIDRAFT_02g004500, Sb02g004500; hypothetical protein	IPR001929;IPR006045| Germin; Cupin 1	Germin-like protein 5-1 Precursor OS=Oryza sativa subsp. japonica (Rice) OSJNBa0055E23.9 PE=2	Uncharacterized protein {ECO:0000313|EMBL:OSX74220.1} OS=Porphyra umbilicalis (Purple laver) (Red alga) ORFNames=BU14_0300s0017 {ECO:0000313|EMBL:OSX74220.1} PE=4	GO:0030145;GO:0045735| manganese ion binding; nutrient reservoir activity	hypothetical protein BU14_0300s0017 [Porphyra umbilicalis]
Pha000574	no KO assigned | (RefSeq) germin-like protein 5-1	IPR001929;IPR006045| Germin; Cupin 1	Germin-like protein 5-1 Precursor OS=Oryza sativa subsp. japonica (Rice) OSJNBa0055E23.9 PE=2	Uncharacterized protein {ECO:0000313|EMBL:OSX74208.1} OS=Porphyra umbilicalis (Purple laver) (Red alga) ORFNames=BU14_0300s0005 {ECO:0000313|EMBL:OSX74208.1} PE=4	GO:0030145;GO:0045735| manganese ion binding; nutrient reservoir activity	hypothetical protein BU14_0300s0005 [Porphyra umbilicalis]
Pha006809	no KO assigned | (RefSeq) hypothetical protein	IPR000301;IPR018499| Tetraspanin; Tetraspanin/Peripherin	-	Uncharacterized protein {ECO:0000313|EMBL:OSX68982.1} OS=Porphyra umbilicalis (Purple laver) (Red alga) ORFNames=BU14_2003s0001 {ECO:0000313|EMBL:OSX68982.1} PE=4	GO:0016021| integral component of membrane	hypothetical protein BU14_2003s0001 [Porphyra umbilicalis]
Pha001776	K11654 SWI/SNF-related matrix-associated actin-dependent regulator of chromatin subfamily A member 5 [EC:3.6.4.-] | (RefSeq) SNF2 superfamily protein	IPR000330;IPR001650;IPR014001;IPR031053| SNF2-related, N-terminal domain; Helicase, C-terminal; Helicase superfamily 1/2, ATP-binding domain; Chromodomain-helicase-DNA-binding protein 1-like	Probable chromatin-remodeling complex ATPase chain EC=3.6.4.- ISW2-like Sucrose nonfermenting protein 2 homolog OS=Oryza sativa subsp. japonica (Rice) P0043B10.9, P0560B06.13, P0784G04.20 PE=2	Uncharacterized protein {ECO:0000313|EMBL:OSX71340.1} OS=Porphyra umbilicalis (Purple laver) (Red alga) ORFNames=BU14_0550s0002 {ECO:0000313|EMBL:OSX71340.1} PE=4	GO:0004003;GO:0005524;GO:0006281;GO:0006338| ATP-dependent DNA helicase activity; ATP binding; DNA repair; chromatin remodeling	hypothetical protein BU14_0550s0002 [Porphyra umbilicalis]
Pha002035	-	-	-	Uncharacterized protein {ECO:0000313|EMBL:OSX73735.1} OS=Porphyra umbilicalis (Purple laver) (Red alga) ORFNames=BU14_0329s0003 {ECO:0000313|EMBL:OSX73735.1} PE=4	-	hypothetical protein BU14_0329s0003 [Porphyra umbilicalis]
Pha002036	-	-	-	Uncharacterized protein {ECO:0000313|EMBL:OSX78767.1} Fragment OS=Porphyra umbilicalis (Purple laver) (Red alga) ORFNames=BU14_0099s0032 {ECO:0000313|EMBL:OSX78767.1} PE=4	-	hypothetical protein BU14_0099s0032, partial [Porphyra umbilicalis]
Pha009774	no KO assigned | (RefSeq) hypothetical protein	IPR001584;IPR013103| Integrase, catalytic core; Reverse transcriptase, RNA-dependent DNA polymerase	Retrovirus-related Pol polyprotein from transposon TNT 1-94 Protease EC=3.4.23.- Reverse transcriptase EC=2.7.7.49 Endonuclease OS=Nicotiana tabacum (Common tobacco) PE=2	Uncharacterized protein {ECO:0000313|EMBL:OSX74371.1} OS=Porphyra umbilicalis (Purple laver) (Red alga) ORFNames=BU14_0292s0014 {ECO:0000313|EMBL:OSX74371.1} PE=4	GO:0015074| DNA integration	hypothetical protein BU14_0292s0014 [Porphyra umbilicalis]
Pha005202	K03316 monovalent cation:H+ antiporter, CPA1 family | (RefSeq) hypothetical protein	IPR006153;IPR018422| Cation/H+ exchanger; Cation/H+ exchanger, CPA1 family	Sodium/hydrogen exchanger 7 Na(+)/H(+) exchanger 7 Short=NHE-7 Protein SALT OVERLY SENSITIVE 1 OS=Arabidopsis thaliana (Mouse-ear cress) ORFNames=F14H20.5 PE=1	Uncharacterized protein {ECO:0000313|EMBL:OSX81354.1} OS=Porphyra umbilicalis (Purple laver) (Red alga) ORFNames=BU14_0022s0073 {ECO:0000313|EMBL:OSX81354.1} PE=4	GO:0006812;GO:0015299;GO:0016021;GO:0055085| cation transport; solute:proton antiporter activity; integral component of membrane; transmembrane transport	hypothetical protein BU14_0022s0073 [Porphyra umbilicalis]
Pha008144	-	-	-	Uncharacterized protein {ECO:0000313|EMBL:OSX78904.1} OS=Porphyra umbilicalis (Purple laver) (Red alga) ORFNames=BU14_0095s0020 {ECO:0000313|EMBL:OSX78904.1} PE=4	-	hypothetical protein BU14_0095s0020 [Porphyra umbilicalis]
Pha007052	K05692 actin beta/gamma 1 | (RefSeq) actin	IPR004000| Actin family	Actin OS=Chondrus crispus (Carrageen Irish moss) (Polymorpha crispa) Name=AC PE=2	Actin {ECO:0000313|EMBL:BAG71154.1} OS=Pyropia yezoensis (Susabi-nori) (Porphyra yezoensis) Name=PyACT4 {ECO:0000313|EMBL:BAG71154.1} PE=2	-	actin [Pyropia yezoensis]
Pha001848	-	-	-	Uncharacterized protein {ECO:0000313|EMBL:OSX78904.1} OS=Porphyra umbilicalis (Purple laver) (Red alga) ORFNames=BU14_0095s0020 {ECO:0000313|EMBL:OSX78904.1} PE=4	-	hypothetical protein BU14_0095s0020 [Porphyra umbilicalis]
Pha003197	no KO assigned | (RefSeq) uncharacterized LOC107607058	IPR004242| Transposon, En/Spm-like	-	Uncharacterized protein {ECO:0000313|EMBL:OSX70388.1} OS=Porphyra umbilicalis (Purple laver) (Red alga) ORFNames=BU14_0771s0005 {ECO:0000313|EMBL:OSX70388.1} PE=4	-	hypothetical protein BU14_0771s0005 [Porphyra umbilicalis]
Pha003423	K01262 Xaa-Pro aminopeptidase [EC:3.4.11.9] | (RefSeq) probable Xaa-Pro aminopeptidase P	IPR000587;IPR000994;IPR032416| Creatinase, N-terminal; Peptidase M24; Peptidase M24, C-terminal domain	-	Uncharacterized protein {ECO:0000313|EMBL:OSX70777.1} OS=Porphyra umbilicalis (Purple laver) (Red alga) ORFNames=BU14_0671s0006 {ECO:0000313|EMBL:OSX70777.1} PE=4	GO:0016787| hydrolase activity	hypothetical protein BU14_0671s0006 [Porphyra umbilicalis]
Pha006866	K05692 actin beta/gamma 1 | (RefSeq) actin	IPR004000| Actin family	Actin OS=Chondrus crispus (Carrageen Irish moss) (Polymorpha crispa) Name=AC PE=2	Actin {ECO:0000313|EMBL:BAB64309.1} OS=Pyropia yezoensis (Susabi-nori) (Porphyra yezoensis) Name=PyACT1 {ECO:0000313|EMBL:BAB64309.1} PE=2	-	actin [Pyropia yezoensis]
Pha006864	no KO assigned | (RefSeq) nucleotide-diphospho-sugar transferase	-	Probable xyloglucan glycosyltransferase 6 EC=2.4.1.- Cellulose synthase-like protein C6 Short=AtCslC6 OS=Arabidopsis thaliana (Mouse-ear cress) Name=CSLC6 OrderedLocusNames=At3g07330 ORFNames=F21O3.4 PE=1	Uncharacterized protein {ECO:0000313|EMBL:OSX75560.1} OS=Porphyra umbilicalis (Purple laver) (Red alga) ORFNames=BU14_0231s0012 {ECO:0000313|EMBL:OSX75560.1} PE=4	-	hypothetical protein BU14_0231s0012 [Porphyra umbilicalis]
Pha007735	K09493 T-complex protein 1 subunit alpha | (RefSeq) hypothetical protein	IPR002423;IPR012715;IPR017998| Chaperonin Cpn60/TCP-1 family; T-complex protein 1, alpha subunit; Chaperone tailless complex polypeptide 1 (TCP-1)	T-complex protein 1 subunit alpha {ECO:0000303|PubMed:11599560} Short=TCP-1-alpha {ECO:0000303|PubMed:11599560} CCT-alpha {ECO:0000303|PubMed:11599560} Chaperonin CCT1 {ECO:0000305} OS=Arabidopsis thaliana (Mouse-ear cress) ORFNames=MAL21.5 {ECO:0000312|EMBL:BAA21772.1} PE=1	Uncharacterized protein {ECO:0000313|EMBL:OSX76215.1} OS=Porphyra umbilicalis (Purple laver) (Red alga) ORFNames=BU14_0202s0002 {ECO:0000313|EMBL:OSX76215.1} PE=4	GO:0005524;GO:0006457;GO:0051082| ATP binding; protein folding; unfolded protein binding	hypothetical protein BU14_0202s0002 [Porphyra umbilicalis]
Pha005592	no KO assigned | (RefSeq) uncharacterized LOC104906299	IPR004242| Transposon, En/Spm-like	-	Uncharacterized protein {ECO:0000313|EMBL:OSX70388.1} OS=Porphyra umbilicalis (Purple laver) (Red alga) ORFNames=BU14_0771s0005 {ECO:0000313|EMBL:OSX70388.1} PE=4	-	hypothetical protein BU14_0771s0005 [Porphyra umbilicalis]
Pha008552	K01674 carbonic anhydrase [EC:4.2.1.1] | (RefSeq) alpha carbonic anhydrase 1, chloroplastic isoform X1	IPR001148;IPR023561| Alpha carbonic anhydrase; Carbonic anhydrase, alpha-class	Alpha carbonic anhydrase 7 Short=AtaCA7 Short=AtalphaCA7 EC=4.2.1.1 Alpha carbonate dehydratase 7 Precursor OS=Arabidopsis thaliana (Mouse-ear cress) Name=ACA7 OrderedLocusNames=At1g08080 ORFNames=T6D22.16 PE=2	Carbonic anhydrase 2 {ECO:0000313|EMBL:AIH04936.1} OS=Pyropia haitanensis (Red seaweed) (Porphyra haitanensis) PE=2	-	carbonic anhydrase 2 [Pyropia haitanensis]
Pha001539	-	-	-	Uncharacterized protein {ECO:0000313|EMBL:OSX70237.1} OS=Porphyra umbilicalis (Purple laver) (Red alga) ORFNames=BU14_0836s0002 {ECO:0000313|EMBL:OSX70237.1} PE=4	-	hypothetical protein BU14_0836s0002 [Porphyra umbilicalis]
Pha007504	no KO assigned | (RefSeq) hypothetical protein	-	-	Uncharacterized protein {ECO:0000313|EMBL:OSX76262.1} OS=Porphyra umbilicalis (Purple laver) (Red alga) ORFNames=BU14_0200s0017 {ECO:0000313|EMBL:OSX76262.1} PE=4	-	hypothetical protein BU14_0200s0017 [Porphyra umbilicalis]
Pha002599	-	-	-	Uncharacterized protein {ECO:0000313|EMBL:OSX73053.1} OS=Porphyra umbilicalis (Purple laver) (Red alga) ORFNames=BU14_0382s0014 {ECO:0000313|EMBL:OSX73053.1} PE=4	-	hypothetical protein BU14_0382s0014 [Porphyra umbilicalis]
Pha001869	K08592 sentrin-specific protease 1 [EC:3.4.22.68] | (RefSeq) hypothetical protein	IPR003653| Ulp1 protease family, C-terminal catalytic domain	Ubiquitin-like-specific protease ESD4 EC=3.4.22.68 Protein EARLY IN SHORT DAYS 4 Short=AtESD4 OS=Arabidopsis thaliana (Mouse-ear cress) Name=ESD4 OrderedLocusNames=At4g15880 ORFNames=dl3980w, FCAALL.406 PE=1	Uncharacterized protein {ECO:0000313|EMBL:OSX70995.1} OS=Porphyra umbilicalis (Purple laver) (Red alga) ORFNames=BU14_0618s0003 {ECO:0000313|EMBL:OSX70995.1} PE=4	GO:0006508;GO:0008234| proteolysis; cysteine-type peptidase activity	hypothetical protein BU14_0618s0003 [Porphyra umbilicalis]
Pha006848	no KO assigned | (RefSeq) Gamma 31 kDa subunit of phycoerythrin	-	R-phycoerythrin gamma chain, chloroplastic Precursor OS=Corallina officinalis (Coral seaweed) PE=1	Uncharacterized protein {ECO:0000313|EMBL:OSX81218.1} OS=Porphyra umbilicalis (Purple laver) (Red alga) ORFNames=BU14_0023s0023 {ECO:0000313|EMBL:OSX81218.1} PE=4	-	hypothetical protein BU14_0023s0023 [Porphyra umbilicalis]
Pha001668	-	-	-	Uncharacterized protein {ECO:0000313|EMBL:OSX72363.1} OS=Porphyra umbilicalis (Purple laver) (Red alga) ORFNames=BU14_0443s0007 {ECO:0000313|EMBL:OSX72363.1} PE=4	-	hypothetical protein BU14_0443s0007 [Porphyra umbilicalis]
Pha001664	-	-	-	Uncharacterized protein {ECO:0000313|EMBL:OSX69839.1} OS=Porphyra umbilicalis (Purple laver) (Red alga) ORFNames=BU14_1082s0002 {ECO:0000313|EMBL:OSX69839.1} PE=4	-	hypothetical protein BU14_1082s0002 [Porphyra umbilicalis]
Pha007717	no KO assigned | (RefSeq) Cupredoxin	IPR011707;IPR027154| Multicopper oxidase, type 3; Hephaestin	-	Uncharacterized protein {ECO:0000313|EMBL:KIZ07330.1} OS=Monoraphidium neglectum ORFNames=MNEG_0617 {ECO:0000313|EMBL:KIZ07330.1} PE=3	GO:0005507;GO:0005886;GO:0006826;GO:0006879| copper ion binding; plasma membrane; iron ion transport; cellular iron ion homeostasis	Hephaestin-like protein [Gracilariopsis chorda]
Pha005578	K14376 poly(A) polymerase [EC:2.7.7.19] | (RefSeq) poly(A) polymerase	IPR002934;IPR007010;IPR007012;IPR014492| Polymerase, nucleotidyl transferase domain; Poly(A) polymerase, RNA-binding domain; Poly(A) polymerase, central domain; Poly(A) polymerase	Nuclear poly(A) polymerase 1 {ECO:0000303|PubMed:18479511} Short=PAP(I) {ECO:0000305} Short=Poly(A) polymerase I {ECO:0000305} EC=2.7.7.19 {ECO:0000269|PubMed:15297145} Polynucleotide adenylyltransferase 1 {ECO:0000305} OS=Arabidopsis thaliana (Mouse-ear cress) ORFNames=F2H15.20 {ECO:0000312|EMBL:AAF97277.1} PE=1	Uncharacterized protein {ECO:0000313|EMBL:OSX70848.1} OS=Porphyra umbilicalis (Purple laver) (Red alga) ORFNames=BU14_0651s0004 {ECO:0000313|EMBL:OSX70848.1} PE=4	GO:0003723;GO:0004652;GO:0005634;GO:0016779;GO:0043631| RNA binding; polynucleotide adenylyltransferase activity; nucleus; nucleotidyltransferase activity; RNA polyadenylation	hypothetical protein BU14_0651s0004 [Porphyra umbilicalis]
Pha008530	no KO assigned | (RefSeq) ABC-2 type transport system, ATP-binding protein	IPR003439;IPR003593;IPR026082| ABC transporter-like; AAA+ ATPase domain; ABC transporter A, ABCA	ABC transporter A family member 12 Short=ABC transporter ABCA.12 Short=AtABCA12 Putative ABC2 homolog 16 OS=Arabidopsis thaliana (Mouse-ear cress) ORFNames=K11J9.23, MAC9.1 PE=3	Uncharacterized protein {ECO:0000313|EMBL:OSX77423.1} OS=Porphyra umbilicalis (Purple laver) (Red alga) ORFNames=BU14_0150s0035 {ECO:0000313|EMBL:OSX77423.1} PE=4	GO:0005215;GO:0005524;GO:0006810;GO:0016021;GO:0016887| transporter activity; ATP binding; transport; integral component of membrane; ATPase activity	hypothetical protein BU14_0150s0035 [Porphyra umbilicalis]
Pha003742	no KO assigned | (RefSeq) serine/threonine-protein kinase-like protein CCR2	IPR006311| Twin-arginine translocation pathway, signal sequence	Serine/threonine-protein kinase-like protein CCR2 EC=2.7.11.1 Protein CRINKLY 4 RELATED 2 Short=AtCRR2 Precursor OS=Arabidopsis thaliana (Mouse-ear cress) ORFNames=T16B24.18 PE=1	Uncharacterized protein {ECO:0000313|EMBL:OSX77840.1} OS=Porphyra umbilicalis (Purple laver) (Red alga) ORFNames=BU14_0131s0023 {ECO:0000313|EMBL:OSX77840.1} PE=4	-	hypothetical protein BU14_0131s0023 [Porphyra umbilicalis]
Pha003747	-	-	-	Uncharacterized protein {ECO:0000313|EMBL:OSX77832.1} OS=Porphyra umbilicalis (Purple laver) (Red alga) {ECO:0000313|EMBL:OSX77834.1} PE=4	-	hypothetical protein BU14_0131s0015 [Porphyra umbilicalis] >OSX77834.1 hypothetical protein BU14_0131s0017 [Porphyra umbilicalis]
Pha008238	no KO assigned | (RefSeq) hypothetical protein	-	-	Uncharacterized protein {ECO:0000313|EMBL:OSX76776.1} OS=Porphyra umbilicalis (Purple laver) (Red alga) ORFNames=BU14_0176s0019 {ECO:0000313|EMBL:OSX76776.1} PE=4	-	hypothetical protein BU14_0176s0019 [Porphyra umbilicalis]
Pha002436	-	-	-	Uncharacterized protein {ECO:0000313|EMBL:OSX70815.1} OS=Porphyra umbilicalis (Purple laver) (Red alga) ORFNames=BU14_0665s0008 {ECO:0000313|EMBL:OSX70815.1} PE=4	-	hypothetical protein BU14_0665s0008 [Porphyra umbilicalis]
Pha005802	no KO assigned | (RefSeq) hypothetical protein	IPR018499| Tetraspanin/Peripherin	-	Uncharacterized protein {ECO:0000313|EMBL:OSX68982.1} OS=Porphyra umbilicalis (Purple laver) (Red alga) ORFNames=BU14_2003s0001 {ECO:0000313|EMBL:OSX68982.1} PE=4	GO:0016021| integral component of membrane	hypothetical protein BU14_2003s0001 [Porphyra umbilicalis]
Pha005804	no KO assigned | (RefSeq) hypothetical protein	IPR002909;IPR012938;IPR021720| IPT domain; Glucose/Sorbosone dehydrogenase; Malectin	Kinesin-like protein KIN-14E {ECO:0000305} OS=Oryza sativa subsp. japonica (Rice) OSJNBa0090O10.9 {ECO:0000312|EMBL:AAO17019.1} PE=2	Uncharacterized protein {ECO:0000313|EMBL:OSX71679.1} OS=Porphyra umbilicalis (Purple laver) (Red alga) ORFNames=BU14_0512s0003 {ECO:0000313|EMBL:OSX71679.1} PE=4	-	hypothetical protein BU14_0512s0003 [Porphyra umbilicalis]
Pha003673	K02636 cytochrome b6-f complex iron-sulfur subunit [EC:1.10.9.1] | (RefSeq) hypothetical protein	IPR005805;IPR014349;IPR014909;IPR017941;IPR023960| Rieske iron-sulphur protein, C-terminal; Rieske iron-sulphur protein; Cytochrome b6-f complex Fe-S subunit; Rieske [2Fe-2S] iron-sulphur domain; Cytochrome b6-f complex iron-sulfur subunit	Cytochrome b6-f complex iron-sulfur subunit, chloroplastic EC=1.10.9.1 Plastohydroquinone:plastocyanin oxidoreductase iron-sulfur protein Rieske iron-sulfur protein Short=ISP Short=RISP Precursor OS=Oryza sativa subsp. japonica (Rice) ORFNames=OsJ_06631 {ECO:0000312|EMBL:EAZ22943.1}, OSJNBa0058I18.25 PE=1	Uncharacterized protein {ECO:0000313|EMBL:OSX79207.1} OS=Porphyra umbilicalis (Purple laver) (Red alga) {ECO:0000313|EMBL:OSX79208.1} PE=4	GO:0009496;GO:0015979;GO:0016020;GO:0016491;GO:0016679;GO:0042651;GO:0045158;GO:0051537;GO:0055114| plastoquinol--plastocyanin reductase activity; photosynthesis; membrane; oxidoreductase activity; oxidoreductase activity, acting on diphenols and related substances as donors; thylakoid membrane; electron transporter, transferring electrons within cytochrome b6/f complex of photosystem II activity…	hypothetical protein BU14_0084s0021 [Porphyra umbilicalis] >OSX79208.1 hypothetical protein BU14_0084s0022 [Porphyra umbilicalis]
Pha003674	K02636 cytochrome b6-f complex iron-sulfur subunit [EC:1.10.9.1] | (RefSeq) hypothetical protein	IPR005805;IPR014349;IPR014909;IPR017941;IPR023960| Rieske iron-sulphur protein, C-terminal; Rieske iron-sulphur protein; Cytochrome b6-f complex Fe-S subunit; Rieske [2Fe-2S] iron-sulphur domain; Cytochrome b6-f complex iron-sulfur subunit	Cytochrome b6-f complex iron-sulfur subunit, chloroplastic EC=1.10.9.1 Plastohydroquinone:plastocyanin oxidoreductase iron-sulfur protein Rieske iron-sulfur protein Short=ISP Short=RISP Precursor OS=Oryza sativa subsp. japonica (Rice) ORFNames=OsJ_06631 {ECO:0000312|EMBL:EAZ22943.1}, OSJNBa0058I18.25 PE=1	Uncharacterized protein {ECO:0000313|EMBL:OSX79207.1} OS=Porphyra umbilicalis (Purple laver) (Red alga) {ECO:0000313|EMBL:OSX79208.1} PE=4	GO:0009496;GO:0015979;GO:0016020;GO:0016491;GO:0016679;GO:0042651;GO:0045158;GO:0051537;GO:0055114| plastoquinol--plastocyanin reductase activity; photosynthesis; membrane; oxidoreductase activity; oxidoreductase activity, acting on diphenols and related substances as donors; thylakoid membrane; electron transporter, transferring electrons within cytochrome b6/f complex of photosystem II activity…	hypothetical protein BU14_0084s0021 [Porphyra umbilicalis] >OSX79208.1 hypothetical protein BU14_0084s0022 [Porphyra umbilicalis]
Pha000275	no KO assigned | (RefSeq) hypothetical protein	IPR004324| Folate-biopterin transporter	Probable folate-biopterin transporter 2 OS=Arabidopsis thaliana (Mouse-ear cress) OrderedLocusNames=At5g25050 ORFNames=T11H3.60 PE=2	Uncharacterized protein {ECO:0000313|EMBL:OSX78875.1} OS=Porphyra umbilicalis (Purple laver) (Red alga) ORFNames=BU14_0096s0028 {ECO:0000313|EMBL:OSX78875.1} PE=4	GO:0006810;GO:0016021| transport; integral component of membrane	hypothetical protein BU14_0096s0028 [Porphyra umbilicalis]
Pha001276	no KO assigned | (RefSeq) transposon Ty3-I Gag-Pol polyprotein-like	IPR000477;IPR008593| Reverse transcriptase domain; DNA N-6-adenine-methyltransferase	-	Uncharacterized protein {ECO:0000313|EMBL:OSX75218.1} OS=Porphyra umbilicalis (Purple laver) (Red alga) ORFNames=BU14_0245s0001 {ECO:0000313|EMBL:OSX75218.1} PE=4	GO:0003677;GO:0009007;GO:0032775| DNA binding; site-specific DNA-methyltransferase (adenine-specific) activity; DNA methylation on adenine	hypothetical protein BU14_0245s0001 [Porphyra umbilicalis]
Pha004385	no KO assigned | (RefSeq) hypothetical protein	IPR004045;IPR010987| Glutathione S-transferase, N-terminal; Glutathione S-transferase, C-terminal-like	Glutathione S-transferase U25 Short=AtGSTU25 EC=2.5.1.18 GST class-tau member 25 OS=Arabidopsis thaliana (Mouse-ear cress) Name=GSTU25 OrderedLocusNames=At1g17180 ORFNames=F20D23.12A PE=1	Uncharacterized protein {ECO:0000313|EMBL:OSX70691.1} OS=Porphyra umbilicalis (Purple laver) (Red alga) ORFNames=BU14_0690s0005 {ECO:0000313|EMBL:OSX70691.1} PE=4	GO:0005515| protein binding	hypothetical protein BU14_0690s0005 [Porphyra umbilicalis]
Pha005382	K08592 sentrin-specific protease 1 [EC:3.4.22.68] | (RefSeq) hypothetical protein	IPR003653| Ulp1 protease family, C-terminal catalytic domain	Ubiquitin-like-specific protease ESD4 EC=3.4.22.68 Protein EARLY IN SHORT DAYS 4 Short=AtESD4 OS=Arabidopsis thaliana (Mouse-ear cress) Name=ESD4 OrderedLocusNames=At4g15880 ORFNames=dl3980w, FCAALL.406 PE=1	Uncharacterized protein {ECO:0000313|EMBL:OSX72534.1} OS=Porphyra umbilicalis (Purple laver) (Red alga) ORFNames=BU14_0427s0024 {ECO:0000313|EMBL:OSX72534.1} PE=4	GO:0006508;GO:0008234| proteolysis; cysteine-type peptidase activity	hypothetical protein BU14_0427s0024 [Porphyra umbilicalis]
Pha001499	-	-	-	Uncharacterized protein {ECO:0000313|EMBL:OSX77723.1} OS=Porphyra umbilicalis (Purple laver) (Red alga) ORFNames=BU14_0136s0020 {ECO:0000313|EMBL:OSX77723.1} PE=4	-	hypothetical protein BU14_0136s0020 [Porphyra umbilicalis]
Pha002607	-	-	-	Uncharacterized protein {ECO:0000313|EMBL:OSX72363.1} OS=Porphyra umbilicalis (Purple laver) (Red alga) ORFNames=BU14_0443s0007 {ECO:0000313|EMBL:OSX72363.1} PE=4	-	hypothetical protein BU14_0443s0007 [Porphyra umbilicalis]
Pha004544	K06130 lysophospholipase II [EC:3.1.1.5] | (RefSeq) hypothetical protein	IPR003140| Phospholipase/carboxylesterase/thioesterase	-	Uncharacterized protein {ECO:0000313|EMBL:OSX72994.1} OS=Porphyra umbilicalis (Purple laver) (Red alga) ORFNames=BU14_0389s0017 {ECO:0000313|EMBL:OSX72994.1} PE=4	GO:0016787| hydrolase activity	hypothetical protein BU14_0389s0017 [Porphyra umbilicalis]
Pha004545	-	IPR003140| Phospholipase/carboxylesterase/thioesterase	-	Uncharacterized protein {ECO:0000313|EMBL:OSX80013.1} OS=Porphyra umbilicalis (Purple laver) (Red alga) ORFNames=BU14_0065s0018 {ECO:0000313|EMBL:OSX80013.1} PE=4	GO:0016787| hydrolase activity	hypothetical protein BU14_0065s0018 [Porphyra umbilicalis]
Pha000043	-	-	-	Uncharacterized protein {ECO:0000313|EMBL:OSX77725.1} OS=Porphyra umbilicalis (Purple laver) (Red alga) ORFNames=BU14_0136s0023 {ECO:0000313|EMBL:OSX77725.1} PE=4	-	hypothetical protein BU14_0136s0023 [Porphyra umbilicalis]
Pha005638	no KO assigned | (RefSeq) protein monooxygenase	IPR000323;IPR005018;IPR024548| Copper type II, ascorbate-dependent monooxygenase, N-terminal; DOMON domain; Copper type II ascorbate-dependent monooxygenase, C-terminal	-	Uncharacterized protein {ECO:0000313|EMBL:OSX76394.1} OS=Porphyra umbilicalis (Purple laver) (Red alga) ORFNames=BU14_0192s0011 {ECO:0000313|EMBL:OSX76394.1} PE=4	GO:0004497;GO:0005507;GO:0016715;GO:0055114| monooxygenase activity; copper ion binding; oxidoreductase activity, acting on paired donors, with incorporation or reduction of molecular oxygen, reduced ascorbate as one donor, and incorporation of one atom of oxygen; oxidation-reduction process	hypothetical protein BU14_0192s0011 [Porphyra umbilicalis]
Pha001022	-	-	-	Uncharacterized protein {ECO:0000313|EMBL:OSX77723.1} OS=Porphyra umbilicalis (Purple laver) (Red alga) ORFNames=BU14_0136s0020 {ECO:0000313|EMBL:OSX77723.1} PE=4	-	hypothetical protein BU14_0136s0020 [Porphyra umbilicalis]
Pha006551	K01099 inositol polyphosphate 5-phosphatase INPP5B/F [EC:3.1.3.36] | (RefSeq) phosphatidylinositol-bisphosphatase	IPR000300| Inositol polyphosphate-related phosphatase	Type IV inositol polyphosphate 5-phosphatase 9 {ECO:0000303|PubMed:23658066} Short=At5PTase9 {ECO:0000303|PubMed:23658066} EC=3.1.3.36 {ECO:0000269|PubMed:23658066} EC=3.1.3.86 {ECO:0000269|PubMed:23658066} OS=Arabidopsis thaliana (Mouse-ear cress) ORFNames=T23K3.9 {ECO:0000312|EMBL:AAD21781.1} PE=1	Uncharacterized protein {ECO:0000313|EMBL:OSX77354.1} OS=Porphyra umbilicalis (Purple laver) (Red alga) ORFNames=BU14_0152s0049 {ECO:0000313|EMBL:OSX77354.1} PE=4	GO:0046856| phosphatidylinositol dephosphorylation	hypothetical protein BU14_0152s0049 [Porphyra umbilicalis]
Pha003725	-	-	-	Uncharacterized protein {ECO:0000313|EMBL:OSX77832.1} OS=Porphyra umbilicalis (Purple laver) (Red alga) {ECO:0000313|EMBL:OSX77834.1} PE=4	-	hypothetical protein BU14_0131s0015 [Porphyra umbilicalis] >OSX77834.1 hypothetical protein BU14_0131s0017 [Porphyra umbilicalis]
Pha003094	no KO assigned | (RefSeq) hypothetical protein	IPR002048| EF-hand domain	-	Uncharacterized protein {ECO:0000313|EMBL:OSX72415.1} OS=Porphyra umbilicalis (Purple laver) (Red alga) ORFNames=BU14_0438s0010 {ECO:0000313|EMBL:OSX72415.1} PE=4	GO:0005509| calcium ion binding	hypothetical protein BU14_0438s0010 [Porphyra umbilicalis]
Pha001004	-	-	-	Uncharacterized protein {ECO:0000313|EMBL:OSX77461.1} OS=Porphyra umbilicalis (Purple laver) (Red alga) ORFNames=BU14_0148s0037 {ECO:0000313|EMBL:OSX77461.1} PE=4	-	hypothetical protein BU14_0148s0037 [Porphyra umbilicalis]
Pha006708	K00799 glutathione S-transferase [EC:2.5.1.18] | (RefSeq) microsomal glutathione S-transferase	-	-	Microsomal glutathione s-transferase {ECO:0000313|EMBL:ARJ58926.1} OS=Pyropia yezoensis (Susabi-nori) (Porphyra yezoensis) PE=2	-	microsomal glutathione s-transferase [Pyropia yezoensis]
Pha009077	-	-	-	Uncharacterized protein {ECO:0000313|EMBL:OSX71205.1} OS=Porphyra umbilicalis (Purple laver) (Red alga) ORFNames=BU14_0577s0005 {ECO:0000313|EMBL:OSX71205.1} PE=4	-	hypothetical protein BU14_0577s0005 [Porphyra umbilicalis]
Pha009076	-	-	-	Uncharacterized protein {ECO:0000313|EMBL:OSX71205.1} OS=Porphyra umbilicalis (Purple laver) (Red alga) ORFNames=BU14_0577s0005 {ECO:0000313|EMBL:OSX71205.1} PE=4	-	hypothetical protein BU14_0577s0005 [Porphyra umbilicalis]
Pha008701	no KO assigned | (RefSeq) hypothetical protein	-	-	Uncharacterized protein {ECO:0000313|EMBL:OSX75233.1} OS=Porphyra umbilicalis (Purple laver) (Red alga) ORFNames=BU14_0245s0015 {ECO:0000313|EMBL:OSX75233.1} PE=4	-	hypothetical protein BU14_0245s0015 [Porphyra umbilicalis]
Pha002625	no KO assigned | (RefSeq) hypothetical protein	IPR004875| DDE superfamily endonuclease domain	-	Uncharacterized protein {ECO:0000313|EMBL:OSX81243.1} OS=Porphyra umbilicalis (Purple laver) (Red alga) ORFNames=BU14_0023s0048 {ECO:0000313|EMBL:OSX81243.1} PE=4	GO:0003676| nucleic acid binding	hypothetical protein BU14_0023s0048 [Porphyra umbilicalis]
Pha002626	-	IPR010895| CHRD	-	Uncharacterized protein {ECO:0000313|EMBL:OSX72397.1} OS=Porphyra umbilicalis (Purple laver) (Red alga) ORFNames=BU14_0441s0006 {ECO:0000313|EMBL:OSX72397.1} PE=4	-	hypothetical protein BU14_0441s0006 [Porphyra umbilicalis]
Pha001823	-	IPR013087| Zinc finger C2H2-type	-	Uncharacterized protein {ECO:0000313|EMBL:OSX73965.1} OS=Porphyra umbilicalis (Purple laver) (Red alga) ORFNames=BU14_0317s0024 {ECO:0000313|EMBL:OSX73965.1} PE=4	GO:0003676| nucleic acid binding	hypothetical protein BU14_0317s0024 [Porphyra umbilicalis]
Pha004839	-	-	-	Uncharacterized protein {ECO:0000313|EMBL:OSX69912.1} OS=Porphyra umbilicalis (Purple laver) (Red alga) ORFNames=BU14_1013s0001 {ECO:0000313|EMBL:OSX69912.1} PE=4	-	hypothetical protein BU14_1013s0001 [Porphyra umbilicalis]
Pha000063	K05770 benzodiazapine receptor | (RefSeq) hypothetical protein	IPR004307| TspO/MBR-related protein	-	Uncharacterized protein {ECO:0000313|EMBL:OSX77110.1} OS=Porphyra umbilicalis (Purple laver) (Red alga) ORFNames=BU14_0161s0030 {ECO:0000313|EMBL:OSX77110.1} PE=4	GO:0016021| integral component of membrane	hypothetical protein BU14_0161s0030 [Porphyra umbilicalis]
Pha000396	K02355 elongation factor G | (RefSeq) hypothetical protein	IPR000640;IPR000795;IPR005517| Elongation factor EFG, domain V-like; Transcription factor, GTP-binding domain; Translation elongation factor EFG/EF2, domain IV	Elongation factor G-2, chloroplastic Short=cEF-G 2 {ECO:0000255|HAMAP-Rule:MF_03063} Precursor OS=Glycine max (Soybean) (Glycine hispida) Name=fusA2 PE=3	Uncharacterized protein {ECO:0000313|EMBL:OSX76840.1} OS=Porphyra umbilicalis (Purple laver) (Red alga) ORFNames=BU14_0172s0022 {ECO:0000313|EMBL:OSX76840.1} PE=4	GO:0003924;GO:0005525| GTPase activity; GTP binding	hypothetical protein BU14_0172s0022 [Porphyra umbilicalis]
Pha008061	K01895 acetyl-CoA synthetase [EC:6.2.1.1] | (RefSeq) ACS2; acetyl CoA synthetase	IPR000873;IPR025110;IPR032387| AMP-dependent synthetase/ligase; AMP-binding enzyme, C-terminal domain; Acetyl-coenzyme A synthetase, N-terminal domain	Acetyl-coenzyme A synthetase, chloroplastic/glyoxysomal EC=6.2.1.1 Acetate--CoA ligase Acetyl-CoA synthetase Precursor OS=Arabidopsis thaliana (Mouse-ear cress) Name=ACS OrderedLocusNames=At5g36880 ORFNames=F5H8.15 PE=1	Uncharacterized protein {ECO:0000313|EMBL:OSX77269.1} OS=Porphyra umbilicalis (Purple laver) (Red alga) ORFNames=BU14_0153s0012 {ECO:0000313|EMBL:OSX77269.1} PE=4	GO:0003824;GO:0008152| catalytic activity; metabolic process	hypothetical protein BU14_0153s0012 [Porphyra umbilicalis]
Pha000933	-	-	-	Uncharacterized protein {ECO:0000313|EMBL:OSX77725.1} OS=Porphyra umbilicalis (Purple laver) (Red alga) ORFNames=BU14_0136s0023 {ECO:0000313|EMBL:OSX77725.1} PE=4	-	hypothetical protein BU14_0136s0023 [Porphyra umbilicalis]
Pha002474	-	-	-	Uncharacterized protein {ECO:0000313|EMBL:OSX69810.1} OS=Porphyra umbilicalis (Purple laver) (Red alga) ORFNames=BU14_1124s0002 {ECO:0000313|EMBL:OSX69810.1} PE=4	-	hypothetical protein BU14_1124s0002 [Porphyra umbilicalis]
Pha008724	K08869 aarF domain-containing kinase | (RefSeq) hypothetical protein	IPR001466;IPR006311| Beta-lactamase-related; Twin-arginine translocation pathway, signal sequence	-	Uncharacterized protein {ECO:0000313|EMBL:OSX81498.1} OS=Porphyra umbilicalis (Purple laver) (Red alga) ORFNames=BU14_0014s0048 {ECO:0000313|EMBL:OSX81498.1} PE=4	-	hypothetical protein BU14_0014s0048 [Porphyra umbilicalis]
Pha008721	K20367 endoplasmic reticulum-Golgi intermediate compartment protein 3 | (RefSeq) Protein disulfide-isomerase, PDIA-5 Membrane	IPR012936;IPR013766| Endoplasmic reticulum vesicle transporter, C-terminal; Thioredoxin domain	Protein disulfide-isomerase 5-4 Short=AtPDIL5-4 Protein disulfide-isomerase 7 Short=PDI7 Protein disulfide-isomerase 8-2 Short=AtPDIL8-2 Precursor OS=Arabidopsis thaliana (Mouse-ear cress) ORFNames=T24A18.30 PE=2	Uncharacterized protein {ECO:0000313|EMBL:OSX68706.1} OS=Porphyra umbilicalis (Purple laver) (Red alga) ORFNames=BU14_2361s0001 {ECO:0000313|EMBL:OSX68706.1} PE=4	GO:0045454| cell redox homeostasis	hypothetical protein BU14_2361s0001 [Porphyra umbilicalis]
Pha003119	no KO assigned | (RefSeq) ASNB; B-type asparagine synthetase chloroplast precursor	IPR001962;IPR017932| Asparagine synthase; Glutamine amidotransferase type 2 domain	Asparagine synthetase [glutamine-hydrolyzing] 3 EC=6.3.5.4 Glutamine-dependent asparagine synthetase 3 OS=Arabidopsis thaliana (Mouse-ear cress) ORFNames=F18D22.10, T31P16.230 PE=2	Uncharacterized protein {ECO:0000313|EMBL:OSX71670.1} OS=Porphyra umbilicalis (Purple laver) (Red alga) ORFNames=BU14_0513s0014 {ECO:0000313|EMBL:OSX71670.1} PE=4	GO:0004066;GO:0006529| asparagine synthase (glutamine-hydrolyzing) activity; asparagine biosynthetic process	hypothetical protein BU14_0513s0014 [Porphyra umbilicalis]
Pha003111	no KO assigned | (RefSeq) hypothetical protein	IPR001199| Cytochrome b5-like heme/steroid binding domain	Cytochrome B5 isoform D {ECO:0000303|PubMed:19054355} Short=AtCb5-D {ECO:0000303|PubMed:19054355} Cytochrome b5 isoform B {ECO:0000303|PubMed:22384013} Short=AtCb5-B {ECO:0000303|PubMed:22384013} OS=Arabidopsis thaliana (Mouse-ear cress) ORFNames=K24G6.14 PE=1	Uncharacterized protein {ECO:0000313|EMBL:OSX71662.1} OS=Porphyra umbilicalis (Purple laver) (Red alga) ORFNames=BU14_0513s0006 {ECO:0000313|EMBL:OSX71662.1} PE=4	-	hypothetical protein BU14_0513s0006 [Porphyra umbilicalis]
Pha004587	no KO assigned | (RefSeq) cyclin-P3-1	IPR013922| Cyclin PHO80-like	Cyclin-U4-1 Short=CycU4 Cyclin-P4.1 Short=CycP4 OS=Arabidopsis thaliana (Mouse-ear cress) Name=CYCU4-1 OrderedLocusNames=At2g44740 ORFNames=F16B22.23 PE=1	Uncharacterized protein {ECO:0000313|EMBL:OSX72930.1} OS=Porphyra umbilicalis (Purple laver) (Red alga) ORFNames=BU14_0393s0018 {ECO:0000313|EMBL:OSX72930.1} PE=4	GO:0000079;GO:0019901| regulation of cyclin-dependent protein serine/threonine kinase activity; protein kinase binding	hypothetical protein BU14_0393s0018 [Porphyra umbilicalis]
Pha000002	no KO assigned | (RefSeq) hypothetical protein	IPR032534;IPR033413| Domain of unknown function DUF4953; Domain of unknown function DUF5117	-	Uncharacterized protein {ECO:0000313|EMBL:OSX74593.1} OS=Porphyra umbilicalis (Purple laver) (Red alga) ORFNames=BU14_0280s0009 {ECO:0000313|EMBL:OSX74593.1} PE=4	-	hypothetical protein BU14_0280s0009 [Porphyra umbilicalis]
Pha005518	no KO assigned | (RefSeq) hypothetical protein	IPR002909;IPR012938| IPT domain; Glucose/Sorbosone dehydrogenase	-	Uncharacterized protein {ECO:0000313|EMBL:OSX73938.1} OS=Porphyra umbilicalis (Purple laver) (Red alga) ORFNames=BU14_0319s0026 {ECO:0000313|EMBL:OSX73938.1} PE=4	-	hypothetical protein BU14_0319s0026 [Porphyra umbilicalis]
Pha005519	no KO assigned | (RefSeq) hypothetical protein	IPR002909;IPR012938| IPT domain; Glucose/Sorbosone dehydrogenase	-	Uncharacterized protein {ECO:0000313|EMBL:OSX73938.1} OS=Porphyra umbilicalis (Purple laver) (Red alga) ORFNames=BU14_0319s0026 {ECO:0000313|EMBL:OSX73938.1} PE=4	-	hypothetical protein BU14_0319s0026 [Porphyra umbilicalis]
Pha005512	K17686 Cu+-exporting ATPase [EC:3.6.3.54] | (RefSeq) hypothetical protein	IPR006121| Heavy metal-associated domain, HMA	Copper-transporting ATPase HMA5 {ECO:0000305} EC=3.6.3.54 {ECO:0000269|PubMed:24064929} Protein HEAVY METAL ATPASE 5 {ECO:0000305} Short=OsHMA5 {ECO:0000303|PubMed:24064929} OS=Oryza sativa subsp. japonica (Rice) OSJNBb0012E24.8 {ECO:0000312|EMBL:CAD41643.2} PE=2	Uncharacterized protein {ECO:0000313|EMBL:OSX73934.1} OS=Porphyra umbilicalis (Purple laver) (Red alga) ORFNames=BU14_0319s0022 {ECO:0000313|EMBL:OSX73934.1} PE=4	GO:0030001;GO:0046872| metal ion transport; metal ion binding	hypothetical protein BU14_0319s0022 [Porphyra umbilicalis]
Pha005513	no KO assigned | (RefSeq) hypothetical protein	IPR002909;IPR012938| IPT domain; Glucose/Sorbosone dehydrogenase	-	Uncharacterized protein {ECO:0000313|EMBL:OSX73938.1} OS=Porphyra umbilicalis (Purple laver) (Red alga) ORFNames=BU14_0319s0026 {ECO:0000313|EMBL:OSX73938.1} PE=4	-	hypothetical protein BU14_0319s0026 [Porphyra umbilicalis]
Pha005517	K17686 Cu+-exporting ATPase [EC:3.6.3.54] | (RefSeq) hypothetical protein	IPR006121| Heavy metal-associated domain, HMA	Copper-transporting ATPase HMA5 {ECO:0000305} EC=3.6.3.54 {ECO:0000269|PubMed:24064929} Protein HEAVY METAL ATPASE 5 {ECO:0000305} Short=OsHMA5 {ECO:0000303|PubMed:24064929} OS=Oryza sativa subsp. japonica (Rice) OSJNBb0012E24.8 {ECO:0000312|EMBL:CAD41643.2} PE=2	Uncharacterized protein {ECO:0000313|EMBL:OSX73934.1} OS=Porphyra umbilicalis (Purple laver) (Red alga) ORFNames=BU14_0319s0022 {ECO:0000313|EMBL:OSX73934.1} PE=4	GO:0030001;GO:0046872| metal ion transport; metal ion binding	hypothetical protein BU14_0319s0022 [Porphyra umbilicalis]
Pha005514	no KO assigned | (RefSeq) hypothetical protein	IPR002909;IPR012938| IPT domain; Glucose/Sorbosone dehydrogenase	-	Uncharacterized protein {ECO:0000313|EMBL:OSX73938.1} OS=Porphyra umbilicalis (Purple laver) (Red alga) ORFNames=BU14_0319s0026 {ECO:0000313|EMBL:OSX73938.1} PE=4	-	hypothetical protein BU14_0319s0026 [Porphyra umbilicalis]
Pha000913	-	IPR013087| Zinc finger C2H2-type	-	Uncharacterized protein {ECO:0000313|EMBL:OSX73965.1} OS=Porphyra umbilicalis (Purple laver) (Red alga) ORFNames=BU14_0317s0024 {ECO:0000313|EMBL:OSX73965.1} PE=4	GO:0003676| nucleic acid binding	hypothetical protein BU14_0317s0024 [Porphyra umbilicalis]
Pha003581	no KO assigned | (RefSeq) hypothetical protein	IPR001584;IPR013103| Integrase, catalytic core; Reverse transcriptase, RNA-dependent DNA polymerase	Retrovirus-related Pol polyprotein from transposon TNT 1-94 Protease EC=3.4.23.- Reverse transcriptase EC=2.7.7.49 Endonuclease OS=Nicotiana tabacum (Common tobacco) PE=2	Uncharacterized protein {ECO:0000313|EMBL:OSX74371.1} OS=Porphyra umbilicalis (Purple laver) (Red alga) ORFNames=BU14_0292s0014 {ECO:0000313|EMBL:OSX74371.1} PE=4	GO:0015074| DNA integration	hypothetical protein BU14_0292s0014 [Porphyra umbilicalis]
Pha001980	K08869 aarF domain-containing kinase | (RefSeq) uncharacterized LOC104814963	IPR001466| Beta-lactamase-related	-	Uncharacterized protein {ECO:0000313|EMBL:OSX81498.1} OS=Porphyra umbilicalis (Purple laver) (Red alga) ORFNames=BU14_0014s0048 {ECO:0000313|EMBL:OSX81498.1} PE=4	-	hypothetical protein BU14_0014s0048 [Porphyra umbilicalis]
Pha000219	no KO assigned | (RefSeq) hypothetical protein	-	-	Uncharacterized protein {ECO:0000313|EMBL:OSX80060.1} OS=Porphyra umbilicalis (Purple laver) (Red alga) ORFNames=BU14_0060s0026 {ECO:0000313|EMBL:OSX80060.1} PE=4	-	hypothetical protein BU14_0060s0026 [Porphyra umbilicalis]
Pha001167	K14376 poly(A) polymerase [EC:2.7.7.19] | (RefSeq) poly(A) polymerase	IPR002934;IPR007010;IPR007012;IPR014492| Polymerase, nucleotidyl transferase domain; Poly(A) polymerase, RNA-binding domain; Poly(A) polymerase, central domain; Poly(A) polymerase	Nuclear poly(A) polymerase 1 {ECO:0000303|PubMed:18479511} Short=PAP(I) {ECO:0000305} Short=Poly(A) polymerase I {ECO:0000305} EC=2.7.7.19 {ECO:0000269|PubMed:15297145} Polynucleotide adenylyltransferase 1 {ECO:0000305} OS=Arabidopsis thaliana (Mouse-ear cress) ORFNames=F2H15.20 {ECO:0000312|EMBL:AAF97277.1} PE=1	Uncharacterized protein {ECO:0000313|EMBL:OSX70145.1} OS=Porphyra umbilicalis (Purple laver) (Red alga) ORFNames=BU14_0887s0008 {ECO:0000313|EMBL:OSX70145.1} PE=4	GO:0003723;GO:0004652;GO:0005634;GO:0016779;GO:0043631| RNA binding; polynucleotide adenylyltransferase activity; nucleus; nucleotidyltransferase activity; RNA polyadenylation	hypothetical protein BU14_0887s0008 [Porphyra umbilicalis]
Pha004872	no KO assigned | (RefSeq) Serine/threonine-protein kinase	IPR000719| Protein kinase domain	CBL-interacting serine/threonine-protein kinase 11 EC=2.7.11.1 SNF1-related kinase 3.22 SOS2-like protein kinase PKS5 SOS3-interacting protein 4 OS=Arabidopsis thaliana (Mouse-ear cress) OrderedLocusNames=At2g30360 ORFNames=T9D9.17 PE=1	Uncharacterized protein {ECO:0000313|EMBL:OSX72592.1} OS=Porphyra umbilicalis (Purple laver) (Red alga) ORFNames=BU14_0422s0024 {ECO:0000313|EMBL:OSX72592.1} PE=4	GO:0004672;GO:0005524;GO:0006468| protein kinase activity; ATP binding; protein phosphorylation	hypothetical protein BU14_0422s0024 [Porphyra umbilicalis]
Pha007790	no KO assigned | (RefSeq) hypothetical protein	IPR000620| EamA domain	-	Uncharacterized protein {ECO:0000313|EMBL:OSX76262.1} OS=Porphyra umbilicalis (Purple laver) (Red alga) ORFNames=BU14_0200s0017 {ECO:0000313|EMBL:OSX76262.1} PE=4	GO:0016020;GO:0016021| membrane; integral component of membrane	hypothetical protein BU14_0200s0017 [Porphyra umbilicalis]
Pha000688	no KO assigned | (RefSeq) 30S ribosomal protein S1	IPR003029;IPR022967| S1 domain; RNA-binding domain, S1	30S ribosomal protein S1, chloroplastic {ECO:0000303|PubMed:10874039} CS1 Chloroplastic small ribosomal subunit protein bS1c {ECO:0000303|PubMed:28007896} Precursor OS=Spinacia oleracea (Spinach) Name=RPS1 ORFNames=SOVF_099990 PE=1	Uncharacterized protein {ECO:0000313|EMBL:OSX71864.1} OS=Porphyra umbilicalis (Purple laver) (Red alga) ORFNames=BU14_0493s0009 {ECO:0000313|EMBL:OSX71864.1} PE=4	GO:0003676| nucleic acid binding	hypothetical protein BU14_0493s0009 [Porphyra umbilicalis]
Pha000685	no KO assigned | (RefSeq) hypothetical protein	IPR001584;IPR001878;IPR013103| Integrase, catalytic core; Zinc finger, CCHC-type; Reverse transcriptase, RNA-dependent DNA polymerase	-	Uncharacterized protein {ECO:0000313|EMBL:OSX76619.1} OS=Porphyra umbilicalis (Purple laver) (Red alga) ORFNames=BU14_0183s0011 {ECO:0000313|EMBL:OSX76619.1} PE=4	GO:0003676;GO:0008270;GO:0015074| nucleic acid binding; zinc ion binding; DNA integration	hypothetical protein BU14_0183s0011 [Porphyra umbilicalis]
Pha006683	no KO assigned | (RefSeq) hypothetical protein	IPR000008;IPR002035;IPR010734| C2 domain; von Willebrand factor, type A; Copine	Protein BONZAI 1 COPINE 1 OS=Arabidopsis thaliana (Mouse-ear cress) ORFNames=K22G18.2 PE=1	Uncharacterized protein {ECO:0000313|EMBL:CDF38207.1} OS=Chondrus crispus (Carrageen Irish moss) (Polymorpha crispa) ORFNames=CHC_T00000553001 {ECO:0000313|EMBL:CDF38207.1} PE=4	-	unnamed protein product [Chondrus crispus] >CDF38207.1 unnamed protein product [Chondrus crispus]
Pha004264	no KO assigned | (RefSeq) Mitogen-activated protein kinase 9, MPK9	IPR000719| Protein kinase domain	Mitogen-activated protein kinase 14 Short=MAP kinase 14 EC=2.7.11.24 OS=Oryza sativa subsp. japonica (Rice) ORFNames=OJ1264_A04.20, OJ1607_F09.3 PE=2	Mitogen-activated protein kinase 1 {ECO:0000313|EMBL:AND62508.1} OS=Pyropia haitanensis (Red seaweed) (Porphyra haitanensis) PE=2	GO:0004672;GO:0005524;GO:0006468| protein kinase activity; ATP binding; protein phosphorylation	mitogen-activated protein kinase 1 [Pyropia haitanensis]
Pha006536	K09667 protein O-GlcNAc transferase [EC:2.4.1.255] | (RefSeq) probable UDP-N-acetylglucosamine--peptide N-acetylglucosaminyltransferase SEC	IPR002182;IPR006597;IPR019734| NB-ARC; Sel1-like repeat; Tetratricopeptide repeat	Probable UDP-N-acetylglucosamine--peptide N-acetylglucosaminyltransferase SPINDLY EC=2.4.1.- PhSPY OS=Petunia hybrida (Petunia) Name=SPY PE=2	Uncharacterized protein {ECO:0000313|EMBL:OSX80423.1} OS=Porphyra umbilicalis (Purple laver) (Red alga) ORFNames=BU14_0052s0039 {ECO:0000313|EMBL:OSX80423.1} PE=4	GO:0005515;GO:0043531| protein binding; ADP binding	hypothetical protein BU14_0052s0039 [Porphyra umbilicalis]
Pha007036	no KO assigned | (RefSeq) disease resistance protein RGA2-like	IPR002182| NB-ARC	Putative disease resistance protein At5g47280 OS=Arabidopsis thaliana (Mouse-ear cress) OrderedLocusNames=At5g47280 ORFNames=MQL5.14 PE=3	Uncharacterized protein {ECO:0000313|EMBL:OSX80423.1} OS=Porphyra umbilicalis (Purple laver) (Red alga) ORFNames=BU14_0052s0039 {ECO:0000313|EMBL:OSX80423.1} PE=4	GO:0043531| ADP binding	hypothetical protein BU14_0052s0039 [Porphyra umbilicalis]
Pha007039	-	IPR002182| NB-ARC	-	Uncharacterized protein {ECO:0000313|EMBL:OSX80423.1} OS=Porphyra umbilicalis (Purple laver) (Red alga) ORFNames=BU14_0052s0039 {ECO:0000313|EMBL:OSX80423.1} PE=4	GO:0043531| ADP binding	hypothetical protein BU14_0052s0039 [Porphyra umbilicalis]
Pha001963	-	-	-	Uncharacterized protein {ECO:0000313|EMBL:OSX75941.1} OS=Porphyra umbilicalis (Purple laver) (Red alga) ORFNames=BU14_0215s0004 {ECO:0000313|EMBL:OSX75941.1} PE=4	-	hypothetical protein BU14_0215s0004 [Porphyra umbilicalis]
Pha001962	-	-	-	Uncharacterized protein {ECO:0000313|EMBL:OSX79118.1} OS=Porphyra umbilicalis (Purple laver) (Red alga) ORFNames=BU14_0086s0005 {ECO:0000313|EMBL:OSX79118.1} PE=4	-	hypothetical protein BU14_0086s0005 [Porphyra umbilicalis]
Pha001960	-	-	-	Uncharacterized protein {ECO:0000313|EMBL:OSX70893.1} Fragment OS=Porphyra umbilicalis (Purple laver) (Red alga) ORFNames=BU14_0641s0006 {ECO:0000313|EMBL:OSX70893.1} PE=4	-	hypothetical protein BU14_0641s0006, partial [Porphyra umbilicalis]
Pha001416	no KO assigned | (RefSeq) hypothetical protein	IPR004324| Folate-biopterin transporter	Probable folate-biopterin transporter 2 OS=Arabidopsis thaliana (Mouse-ear cress) OrderedLocusNames=At5g25050 ORFNames=T11H3.60 PE=2	Uncharacterized protein {ECO:0000313|EMBL:OSX77177.1} OS=Porphyra umbilicalis (Purple laver) (Red alga) ORFNames=BU14_0159s0032 {ECO:0000313|EMBL:OSX77177.1} PE=4	GO:0006810;GO:0016021| transport; integral component of membrane	hypothetical protein BU14_0159s0032 [Porphyra umbilicalis]
Pha009051	K01674 carbonic anhydrase [EC:4.2.1.1] | (RefSeq) alpha carbonic anhydrase 1, chloroplastic-like	IPR001148;IPR023561| Alpha carbonic anhydrase; Carbonic anhydrase, alpha-class	Alpha carbonic anhydrase 8 Short=AtaCA8 Short=AtalphaCA8 EC=4.2.1.1 Alpha carbonate dehydratase 8 Precursor OS=Arabidopsis thaliana (Mouse-ear cress) Name=ACA8 OrderedLocusNames=At5g56330 ORFNames=MCD7.6 PE=3	Carbonic anhydrase 2 {ECO:0000313|EMBL:AIH04936.1} OS=Pyropia haitanensis (Red seaweed) (Porphyra haitanensis) PE=2	-	carbonic anhydrase 2 [Pyropia haitanensis]
Pha008766	no KO assigned | (RefSeq) hypothetical protein	-	-	Uncharacterized protein {ECO:0000313|EMBL:OSX71187.1} OS=Porphyra umbilicalis (Purple laver) (Red alga) ORFNames=BU14_0580s0011 {ECO:0000313|EMBL:OSX71187.1} PE=4	-	hypothetical protein BU14_0580s0011 [Porphyra umbilicalis]
Pha004898	K10398 kinesin family member 11 | (RefSeq) kinesin family member isoform 1	IPR001752;IPR006597| Kinesin motor domain; Sel1-like repeat	Kinesin-like protein KIN-5C {ECO:0000305} OS=Oryza sativa subsp. japonica (Rice) ECO:0000312|EMBL:BAT06677.1}, LOC_Os08g44420 {ECO:0000305} PE=2	Uncharacterized protein {ECO:0000313|EMBL:OSX76952.1} OS=Porphyra umbilicalis (Purple laver) (Red alga) ORFNames=BU14_0167s0024 {ECO:0000313|EMBL:OSX76952.1} PE=4	GO:0003777;GO:0005524;GO:0007018;GO:0008017| microtubule motor activity; ATP binding; microtubule-based movement; microtubule binding	hypothetical protein BU14_0167s0024 [Porphyra umbilicalis]
Pha000402	no KO assigned | (RefSeq) hypothetical protein	IPR002859| PKD/REJ-like domain	-	Uncharacterized protein {ECO:0000313|EMBL:OSX73343.1} OS=Porphyra umbilicalis (Purple laver) (Red alga) ORFNames=BU14_0356s0009 {ECO:0000313|EMBL:OSX73343.1} PE=4	-	hypothetical protein BU14_0356s0009 [Porphyra umbilicalis]
Pha000404	no KO assigned | (RefSeq) dishevelled associated activator of morphogenesis	IPR015425;IPR017987| Formin, FH2 domain; Wilm's tumour protein	Formin-like protein 20 Short=AtFH20 OS=Arabidopsis thaliana (Mouse-ear cress) ORFNames=MBK20.20/MBK20.21 PE=2	Uncharacterized protein {ECO:0000313|EMBL:OSX73344.1} OS=Porphyra umbilicalis (Purple laver) (Red alga) ORFNames=BU14_0356s0010 {ECO:0000313|EMBL:OSX73344.1} PE=4	-	hypothetical protein BU14_0356s0010 [Porphyra umbilicalis]
Pha006330	-	-	-	Uncharacterized protein {ECO:0000313|EMBL:OSX70441.1} OS=Porphyra umbilicalis (Purple laver) (Red alga) ORFNames=BU14_0753s0001 {ECO:0000313|EMBL:OSX70441.1} PE=4	-	hypothetical protein BU14_0753s0001 [Porphyra umbilicalis]
Pha004244	no KO assigned | (RefSeq) SAM dependent methyltransferase	IPR003190;IPR013216| Aspartate decarboxylase; Methyltransferase type 11	Phosphoethanolamine N-methyltransferase 1 Short=AtNMT1 Short=PEAMT 1 EC=2.1.1.103 Protein XIPOTL 1 OS=Arabidopsis thaliana (Mouse-ear cress) ORFNames=MEB5.22 PE=1	Uncharacterized protein {ECO:0000313|EMBL:OSX77567.1} OS=Porphyra umbilicalis (Purple laver) (Red alga) ORFNames=BU14_0143s0003 {ECO:0000313|EMBL:OSX77567.1} PE=4	GO:0004068;GO:0006523;GO:0008152;GO:0008168| aspartate 1-decarboxylase activity; alanine biosynthetic process; metabolic process; methyltransferase activity	hypothetical protein BU14_0143s0003 [Porphyra umbilicalis]
Pha009317	-	-	-	Uncharacterized protein {ECO:0000313|EMBL:OSX80803.1} OS=Porphyra umbilicalis (Purple laver) (Red alga) ORFNames=BU14_0032s0061 {ECO:0000313|EMBL:OSX80803.1} PE=4	-	hypothetical protein BU14_0032s0061 [Porphyra umbilicalis]
Pha009311	-	-	-	Uncharacterized protein {ECO:0000313|EMBL:OSX74088.1} OS=Porphyra umbilicalis (Purple laver) (Red alga) ORFNames=BU14_0308s0005 {ECO:0000313|EMBL:OSX74088.1} PE=4	-	hypothetical protein BU14_0308s0005 [Porphyra umbilicalis]
Pha009029	K07198 5'-AMP-activated protein kinase, catalytic alpha subunit [EC:2.7.11.11] | (RefSeq) Serine/threonine protein kinase	IPR000719| Protein kinase domain	CBL-interacting protein kinase 23 EC=2.7.11.1 OsCIPK23 OS=Oryza sativa subsp. japonica (Rice) ORFNames=OJ1027_G06.32 PE=2	Uncharacterized protein {ECO:0000313|EMBL:OSX77319.1} OS=Porphyra umbilicalis (Purple laver) (Red alga) ORFNames=BU14_0152s0014 {ECO:0000313|EMBL:OSX77319.1} PE=4	GO:0004672;GO:0005524;GO:0006468| protein kinase activity; ATP binding; protein phosphorylation	hypothetical protein BU14_0152s0014 [Porphyra umbilicalis]
Pha003737	no KO assigned | (RefSeq) serine/threonine-protein kinase-like protein CCR2	-	Serine/threonine-protein kinase-like protein CCR2 EC=2.7.11.1 Protein CRINKLY 4 RELATED 2 Short=AtCRR2 Precursor OS=Arabidopsis thaliana (Mouse-ear cress) ORFNames=T16B24.18 PE=1	Uncharacterized protein {ECO:0000313|EMBL:OSX77840.1} OS=Porphyra umbilicalis (Purple laver) (Red alga) ORFNames=BU14_0131s0023 {ECO:0000313|EMBL:OSX77840.1} PE=4	-	hypothetical protein BU14_0131s0023 [Porphyra umbilicalis]
Pha001949	-	IPR004875| DDE superfamily endonuclease domain	-	Uncharacterized protein {ECO:0000313|EMBL:OSX74894.1} OS=Porphyra umbilicalis (Purple laver) (Red alga) ORFNames=BU14_0262s0011 {ECO:0000313|EMBL:OSX74894.1} PE=4	GO:0003676| nucleic acid binding	hypothetical protein BU14_0262s0011 [Porphyra umbilicalis]
Pha001514	-	-	-	Uncharacterized protein {ECO:0000313|EMBL:OSX74241.1} OS=Porphyra umbilicalis (Purple laver) (Red alga) ORFNames=BU14_0299s0009 {ECO:0000313|EMBL:OSX74241.1} PE=4	-	hypothetical protein BU14_0299s0009 [Porphyra umbilicalis]
Pha003363	no KO assigned | (RefSeq) hypothetical protein	IPR002859;IPR002909| PKD/REJ-like domain; IPT domain	-	Uncharacterized protein {ECO:0000313|EMBL:OSX71788.1} OS=Porphyra umbilicalis (Purple laver) (Red alga) ORFNames=BU14_0501s0008 {ECO:0000313|EMBL:OSX71788.1} PE=4	-	hypothetical protein BU14_0501s0008 [Porphyra umbilicalis]
Pha008964	no KO assigned | (RefSeq) hypothetical protein	IPR002909;IPR021720| IPT domain; Malectin	Kinesin-like protein KIN-14E {ECO:0000305} OS=Oryza sativa subsp. japonica (Rice) OSJNBa0090O10.9 {ECO:0000312|EMBL:AAO17019.1} PE=2	Uncharacterized protein {ECO:0000313|EMBL:OSX76792.1} OS=Porphyra umbilicalis (Purple laver) (Red alga) ORFNames=BU14_0176s0034 {ECO:0000313|EMBL:OSX76792.1} PE=4	-	hypothetical protein BU14_0176s0034 [Porphyra umbilicalis]
Pha008963	no KO assigned | (RefSeq) hypothetical protein	IPR002909;IPR021720| IPT domain; Malectin	Receptor-like protein kinase FERONIA EC=2.7.11.1 Protein SIRENE Precursor OS=Arabidopsis thaliana (Mouse-ear cress) ORFNames=F26O13.190 PE=1	Uncharacterized protein {ECO:0000313|EMBL:OSX76792.1} OS=Porphyra umbilicalis (Purple laver) (Red alga) ORFNames=BU14_0176s0034 {ECO:0000313|EMBL:OSX76792.1} PE=4	-	hypothetical protein BU14_0176s0034 [Porphyra umbilicalis]
Pha005756	no KO assigned | (RefSeq) hypothetical protein	IPR010582;IPR011614;IPR018028| Catalase immune-responsive domain; Catalase core domain; Catalase, mono-functional, haem-containing	Catalase isozyme 3 EC=1.11.1.6 OS=Zea mays (Maize) Name=CAT3 PE=2	Catalase {ECO:0000313|EMBL:ADO23652.1} EC=1.11.1.6 {ECO:0000313|EMBL:ADO23652.1} OS=Pyropia yezoensis (Susabi-nori) (Porphyra yezoensis) PE=2	GO:0004096;GO:0006979;GO:0020037;GO:0055114| catalase activity; response to oxidative stress; heme binding; oxidation-reduction process	catalase [Pyropia yezoensis]
Pha005757	no KO assigned | (RefSeq) hypothetical protein	IPR010582;IPR011614;IPR018028| Catalase immune-responsive domain; Catalase core domain; Catalase, mono-functional, haem-containing	Catalase isozyme 3 EC=1.11.1.6 OS=Zea mays (Maize) Name=CAT3 PE=2	Catalase {ECO:0000313|EMBL:ADO23652.1} EC=1.11.1.6 {ECO:0000313|EMBL:ADO23652.1} OS=Pyropia yezoensis (Susabi-nori) (Porphyra yezoensis) PE=2	GO:0004096;GO:0006979;GO:0020037;GO:0055114| catalase activity; response to oxidative stress; heme binding; oxidation-reduction process	catalase [Pyropia yezoensis]
Pha001808	no KO assigned | (RefSeq) leucine-rich repeat family protein	IPR001611| Leucine-rich repeat	LRR repeats and ubiquitin-like domain-containing protein At2g30105 OS=Arabidopsis thaliana (Mouse-ear cress) OrderedLocusNames=At2g30105 ORFNames=T27E13.16 PE=1	Uncharacterized protein {ECO:0000313|EMBL:OSX78904.1} OS=Porphyra umbilicalis (Purple laver) (Red alga) ORFNames=BU14_0095s0020 {ECO:0000313|EMBL:OSX78904.1} PE=4	GO:0005515| protein binding	hypothetical protein BU14_0095s0020 [Porphyra umbilicalis]
Pha001435	no KO assigned | (RefSeq) hypothetical protein	IPR007527| Zinc finger, SWIM-type	-	Uncharacterized protein {ECO:0000313|EMBL:OSX71036.1} OS=Porphyra umbilicalis (Purple laver) (Red alga) ORFNames=BU14_0614s0010 {ECO:0000313|EMBL:OSX71036.1} PE=4	GO:0008270| zinc ion binding	hypothetical protein BU14_0614s0010 [Porphyra umbilicalis]
Pha006479	no KO assigned | (RefSeq) 30S ribosomal protein S1	IPR003029;IPR022967| S1 domain; RNA-binding domain, S1	30S ribosomal protein S1, chloroplastic {ECO:0000303|PubMed:10874039} CS1 Chloroplastic small ribosomal subunit protein bS1c {ECO:0000303|PubMed:28007896} Precursor OS=Spinacia oleracea (Spinach) Name=RPS1 ORFNames=SOVF_099990 PE=1	Uncharacterized protein {ECO:0000313|EMBL:OSX69518.1} OS=Porphyra umbilicalis (Purple laver) (Red alga) ORFNames=BU14_1439s0002 {ECO:0000313|EMBL:OSX69518.1} PE=4	GO:0003676| nucleic acid binding	hypothetical protein BU14_1439s0002 [Porphyra umbilicalis]
Pha002777	no KO assigned | (RefSeq) hypothetical protein	IPR004131| Pyrophosphate-energised proton pump	Pyrophosphate-energized vacuolar membrane proton pump 1 EC=3.6.1.1 Pyrophosphate-energized inorganic pyrophosphatase 1 Short=H(+)-PPase 1 Vacuolar proton pyrophosphatase 1 Vacuolar proton pyrophosphatase 3 OS=Arabidopsis thaliana (Mouse-ear cress) ORFNames=F7H2.3 PE=1	Uncharacterized protein {ECO:0000313|EMBL:OSX76332.1} OS=Porphyra umbilicalis (Purple laver) (Red alga) ORFNames=BU14_0197s0028 {ECO:0000313|EMBL:OSX76332.1} PE=4	GO:0004427;GO:0009678;GO:0015992;GO:0016020| inorganic diphosphatase activity; hydrogen-translocating pyrophosphatase activity; proton transport; membrane	hypothetical protein BU14_0197s0028 [Porphyra umbilicalis]
Pha003658	no KO assigned | (RefSeq) hypothetical protein	IPR000008;IPR002035;IPR010734| C2 domain; von Willebrand factor, type A; Copine	Protein BONZAI 3 OS=Arabidopsis thaliana (Mouse-ear cress) Name=BON3 OrderedLocusNames=At1g08860 ORFNames=F7G19.25 PE=1	Uncharacterized protein {ECO:0000313|EMBL:OSX73720.1} OS=Porphyra umbilicalis (Purple laver) (Red alga) ORFNames=BU14_0330s0010 {ECO:0000313|EMBL:OSX73720.1} PE=4	-	hypothetical protein BU14_0330s0010 [Porphyra umbilicalis]
Pha008219	no KO assigned | (RefSeq) hypothetical protein	-	-	Uncharacterized protein {ECO:0000313|EMBL:OSX72377.1} OS=Porphyra umbilicalis (Purple laver) (Red alga) ORFNames=BU14_0442s0012 {ECO:0000313|EMBL:OSX72377.1} PE=4	-	hypothetical protein BU14_0442s0012 [Porphyra umbilicalis]
Pha009841	-	-	-	Uncharacterized protein {ECO:0000313|EMBL:OSX80420.1} OS=Porphyra umbilicalis (Purple laver) (Red alga) ORFNames=BU14_0052s0036 {ECO:0000313|EMBL:OSX80420.1} PE=4	-	hypothetical protein BU14_0052s0036 [Porphyra umbilicalis]
Pha009842	-	-	-	-	-	-
Pha005178	-	-	-	Uncharacterized protein {ECO:0000313|EMBL:OSX69151.1} OS=Porphyra umbilicalis (Purple laver) (Red alga) ORFNames=BU14_1795s0001 {ECO:0000313|EMBL:OSX69151.1} PE=4	-	hypothetical protein BU14_1795s0001 [Porphyra umbilicalis]
Pha001925	no KO assigned | (RefSeq) hypothetical protein	IPR001584| Integrase, catalytic core	-	Uncharacterized protein {ECO:0000313|EMBL:OSX72616.1} OS=Porphyra umbilicalis (Purple laver) (Red alga) ORFNames=BU14_0418s0005 {ECO:0000313|EMBL:OSX72616.1} PE=4	GO:0015074| DNA integration	hypothetical protein BU14_0418s0005 [Porphyra umbilicalis]
Pha008940	no KO assigned | (RefSeq) transposon Ty3-I Gag-Pol polyprotein-like	IPR000477| Reverse transcriptase domain	-	Uncharacterized protein {ECO:0000313|EMBL:OSX75218.1} OS=Porphyra umbilicalis (Purple laver) (Red alga) ORFNames=BU14_0245s0001 {ECO:0000313|EMBL:OSX75218.1} PE=4	-	hypothetical protein BU14_0245s0001 [Porphyra umbilicalis]
Pha009166	K03316 monovalent cation:H+ antiporter, CPA1 family | (RefSeq) hypothetical protein	IPR006153;IPR018422| Cation/H+ exchanger; Cation/H+ exchanger, CPA1 family	Sodium/hydrogen exchanger 7 Na(+)/H(+) exchanger 7 Short=NHE-7 Protein SALT OVERLY SENSITIVE 1 OS=Arabidopsis thaliana (Mouse-ear cress) ORFNames=F14H20.5 PE=1	Uncharacterized protein {ECO:0000313|EMBL:OSX74172.1} OS=Porphyra umbilicalis (Purple laver) (Red alga) ORFNames=BU14_0303s0004 {ECO:0000313|EMBL:OSX74172.1} PE=4	GO:0006812;GO:0015299;GO:0016021;GO:0055085| cation transport; solute:proton antiporter activity; integral component of membrane; transmembrane transport	hypothetical protein BU14_0303s0004 [Porphyra umbilicalis]
Pha000041	K20367 endoplasmic reticulum-Golgi intermediate compartment protein 3 | (RefSeq) Protein disulfide-isomerase, PDIA-5 Membrane	IPR012936;IPR013766| Endoplasmic reticulum vesicle transporter, C-terminal; Thioredoxin domain	Protein disulfide-isomerase 5-4 Short=AtPDIL5-4 Protein disulfide-isomerase 7 Short=PDI7 Protein disulfide-isomerase 8-2 Short=AtPDIL8-2 Precursor OS=Arabidopsis thaliana (Mouse-ear cress) ORFNames=T24A18.30 PE=2	Uncharacterized protein {ECO:0000313|EMBL:OSX73833.1} OS=Porphyra umbilicalis (Purple laver) (Red alga) ORFNames=BU14_0325s0012 {ECO:0000313|EMBL:OSX73833.1} PE=4	GO:0045454| cell redox homeostasis	hypothetical protein BU14_0325s0012 [Porphyra umbilicalis]
Pha001713	-	-	-	-	-	-
Pha007224	no KO assigned | (RefSeq) sarcosine dimethylglycine methyltransferase	IPR013216| Methyltransferase type 11	24-methylenesterol C-methyltransferase 3 Short=24-sterol C-methyltransferase 3 Short=Sterol-C-methyltransferase 3 EC=2.1.1.143 OS=Arabidopsis thaliana (Mouse-ear cress) Name=SMT3 OrderedLocusNames=At1g76090 ORFNames=T23E18.40 PE=2	Uncharacterized protein {ECO:0000313|EMBL:OSX77567.1} OS=Porphyra umbilicalis (Purple laver) (Red alga) ORFNames=BU14_0143s0003 {ECO:0000313|EMBL:OSX77567.1} PE=4	GO:0008152;GO:0008168| metabolic process; methyltransferase activity	hypothetical protein BU14_0143s0003 [Porphyra umbilicalis]
Pha008880	K01408 insulysin [EC:3.4.24.56] | (RefSeq) hypothetical protein	IPR007863;IPR011765;IPR032632| Peptidase M16, C-terminal; Peptidase M16, N-terminal; Peptidase M16, middle/third domain	Insulin-degrading enzyme-like 2 EC=3.4.24.- Insulysin-like 2 OS=Arabidopsis thaliana (Mouse-ear cress) ORFNames=T8H10.70 {ECO:0000312|EMBL:CAB66104.1} PE=3	Uncharacterized protein {ECO:0000313|EMBL:OSX75100.1} OS=Porphyra umbilicalis (Purple laver) (Red alga) ORFNames=BU14_0255s0007 {ECO:0000313|EMBL:OSX75100.1} PE=4	-	hypothetical protein BU14_0255s0007 [Porphyra umbilicalis]
Pha000445	no KO assigned | (RefSeq) hypothetical protein	IPR004131| Pyrophosphate-energised proton pump	Pyrophosphate-energized vacuolar membrane proton pump 1 EC=3.6.1.1 Pyrophosphate-energized inorganic pyrophosphatase 1 Short=H(+)-PPase 1 Vacuolar proton pyrophosphatase 1 Vacuolar proton pyrophosphatase 3 OS=Arabidopsis thaliana (Mouse-ear cress) ORFNames=F7H2.3 PE=1	Uncharacterized protein {ECO:0000313|EMBL:OSX74882.1} OS=Porphyra umbilicalis (Purple laver) (Red alga) ORFNames=BU14_0263s0018 {ECO:0000313|EMBL:OSX74882.1} PE=4	GO:0004427;GO:0009678;GO:0015992;GO:0016020| inorganic diphosphatase activity; hydrogen-translocating pyrophosphatase activity; proton transport; membrane	hypothetical protein BU14_0263s0018 [Porphyra umbilicalis]
Pha005485	no KO assigned | (RefSeq) hypothetical protein	-	-	Uncharacterized protein {ECO:0000313|EMBL:OSX72580.1} OS=Porphyra umbilicalis (Purple laver) (Red alga) ORFNames=BU14_0422s0012 {ECO:0000313|EMBL:OSX72580.1} PE=4	-	hypothetical protein BU14_0422s0012 [Porphyra umbilicalis]
Pha005486	K15255 ATP-dependent DNA helicase PIF1 [EC:3.6.4.12] | (RefSeq) ATP-dependent DNA helicase PIF1	IPR003840;IPR010285| DNA helicase; DNA helicase Pif1-like	-	Uncharacterized protein {ECO:0000313|EMBL:OSX72582.1} OS=Porphyra umbilicalis (Purple laver) (Red alga) ORFNames=BU14_0422s0013 {ECO:0000313|EMBL:OSX72582.1} PE=4	GO:0000723;GO:0003678;GO:0004386;GO:0005524;GO:0006281| telomere maintenance; DNA helicase activity; helicase activity; ATP binding; DNA repair	hypothetical protein BU14_0422s0013 [Porphyra umbilicalis]
Pha005487	-	-	-	Uncharacterized protein {ECO:0000313|EMBL:OSX81405.1} OS=Porphyra umbilicalis (Purple laver) (Red alga) ORFNames=BU14_0021s0009 {ECO:0000313|EMBL:OSX81405.1} PE=4	-	hypothetical protein BU14_0021s0009 [Porphyra umbilicalis]
Pha001710	-	-	-	Uncharacterized protein {ECO:0000313|EMBL:OSX75216.1} OS=Porphyra umbilicalis (Purple laver) (Red alga) ORFNames=BU14_0246s0004 {ECO:0000313|EMBL:OSX75216.1} PE=4	-	hypothetical protein BU14_0246s0004 [Porphyra umbilicalis]
Pha001712	-	-	-	Uncharacterized protein {ECO:0000313|EMBL:OSX77676.1} OS=Porphyra umbilicalis (Purple laver) (Red alga) ORFNames=BU14_0138s0022 {ECO:0000313|EMBL:OSX77676.1} PE=4	-	hypothetical protein BU14_0138s0022 [Porphyra umbilicalis]
Pha001718	-	-	-	Uncharacterized protein {ECO:0000313|EMBL:OSX78904.1} OS=Porphyra umbilicalis (Purple laver) (Red alga) ORFNames=BU14_0095s0020 {ECO:0000313|EMBL:OSX78904.1} PE=4	-	hypothetical protein BU14_0095s0020 [Porphyra umbilicalis]
Pha006596	-	IPR013087| Zinc finger C2H2-type	-	Uncharacterized protein {ECO:0000313|EMBL:OSX70205.1} OS=Porphyra umbilicalis (Purple laver) (Red alga) ORFNames=BU14_0855s0001 {ECO:0000313|EMBL:OSX70205.1} PE=4	GO:0003676| nucleic acid binding	hypothetical protein BU14_0855s0001 [Porphyra umbilicalis]
Pha003445	K01099 inositol polyphosphate 5-phosphatase INPP5B/F [EC:3.1.3.36] | (RefSeq) hypothetical protein	IPR000198;IPR000300| Rho GTPase-activating protein domain; Inositol polyphosphate-related phosphatase	Type I inositol polyphosphate 5-phosphatase 5 {ECO:0000305} Short=At5PTase5 {ECO:0000305} EC=3.1.3.- {ECO:0000305} Protein BRISTLED 1 {ECO:0000303|PubMed:11041890} Protein DEFORMED ROOT HAIRS 4 {ECO:0000303|PubMed:15863435} OS=Arabidopsis thaliana (Mouse-ear cress) ORFNames=MQN23.2 {ECO:0000312|EMBL:BAB11645.1} PE=2	Uncharacterized protein {ECO:0000313|EMBL:OSX72123.1} OS=Porphyra umbilicalis (Purple laver) (Red alga) ORFNames=BU14_0465s0014 {ECO:0000313|EMBL:OSX72123.1} PE=4	GO:0007165;GO:0046856| signal transduction; phosphatidylinositol dephosphorylation	hypothetical protein BU14_0465s0014 [Porphyra umbilicalis]
Pha001904	K10808 ribonucleoside-diphosphate reductase subunit M2 [EC:1.17.4.1] | (RefSeq) ribonucleotide reductase small subunit	IPR000358| Ribonucleotide reductase small subunit family	Ribonucleoside-diphosphate reductase small chain EC=1.17.4.1 Ribonucleoside-diphosphate reductase R2 subunit Ribonucleotide reductase small subunit OS=Nicotiana tabacum (Common tobacco) PE=2	Uncharacterized protein {ECO:0000313|EMBL:OSX68786.1} OS=Porphyra umbilicalis (Purple laver) (Red alga) ORFNames=BU14_2245s0001 {ECO:0000313|EMBL:OSX68786.1} PE=4	GO:0055114| oxidation-reduction process	hypothetical protein BU14_2245s0001 [Porphyra umbilicalis]
Pha008992	K14735 hephaestin [EC:1.16.3.1] | (RefSeq) FOX1; multicopper ferroxidase	IPR011706;IPR011707;IPR027154| Multicopper oxidase, type 2; Multicopper oxidase, type 3; Hephaestin	L-ascorbate oxidase Short=ASO Short=Ascorbase EC=1.10.3.3 Precursor OS=Cucurbita maxima (Pumpkin) (Winter squash) Name=AAO PE=1	Uncharacterized protein {ECO:0000313|EMBL:OSX80826.1} OS=Porphyra umbilicalis (Purple laver) (Red alga) ORFNames=BU14_0032s0084 {ECO:0000313|EMBL:OSX80826.1} PE=4	GO:0005507;GO:0005886;GO:0006826;GO:0006879;GO:0016491;GO:0055114| copper ion binding; plasma membrane; iron ion transport; cellular iron ion homeostasis; oxidoreductase activity; oxidation-reduction process	hypothetical protein BU14_0032s0084 [Porphyra umbilicalis]
Pha008996	no KO assigned | (RefSeq) hypothetical protein	-	-	Uncharacterized protein {ECO:0000313|EMBL:OSX81532.1} OS=Porphyra umbilicalis (Purple laver) (Red alga) {ECO:0000313|EMBL:OSX81535.1} PE=4	-	hypothetical protein BU14_0014s0082 [Porphyra umbilicalis] >OSX81535.1 hypothetical protein BU14_0014s0085 [Porphyra umbilicalis]
Pha005718	K13752 solute carrier family 24 (sodium/potassium/calcium exchanger), member 4 | (RefSeq) hypothetical protein	IPR004481;IPR004837| Sodium/potassium/calcium exchanger; Sodium/calcium exchanger membrane region	Cation/calcium exchanger 4 Short=AtCCX4 Protein CATION CALCIUM EXCHANGER 4 Protein CATION EXCHANGER 10 OS=Arabidopsis thaliana (Mouse-ear cress) ORFNames=F15I1.21 PE=2	Uncharacterized protein {ECO:0000313|EMBL:OSX73395.1} OS=Porphyra umbilicalis (Purple laver) (Red alga) ORFNames=BU14_0352s0014 {ECO:0000313|EMBL:OSX73395.1} PE=4	GO:0016021;GO:0055085| integral component of membrane; transmembrane transport	hypothetical protein BU14_0352s0014 [Porphyra umbilicalis]
Pha005715	no KO assigned | (RefSeq) ANK9; hypothetical protein	IPR002110;IPR020683| Ankyrin repeat; Ankyrin repeat-containing domain	E3 ubiquitin-protein ligase KEG EC=2.3.2.27 EC=2.7.11.1 Protein KEEP ON GOING RING finger protein KEG RING-type E3 ubiquitin transferase KEG {ECO:0000305} OS=Arabidopsis thaliana (Mouse-ear cress) Name=KEG OrderedLocusNames=At5g13530 ORFNames=T6I14.60, T6I14.70 PE=1	Uncharacterized protein {ECO:0000313|EMBL:OSX77492.1} OS=Porphyra umbilicalis (Purple laver) (Red alga) ORFNames=BU14_0147s0017 {ECO:0000313|EMBL:OSX77492.1} PE=4	GO:0005515| protein binding	hypothetical protein BU14_0147s0017 [Porphyra umbilicalis]
Pha000296	K01895 acetyl-CoA synthetase [EC:6.2.1.1] | (RefSeq) acetyl-CoA synthetase	IPR000873;IPR025110;IPR032387| AMP-dependent synthetase/ligase; AMP-binding enzyme, C-terminal domain; Acetyl-coenzyme A synthetase, N-terminal domain	Acetyl-coenzyme A synthetase, chloroplastic/glyoxysomal EC=6.2.1.1 Acetate--CoA ligase Acetyl-CoA synthetase Precursor OS=Arabidopsis thaliana (Mouse-ear cress) Name=ACS OrderedLocusNames=At5g36880 ORFNames=F5H8.15 PE=1	Uncharacterized protein {ECO:0000313|EMBL:OSX77269.1} OS=Porphyra umbilicalis (Purple laver) (Red alga) ORFNames=BU14_0153s0012 {ECO:0000313|EMBL:OSX77269.1} PE=4	GO:0003824;GO:0008152| catalytic activity; metabolic process	hypothetical protein BU14_0153s0012 [Porphyra umbilicalis]
Pha008516	no KO assigned | (RefSeq) ABC-2 type transport system, ATP-binding protein	IPR003439;IPR003593;IPR026082| ABC transporter-like; AAA+ ATPase domain; ABC transporter A, ABCA	ABC transporter A family member 12 Short=ABC transporter ABCA.12 Short=AtABCA12 Putative ABC2 homolog 16 OS=Arabidopsis thaliana (Mouse-ear cress) ORFNames=K11J9.23, MAC9.1 PE=3	Uncharacterized protein {ECO:0000313|EMBL:OSX77423.1} OS=Porphyra umbilicalis (Purple laver) (Red alga) ORFNames=BU14_0150s0035 {ECO:0000313|EMBL:OSX77423.1} PE=4	GO:0005215;GO:0005524;GO:0006810;GO:0016021;GO:0016887| transporter activity; ATP binding; transport; integral component of membrane; ATPase activity	hypothetical protein BU14_0150s0035 [Porphyra umbilicalis]
Pha008432	-	-	-	Uncharacterized protein {ECO:0000313|EMBL:OSX72430.1} OS=Porphyra umbilicalis (Purple laver) (Red alga) ORFNames=BU14_0436s0003 {ECO:0000313|EMBL:OSX72430.1} PE=4	-	hypothetical protein BU14_0436s0003 [Porphyra umbilicalis]
Pha004143	no KO assigned | (RefSeq) peptidylprolyl isomerase	IPR001179| FKBP-type peptidyl-prolyl cis-trans isomerase domain	-	Uncharacterized protein {ECO:0000313|EMBL:OSX76839.1} OS=Porphyra umbilicalis (Purple laver) (Red alga) ORFNames=BU14_0172s0021 {ECO:0000313|EMBL:OSX76839.1} PE=4	-	hypothetical protein BU14_0172s0021 [Porphyra umbilicalis]
Pha004396	no KO assigned | (RefSeq) probable glutamyl endopeptidase, chloroplastic	IPR001375| Peptidase S9, prolyl oligopeptidase, catalytic domain	Probable glutamyl endopeptidase, chloroplastic EC=3.4.21.- Precursor OS=Arabidopsis thaliana (Mouse-ear cress) Name=GEP OrderedLocusNames=At2g47390 ORFNames=T8I13.23 PE=2	Uncharacterized protein {ECO:0000313|EMBL:OSX74751.1} OS=Porphyra umbilicalis (Purple laver) (Red alga) ORFNames=BU14_0269s0031 {ECO:0000313|EMBL:OSX74751.1} PE=4	GO:0006508;GO:0008236| proteolysis; serine-type peptidase activity	hypothetical protein BU14_0269s0031 [Porphyra umbilicalis]
Pha002730	no KO assigned | (RefSeq) hypothetical protein	-	-	Uncharacterized protein {ECO:0000313|EMBL:OSX71187.1} OS=Porphyra umbilicalis (Purple laver) (Red alga) ORFNames=BU14_0580s0011 {ECO:0000313|EMBL:OSX71187.1} PE=4	-	hypothetical protein BU14_0580s0011 [Porphyra umbilicalis]
Pha005962	no KO assigned | (RefSeq) hypothetical protein	IPR001584;IPR013103| Integrase, catalytic core; Reverse transcriptase, RNA-dependent DNA polymerase	Retrovirus-related Pol polyprotein from transposon TNT 1-94 Protease EC=3.4.23.- Reverse transcriptase EC=2.7.7.49 Endonuclease OS=Nicotiana tabacum (Common tobacco) PE=2	Uncharacterized protein {ECO:0000313|EMBL:OSX74371.1} OS=Porphyra umbilicalis (Purple laver) (Red alga) ORFNames=BU14_0292s0014 {ECO:0000313|EMBL:OSX74371.1} PE=4	GO:0015074| DNA integration	hypothetical protein BU14_0292s0014 [Porphyra umbilicalis]
Pha006650	-	-	-	Uncharacterized protein {ECO:0000313|EMBL:OSX70441.1} OS=Porphyra umbilicalis (Purple laver) (Red alga) ORFNames=BU14_0753s0001 {ECO:0000313|EMBL:OSX70441.1} PE=4	-	hypothetical protein BU14_0753s0001 [Porphyra umbilicalis]
Pha006959	no KO assigned | (RefSeq) alpha-galactosidase	IPR002252;IPR031704;IPR031705| Glycoside hydrolase family 36; Glycosyl hydrolase family 36, N-terminal; Glycosyl hydrolase family 36, C-terminal	-	Uncharacterized protein {ECO:0000313|EMBL:OSX73392.1} OS=Porphyra umbilicalis (Purple laver) (Red alga) ORFNames=BU14_0352s0011 {ECO:0000313|EMBL:OSX73392.1} PE=4	GO:0004557;GO:0005975| alpha-galactosidase activity; carbohydrate metabolic process	hypothetical protein BU14_0352s0011 [Porphyra umbilicalis]
Pha006953	no KO assigned | (RefSeq) Gal-2,6-Sulfurylases I	-	-	Uncharacterized protein {ECO:0000313|EMBL:OSX78913.1} OS=Porphyra umbilicalis (Purple laver) (Red alga) ORFNames=BU14_0095s0029 {ECO:0000313|EMBL:OSX78913.1} PE=4	-	hypothetical protein BU14_0095s0029 [Porphyra umbilicalis]
Pha006601	-	-	-	Uncharacterized protein {ECO:0000313|EMBL:OSX78896.1} OS=Porphyra umbilicalis (Purple laver) (Red alga) ORFNames=BU14_0095s0012 {ECO:0000313|EMBL:OSX78896.1} PE=4	-	hypothetical protein BU14_0095s0012 [Porphyra umbilicalis]
Pha001735	-	-	-	Uncharacterized protein {ECO:0000313|EMBL:OSX74895.1} OS=Porphyra umbilicalis (Purple laver) (Red alga) ORFNames=BU14_0262s0012 {ECO:0000313|EMBL:OSX74895.1} PE=4	-	hypothetical protein BU14_0262s0012 [Porphyra umbilicalis]
Pha008606	no KO assigned | (RefSeq) Gal-2,6-Sulfurylases I	-	-	Uncharacterized protein {ECO:0000313|EMBL:OSX80811.1} OS=Porphyra umbilicalis (Purple laver) (Red alga) ORFNames=BU14_0032s0069 {ECO:0000313|EMBL:OSX80811.1} PE=4	-	hypothetical protein BU14_0032s0069 [Porphyra umbilicalis]
Pha002129	no KO assigned | (RefSeq) hypothetical protein	IPR002909;IPR012938;IPR021720| IPT domain; Glucose/Sorbosone dehydrogenase; Malectin	-	Uncharacterized protein {ECO:0000313|EMBL:OSX79331.1} OS=Porphyra umbilicalis (Purple laver) (Red alga) ORFNames=BU14_0081s0011 {ECO:0000313|EMBL:OSX79331.1} PE=4	-	hypothetical protein BU14_0081s0011 [Porphyra umbilicalis]
Pha009802	-	-	-	Uncharacterized protein {ECO:0000313|EMBL:OSX79928.1} OS=Porphyra umbilicalis (Purple laver) (Red alga) ORFNames=BU14_0068s0023 {ECO:0000313|EMBL:OSX79928.1} PE=4	-	hypothetical protein BU14_0068s0023 [Porphyra umbilicalis]
Pha009803	-	-	-	Uncharacterized protein {ECO:0000313|EMBL:OSX80420.1} OS=Porphyra umbilicalis (Purple laver) (Red alga) ORFNames=BU14_0052s0036 {ECO:0000313|EMBL:OSX80420.1} PE=4	-	hypothetical protein BU14_0052s0036 [Porphyra umbilicalis]
Pha003387	K00799 glutathione S-transferase [EC:2.5.1.18] | (RefSeq) microsomal glutathione S-transferase 3-like	IPR001129| Membrane-associated, eicosanoid/glutathione metabolism (MAPEG) protein	-	Uncharacterized protein {ECO:0000313|EMBL:OSX69208.1} OS=Porphyra umbilicalis (Purple laver) (Red alga) ORFNames=BU14_1737s0003 {ECO:0000313|EMBL:OSX69208.1} PE=4	-	hypothetical protein BU14_1737s0003 [Porphyra umbilicalis]
Pha004124	no KO assigned | (RefSeq) probable UDP-N-acetylglucosamine--peptide N-acetylglucosaminyltransferase SPINDLY	IPR002182;IPR006597;IPR019734| NB-ARC; Sel1-like repeat; Tetratricopeptide repeat	Probable UDP-N-acetylglucosamine--peptide N-acetylglucosaminyltransferase SPINDLY EC=2.4.1.- OS=Oryza sativa subsp. japonica (Rice) ORFNames=P0562A06.20 PE=2	Uncharacterized protein {ECO:0000313|EMBL:OSX80423.1} OS=Porphyra umbilicalis (Purple laver) (Red alga) ORFNames=BU14_0052s0039 {ECO:0000313|EMBL:OSX80423.1} PE=4	GO:0005515;GO:0043531| protein binding; ADP binding	hypothetical protein BU14_0052s0039 [Porphyra umbilicalis]
Pha006416	K13993 HSP20 family protein | (RefSeq) POPTRDRAFT_721475; hypothetical protein	IPR002068| Alpha crystallin/Hsp20 domain	17.8 kDa class I heat shock protein 17.8 kDa heat shock protein Short=AtHsp17.8 OS=Arabidopsis thaliana (Mouse-ear cress) Name=HSP17.8 OrderedLocusNames=At1g07400 ORFNames=F22G5.25 PE=1	Heat shock protein 22 {ECO:0000313|EMBL:AIS25017.1} OS=Pyropia haitanensis (Red seaweed) (Porphyra haitanensis) Name=HSP22 {ECO:0000313|EMBL:AIS25017.1} PE=2	-	heat shock protein 22 [Pyropia haitanensis]
Pha002249	no KO assigned | (RefSeq) Gal-2,6-Sulfurylases I	IPR002937| Amine oxidase	-	Uncharacterized protein {ECO:0000313|EMBL:OSX72176.1} OS=Porphyra umbilicalis (Purple laver) (Red alga) ORFNames=BU14_0461s0017 {ECO:0000313|EMBL:OSX72176.1} PE=4	GO:0016491;GO:0055114| oxidoreductase activity; oxidation-reduction process	hypothetical protein BU14_0461s0017 [Porphyra umbilicalis]
Pha008848	no KO assigned | (RefSeq) serine/threonine protein kinase	IPR000719| Protein kinase domain	Phototropin-2 EC=2.7.11.1 Defective in chloroplast avoidance protein 1 Non-phototropic hypocotyl 1-like protein 1 Short=AtKin7 Short=NPH1-like protein 1 OS=Arabidopsis thaliana (Mouse-ear cress) ORFNames=K21L19.6 PE=1	Uncharacterized protein {ECO:0000313|EMBL:OSX75060.1} OS=Porphyra umbilicalis (Purple laver) (Red alga) ORFNames=BU14_0256s0013 {ECO:0000313|EMBL:OSX75060.1} PE=4	GO:0004672;GO:0005524;GO:0006468| protein kinase activity; ATP binding; protein phosphorylation	hypothetical protein BU14_0256s0013 [Porphyra umbilicalis]
Pha008846	no KO assigned | (RefSeq) serine/threonine protein kinase	IPR000719| Protein kinase domain	Serine/threonine-protein kinase AGC1-7 {ECO:0000305} EC=2.7.11.1 {ECO:0000269|PubMed:16973627} AGC serine/threonine-protein kinase subfamily 1 member 7 {ECO:0000303|PubMed:13678909} OS=Arabidopsis thaliana (Mouse-ear cress) ORFNames=YUP8H12R.15 {ECO:0000312|EMBL:AAC17041.1} PE=1	Uncharacterized protein {ECO:0000313|EMBL:OSX75061.1} OS=Porphyra umbilicalis (Purple laver) (Red alga) ORFNames=BU14_0256s0014 {ECO:0000313|EMBL:OSX75061.1} PE=4	GO:0004672;GO:0005524;GO:0006468| protein kinase activity; ATP binding; protein phosphorylation	hypothetical protein BU14_0256s0014 [Porphyra umbilicalis]
Pha000485	no KO assigned | (RefSeq) hypothetical protein	-	R-phycoerythrin gamma chain, chloroplastic Precursor OS=Corallina officinalis (Coral seaweed) PE=1	Uncharacterized protein {ECO:0000313|EMBL:OSX79421.1} OS=Porphyra umbilicalis (Purple laver) (Red alga) ORFNames=BU14_0077s0041 {ECO:0000313|EMBL:OSX79421.1} PE=4	-	hypothetical protein BU14_0077s0041 [Porphyra umbilicalis]
Pha001286	no KO assigned | (RefSeq) hypothetical protein	IPR000477| Reverse transcriptase domain	-	Uncharacterized protein {ECO:0000313|EMBL:OSX80420.1} OS=Porphyra umbilicalis (Purple laver) (Red alga) ORFNames=BU14_0052s0036 {ECO:0000313|EMBL:OSX80420.1} PE=4	-	hypothetical protein BU14_0052s0036 [Porphyra umbilicalis]
Pha001530	-	-	-	Uncharacterized protein {ECO:0000313|EMBL:OSX79013.1} OS=Porphyra umbilicalis (Purple laver) (Red alga) ORFNames=BU14_0093s0056 {ECO:0000313|EMBL:OSX79013.1} PE=4	-	hypothetical protein BU14_0093s0056 [Porphyra umbilicalis]
Pha001535	-	-	-	Uncharacterized protein {ECO:0000313|EMBL:OSX76902.1} Fragment OS=Porphyra umbilicalis (Purple laver) (Red alga) ORFNames=BU14_0169s0003 {ECO:0000313|EMBL:OSX76902.1} PE=4	-	hypothetical protein BU14_0169s0003, partial [Porphyra umbilicalis]
Pha001288	-	-	-	Uncharacterized protein {ECO:0000313|EMBL:OSX79928.1} OS=Porphyra umbilicalis (Purple laver) (Red alga) ORFNames=BU14_0068s0023 {ECO:0000313|EMBL:OSX79928.1} PE=4	-	hypothetical protein BU14_0068s0023 [Porphyra umbilicalis]
Pha001289	no KO assigned | (RefSeq) hypothetical protein	IPR000477| Reverse transcriptase domain	-	Uncharacterized protein {ECO:0000313|EMBL:OSX80420.1} OS=Porphyra umbilicalis (Purple laver) (Red alga) ORFNames=BU14_0052s0036 {ECO:0000313|EMBL:OSX80420.1} PE=4	-	hypothetical protein BU14_0052s0036 [Porphyra umbilicalis]
Pha004551	no KO assigned | (RefSeq) hypothetical protein	IPR000225;IPR002652;IPR032413| Armadillo; Importin-alpha, importin-beta-binding domain; Atypical Arm repeat	Importin subunit alpha-1b OS=Oryza sativa subsp. japonica (Rice) OrderedLocusNames=Os05g0155601, LOC_Os05g06350 PE=1	Uncharacterized protein {ECO:0000313|EMBL:OSX72471.1} OS=Porphyra umbilicalis (Purple laver) (Red alga) ORFNames=BU14_0432s0008 {ECO:0000313|EMBL:OSX72471.1} PE=4	GO:0005515;GO:0005634;GO:0005737;GO:0006606;GO:0008565| protein binding; nucleus; cytoplasm; protein import into nucleus; protein transporter activity	hypothetical protein BU14_0432s0008 [Porphyra umbilicalis]
Pha005449	K03231 elongation factor 1-alpha | (RefSeq) elongation factor EF-1 alpha subunit	IPR000795;IPR004160;IPR004161| Transcription factor, GTP-binding domain; Translation elongation factor EFTu/EF1A, C-terminal; Translation elongation factor EFTu-like, domain 2	Elongation factor 1-alpha C Short=EF-1-alpha C OS=Porphyra purpurea (Red seaweed) (Ulva purpurea) Name=TEF-C PE=2	Uncharacterized protein {ECO:0000313|EMBL:OSX75723.1} OS=Porphyra umbilicalis (Purple laver) (Red alga) ORFNames=BU14_0224s0021 {ECO:0000313|EMBL:OSX75723.1} PE=4	GO:0003924;GO:0005525| GTPase activity; GTP binding	hypothetical protein BU14_0224s0021 [Porphyra umbilicalis]
Pha005440	K03231 elongation factor 1-alpha | (RefSeq) elongation factor EF-1 alpha subunit	IPR000795;IPR004160;IPR004161| Transcription factor, GTP-binding domain; Translation elongation factor EFTu/EF1A, C-terminal; Translation elongation factor EFTu-like, domain 2	Elongation factor 1-alpha C Short=EF-1-alpha C OS=Porphyra purpurea (Red seaweed) (Ulva purpurea) Name=TEF-C PE=2	Uncharacterized protein {ECO:0000313|EMBL:OSX75723.1} OS=Porphyra umbilicalis (Purple laver) (Red alga) ORFNames=BU14_0224s0021 {ECO:0000313|EMBL:OSX75723.1} PE=4	GO:0003924;GO:0005525| GTPase activity; GTP binding	hypothetical protein BU14_0224s0021 [Porphyra umbilicalis]
Pha009820	no KO assigned | (RefSeq) hypothetical protein	-	-	Uncharacterized protein {ECO:0000313|EMBL:OSX76393.1} OS=Porphyra umbilicalis (Purple laver) (Red alga) ORFNames=BU14_0192s0010 {ECO:0000313|EMBL:OSX76393.1} PE=4	-	hypothetical protein BU14_0192s0010 [Porphyra umbilicalis]
Pha001291	-	-	-	Uncharacterized protein {ECO:0000313|EMBL:OSX79928.1} OS=Porphyra umbilicalis (Purple laver) (Red alga) ORFNames=BU14_0068s0023 {ECO:0000313|EMBL:OSX79928.1} PE=4	-	hypothetical protein BU14_0068s0023 [Porphyra umbilicalis]
Pha001293	no KO assigned | (RefSeq) hypothetical protein	-	-	Uncharacterized protein {ECO:0000313|EMBL:OSX80420.1} OS=Porphyra umbilicalis (Purple laver) (Red alga) ORFNames=BU14_0052s0036 {ECO:0000313|EMBL:OSX80420.1} PE=4	-	hypothetical protein BU14_0052s0036 [Porphyra umbilicalis]
Pha000835	K13667 protein glucosyltransferase [EC:2.4.1.-] | (RefSeq) Glycosyltransferase, family GT90	IPR006598| Lipopolysaccharide-modifying protein	-	Uncharacterized protein {ECO:0000313|EMBL:OSX81531.1} OS=Porphyra umbilicalis (Purple laver) (Red alga) ORFNames=BU14_0014s0081 {ECO:0000313|EMBL:OSX81531.1} PE=4	-	hypothetical protein BU14_0014s0081 [Porphyra umbilicalis]
Pha008471	-	IPR001466| Beta-lactamase-related	-	Uncharacterized protein {ECO:0000313|EMBL:OSX81498.1} OS=Porphyra umbilicalis (Purple laver) (Red alga) ORFNames=BU14_0014s0048 {ECO:0000313|EMBL:OSX81498.1} PE=4	-	hypothetical protein BU14_0014s0048 [Porphyra umbilicalis]
Pha004100	no KO assigned | (RefSeq) transposon Ty3-I Gag-Pol polyprotein-like	IPR000477;IPR008593| Reverse transcriptase domain; DNA N-6-adenine-methyltransferase	-	Uncharacterized protein {ECO:0000313|EMBL:OSX75218.1} OS=Porphyra umbilicalis (Purple laver) (Red alga) ORFNames=BU14_0245s0001 {ECO:0000313|EMBL:OSX75218.1} PE=4	GO:0003677;GO:0009007;GO:0032775| DNA binding; site-specific DNA-methyltransferase (adenine-specific) activity; DNA methylation on adenine	hypothetical protein BU14_0245s0001 [Porphyra umbilicalis]
Pha002262	no KO assigned | (RefSeq) hypothetical protein	-	-	Uncharacterized protein {ECO:0000313|EMBL:OSX73602.1} OS=Porphyra umbilicalis (Purple laver) (Red alga) ORFNames=BU14_0334s0003 {ECO:0000313|EMBL:OSX73602.1} PE=4	-	hypothetical protein BU14_0334s0003 [Porphyra umbilicalis]
Pha004269	no KO assigned | (RefSeq) hypothetical protein	IPR001206| Diacylglycerol kinase, catalytic domain	Sphingoid long-chain bases kinase 1 Short=AtLCBK1 Short=LCB kinase 1 EC=2.7.-.- Sphingosine kinase 1 OS=Arabidopsis thaliana (Mouse-ear cress) Name=LCBK1 OrderedLocusNames=At5g23450 ORFNames=K19M13.8 PE=1	Uncharacterized protein {ECO:0000313|EMBL:OSX70258.1} OS=Porphyra umbilicalis (Purple laver) (Red alga) ORFNames=BU14_0827s0007 {ECO:0000313|EMBL:OSX70258.1} PE=4	GO:0016301| kinase activity	hypothetical protein BU14_0827s0007 [Porphyra umbilicalis]
Pha003020	K03564 peroxiredoxin Q/BCP [EC:1.11.1.15] | (RefSeq) peroxiredoxin Q	IPR000866;IPR013766| Alkyl hydroperoxide reductase subunit C/ Thiol specific antioxidant; Thioredoxin domain	Peroxiredoxin Q, chloroplastic EC=1.11.1.15 Thioredoxin reductase Precursor OS=Arabidopsis thaliana (Mouse-ear cress) Name=PRXQ OrderedLocusNames=At3g26060 ORFNames=MPE11_21 PE=1	Uncharacterized protein {ECO:0000313|EMBL:OSX72151.1} OS=Porphyra umbilicalis (Purple laver) (Red alga) ORFNames=BU14_0463s0013 {ECO:0000313|EMBL:OSX72151.1} PE=4	GO:0016209;GO:0016491;GO:0045454;GO:0055114| antioxidant activity; oxidoreductase activity; cell redox homeostasis; oxidation-reduction process	hypothetical protein BU14_0463s0013 [Porphyra umbilicalis]
Pha008395	no KO assigned | (RefSeq) hypothetical protein	-	-	Uncharacterized protein {ECO:0000313|EMBL:OSX71562.1} OS=Porphyra umbilicalis (Purple laver) (Red alga) ORFNames=BU14_0522s0014 {ECO:0000313|EMBL:OSX71562.1} PE=4	-	hypothetical protein BU14_0522s0014 [Porphyra umbilicalis]
Pha009840	-	-	-	Uncharacterized protein {ECO:0000313|EMBL:OSX80420.1} OS=Porphyra umbilicalis (Purple laver) (Red alga) ORFNames=BU14_0052s0036 {ECO:0000313|EMBL:OSX80420.1} PE=4	-	hypothetical protein BU14_0052s0036 [Porphyra umbilicalis]
Pha009844	no KO assigned | (RefSeq) hypothetical protein	-	-	Uncharacterized protein {ECO:0000313|EMBL:OSX72003.1} OS=Porphyra umbilicalis (Purple laver) (Red alga) ORFNames=BU14_0483s0016 {ECO:0000313|EMBL:OSX72003.1} PE=4	-	hypothetical protein BU14_0483s0016 [Porphyra umbilicalis]
Pha008138	-	-	-	Uncharacterized protein {ECO:0000313|EMBL:OSX78904.1} OS=Porphyra umbilicalis (Purple laver) (Red alga) ORFNames=BU14_0095s0020 {ECO:0000313|EMBL:OSX78904.1} PE=4	-	hypothetical protein BU14_0095s0020 [Porphyra umbilicalis]
Pha004937	K11654 SWI/SNF-related matrix-associated actin-dependent regulator of chromatin subfamily A member 5 [EC:3.6.4.-] | (RefSeq) SNF2 super family	IPR000330;IPR001650;IPR001965;IPR006828;IPR014001;IPR031053;IPR032640| SNF2-related, N-terminal domain; Helicase, C-terminal; Zinc finger, PHD-type; Association with the SNF1 complex (ASC) domain; Helicase superfamily 1/2, ATP-binding domain; Chromodomain-helicase-DNA-binding protein 1-like; AMP-activated protein kinase, glycogen-binding domain	Probable chromatin-remodeling complex ATPase chain EC=3.6.4.- ISW2-like Sucrose nonfermenting protein 2 homolog OS=Oryza sativa subsp. japonica (Rice) P0043B10.9, P0560B06.13, P0784G04.20 PE=2	Uncharacterized protein {ECO:0000313|EMBL:OSX71340.1} OS=Porphyra umbilicalis (Purple laver) (Red alga) ORFNames=BU14_0550s0002 {ECO:0000313|EMBL:OSX71340.1} PE=4	GO:0004003;GO:0005515;GO:0005524;GO:0006281;GO:0006338| ATP-dependent DNA helicase activity; protein binding; ATP binding; DNA repair; chromatin remodeling	hypothetical protein BU14_0550s0002 [Porphyra umbilicalis]
Pha010061	-	-	-	Uncharacterized protein {ECO:0000313|EMBL:OSX80803.1} OS=Porphyra umbilicalis (Purple laver) (Red alga) ORFNames=BU14_0032s0061 {ECO:0000313|EMBL:OSX80803.1} PE=4	-	hypothetical protein BU14_0032s0061 [Porphyra umbilicalis]
Pha010063	-	-	-	Uncharacterized protein {ECO:0000313|EMBL:OSX80803.1} OS=Porphyra umbilicalis (Purple laver) (Red alga) ORFNames=BU14_0032s0061 {ECO:0000313|EMBL:OSX80803.1} PE=4	-	hypothetical protein BU14_0032s0061 [Porphyra umbilicalis]
Pha007193	no KO assigned | (RefSeq) hypothetical protein	IPR001767;IPR003587| Hedgehog protein, Hint domain; Hint domain N-terminal	-	Uncharacterized protein {ECO:0000313|EMBL:OSX75496.1} OS=Porphyra umbilicalis (Purple laver) (Red alga) ORFNames=BU14_0234s0023 {ECO:0000313|EMBL:OSX75496.1} PE=4	GO:0006508;GO:0008233| proteolysis; peptidase activity	hypothetical protein BU14_0234s0023 [Porphyra umbilicalis]
Pha004692	no KO assigned | (RefSeq) hypothetical protein	-	-	Uncharacterized protein {ECO:0000313|EMBL:OSX80067.1} OS=Porphyra umbilicalis (Purple laver) (Red alga) ORFNames=BU14_0060s0033 {ECO:0000313|EMBL:OSX80067.1} PE=4	-	hypothetical protein BU14_0060s0033 [Porphyra umbilicalis]
Pha007197	K08964 methylthioribulose-1-phosphate dehydratase [EC:4.2.1.109] | (RefSeq) methylthioribulose-1-phosphate dehydratase	IPR001303;IPR017714| Class II aldolase/adducin N-terminal; Methylthioribulose-1-phosphate dehydratase	Probable bifunctional methylthioribulose-1-phosphate dehydratase/enolase-phosphatase E1 {ECO:0000255|HAMAP-Rule:MF_03118} Methylthioribulose-1-phosphate dehydratase {ECO:0000255|HAMAP-Rule:MF_03118} Short=MTRu-1-P dehydratase {ECO:0000255|HAMAP-Rule:MF_03118} EC=4.2.1.109 {ECO:0000255|HAMAP-Rule:MF_03118} Enolase-phosphatase E1 {ECO:0000255|HAMAP-Rule:MF_03118} EC=3.1.3.77 {ECO:0000255|HAMAP-Rule…	Uncharacterized protein {ECO:0000313|EMBL:OSX75966.1} OS=Porphyra umbilicalis (Purple laver) (Red alga) ORFNames=BU14_0215s0028 {ECO:0000313|EMBL:OSX75966.1} PE=4	GO:0005737;GO:0019509;GO:0046872| cytoplasm; L-methionine salvage from methylthioadenosine; metal ion binding	hypothetical protein BU14_0215s0028 [Porphyra umbilicalis]
Pha006605	-	-	-	Uncharacterized protein {ECO:0000313|EMBL:OSX72430.1} OS=Porphyra umbilicalis (Purple laver) (Red alga) ORFNames=BU14_0436s0003 {ECO:0000313|EMBL:OSX72430.1} PE=4	-	hypothetical protein BU14_0436s0003 [Porphyra umbilicalis]
Pha008801	K08678 UDP-glucuronate decarboxylase [EC:4.1.1.35] | (RefSeq) UDP-glucuronic acid decarboxylase UXS	IPR016040| NAD(P)-binding domain	UDP-glucuronic acid decarboxylase 6 EC=4.1.1.35 UDP-XYL synthase 6 UDP-glucuronate decarboxylase 6 Short=UGD Short=UXS-6 OS=Arabidopsis thaliana (Mouse-ear cress) Name=UXS6 OrderedLocusNames=At2g28760 ORFNames=F8N16.5 PE=2	Uncharacterized protein {ECO:0000313|EMBL:OSX75782.1} OS=Porphyra umbilicalis (Purple laver) (Red alga) ORFNames=BU14_0220s0013 {ECO:0000313|EMBL:OSX75782.1} PE=4	-	hypothetical protein BU14_0220s0013 [Porphyra umbilicalis]
Pha003438	no KO assigned | (RefSeq) hypothetical protein	-	-	Uncharacterized protein {ECO:0000313|EMBL:OSX80067.1} OS=Porphyra umbilicalis (Purple laver) (Red alga) ORFNames=BU14_0060s0033 {ECO:0000313|EMBL:OSX80067.1} PE=4	-	hypothetical protein BU14_0060s0033 [Porphyra umbilicalis]
Pha001579	K10808 ribonucleoside-diphosphate reductase subunit M2 [EC:1.17.4.1] | (RefSeq) ribonucleotide reductase small subunit	IPR000358| Ribonucleotide reductase small subunit family	Ribonucleoside-diphosphate reductase small chain B EC=1.17.4.1 Ribonucleoside-diphosphate reductase R2B subunit Ribonucleotide reductase small subunit B OS=Arabidopsis thaliana (Mouse-ear cress) Name=RNR2B PE=2	Uncharacterized protein {ECO:0000313|EMBL:OSX68544.1} OS=Porphyra umbilicalis (Purple laver) (Red alga) ORFNames=BU14_2603s0001 {ECO:0000313|EMBL:OSX68544.1} PE=4	GO:0055114| oxidation-reduction process	hypothetical protein BU14_2603s0001 [Porphyra umbilicalis]
Pha001798	no KO assigned | (RefSeq) hypothetical protein	-	-	Uncharacterized protein {ECO:0000313|EMBL:OSX76393.1} OS=Porphyra umbilicalis (Purple laver) (Red alga) ORFNames=BU14_0192s0010 {ECO:0000313|EMBL:OSX76393.1} PE=4	-	hypothetical protein BU14_0192s0010 [Porphyra umbilicalis]
Pha006048	no KO assigned | (RefSeq) hypothetical protein	-	-	Uncharacterized protein {ECO:0000313|EMBL:OSX81166.1} OS=Porphyra umbilicalis (Purple laver) (Red alga) ORFNames=BU14_0025s0047 {ECO:0000313|EMBL:OSX81166.1} PE=4	-	hypothetical protein BU14_0025s0047 [Porphyra umbilicalis]
Pha001892	no KO assigned | (RefSeq) zinc finger BED domain-containing protein DAYSLEEPER-like	IPR008906| HAT, C-terminal dimerisation domain	-	Uncharacterized protein {ECO:0000313|EMBL:OSX77400.1} OS=Porphyra umbilicalis (Purple laver) (Red alga) ORFNames=BU14_0150s0012 {ECO:0000313|EMBL:OSX77400.1} PE=4	GO:0046983| protein dimerization activity	hypothetical protein BU14_0150s0012 [Porphyra umbilicalis]
Pha005790	K16911 ATP-dependent RNA helicase DDX21 [EC:3.6.4.13] | (RefSeq) nucleolar RNA helicase II/Gu	IPR001650;IPR011545;IPR012562;IPR014001;IPR014014| Helicase, C-terminal; DEAD/DEAH box helicase domain; GUCT; Helicase superfamily 1/2, ATP-binding domain; RNA helicase, DEAD-box type, Q motif	DEAD-box ATP-dependent RNA helicase 7 EC=3.6.4.13 OS=Arabidopsis thaliana (Mouse-ear cress) ORFNames=MMI9.2 PE=1	Uncharacterized protein {ECO:0000313|EMBL:OSX73812.1} OS=Porphyra umbilicalis (Purple laver) (Red alga) ORFNames=BU14_0326s0006 {ECO:0000313|EMBL:OSX73812.1} PE=4	GO:0003676;GO:0003723;GO:0004386;GO:0005524;GO:0005634| nucleic acid binding; RNA binding; helicase activity; ATP binding; nucleus	hypothetical protein BU14_0326s0006 [Porphyra umbilicalis]
Pha000308	no KO assigned | (RefSeq) hypothetical protein	-	-	Uncharacterized protein {ECO:0000313|EMBL:OSX72377.1} OS=Porphyra umbilicalis (Purple laver) (Red alga) ORFNames=BU14_0442s0012 {ECO:0000313|EMBL:OSX72377.1} PE=4	-	hypothetical protein BU14_0442s0012 [Porphyra umbilicalis]
Pha002049	-	-	-	Uncharacterized protein {ECO:0000313|EMBL:OSX80252.1} OS=Porphyra umbilicalis (Purple laver) (Red alga) ORFNames=BU14_0056s0035 {ECO:0000313|EMBL:OSX80252.1} PE=4	-	hypothetical protein BU14_0056s0035 [Porphyra umbilicalis]
Pha009968	-	-	-	Uncharacterized protein {ECO:0000313|EMBL:OSX75249.1} OS=Porphyra umbilicalis (Purple laver) (Red alga) ORFNames=BU14_0244s0011 {ECO:0000313|EMBL:OSX75249.1} PE=4	-	hypothetical protein BU14_0244s0011 [Porphyra umbilicalis]
Pha005233	K05770 benzodiazapine receptor | (RefSeq) hypothetical protein	IPR004307| TspO/MBR-related protein	-	Uncharacterized protein {ECO:0000313|EMBL:OSX72766.1} OS=Porphyra umbilicalis (Purple laver) (Red alga) ORFNames=BU14_0406s0005 {ECO:0000313|EMBL:OSX72766.1} PE=4	GO:0016021| integral component of membrane	hypothetical protein BU14_0406s0005 [Porphyra umbilicalis]
Pha009749	-	-	-	Uncharacterized protein {ECO:0000313|EMBL:OSX77723.1} OS=Porphyra umbilicalis (Purple laver) (Red alga) ORFNames=BU14_0136s0020 {ECO:0000313|EMBL:OSX77723.1} PE=4	-	hypothetical protein BU14_0136s0020 [Porphyra umbilicalis]
Pha002227	no KO assigned | (RefSeq) hypothetical protein	IPR009465| Spondin, N-terminal	-	Uncharacterized protein {ECO:0000313|EMBL:OSX80994.1} OS=Porphyra umbilicalis (Purple laver) (Red alga) ORFNames=BU14_0027s0020 {ECO:0000313|EMBL:OSX80994.1} PE=4	-	hypothetical protein BU14_0027s0020 [Porphyra umbilicalis]
Pha005021	K01539 sodium/potassium-transporting ATPase subunit alpha [EC:3.6.3.9] | (RefSeq) Na+-ATPase	IPR004014;IPR006068| Cation-transporting P-type ATPase, N-terminal; Cation-transporting P-type ATPase, C-terminal	Calcium-transporting ATPase 2, endoplasmic reticulum-type EC=3.6.3.8 OS=Arabidopsis thaliana (Mouse-ear cress) ORFNames=A_TM018A10.4 PE=1	Uncharacterized protein {ECO:0000313|EMBL:OSX73888.1} OS=Porphyra umbilicalis (Purple laver) (Red alga) ORFNames=BU14_0322s0022 {ECO:0000313|EMBL:OSX73888.1} PE=4	-	hypothetical protein BU14_0322s0022 [Porphyra umbilicalis]
Pha008821	-	IPR032260| Domain of unknown function DUF5060	-	Uncharacterized protein {ECO:0000313|EMBL:OSX71145.1} OS=Porphyra umbilicalis (Purple laver) (Red alga) ORFNames=BU14_0587s0006 {ECO:0000313|EMBL:OSX71145.1} PE=4	-	hypothetical protein BU14_0587s0006 [Porphyra umbilicalis]
Pha000189	-	-	-	Uncharacterized protein {ECO:0000313|EMBL:OSX80420.1} OS=Porphyra umbilicalis (Purple laver) (Red alga) ORFNames=BU14_0052s0036 {ECO:0000313|EMBL:OSX80420.1} PE=4	-	hypothetical protein BU14_0052s0036 [Porphyra umbilicalis]
Pha001220	no KO assigned | (RefSeq) hypothetical protein	IPR002227| Tyrosinase copper-binding domain	Polyphenol oxidase A1, chloroplastic Short=PPO EC=1.10.3.1 Catechol oxidase Precursor OS=Vicia faba (Broad bean) (Faba vulgaris) PE=1	Uncharacterized protein {ECO:0000313|EMBL:OSX76856.1} OS=Porphyra umbilicalis (Purple laver) (Red alga) ORFNames=BU14_0171s0005 {ECO:0000313|EMBL:OSX76856.1} PE=4	GO:0008152;GO:0016491| metabolic process; oxidoreductase activity	hypothetical protein BU14_0171s0005 [Porphyra umbilicalis]
Pha001224	no KO assigned | (RefSeq) hypothetical protein	IPR000323;IPR001767;IPR003587;IPR005018;IPR024548| Copper type II, ascorbate-dependent monooxygenase, N-terminal; Hedgehog protein, Hint domain; Hint domain N-terminal; DOMON domain; Copper type II ascorbate-dependent monooxygenase, C-terminal	-	Uncharacterized protein {ECO:0000313|EMBL:OSX77539.1} OS=Porphyra umbilicalis (Purple laver) (Red alga) ORFNames=BU14_0144s0004 {ECO:0000313|EMBL:OSX77539.1} PE=4	GO:0004497;GO:0005507;GO:0006508;GO:0008233;GO:0016715;GO:0055114| monooxygenase activity; copper ion binding; proteolysis; peptidase activity; oxidoreductase activity, acting on paired donors, with incorporation or reduction of molecular oxygen, reduced ascorbate as one donor, and incorporation of one atom of oxygen; oxidation-reduction process	hypothetical protein BU14_0144s0004 [Porphyra umbilicalis]
Pha008176	no KO assigned | (RefSeq) hypothetical protein	IPR002909| IPT domain	-	Uncharacterized protein {ECO:0000313|EMBL:OSX80952.1} OS=Porphyra umbilicalis (Purple laver) (Red alga) ORFNames=BU14_0031s0121 {ECO:0000313|EMBL:OSX80952.1} PE=4	-	hypothetical protein BU14_0031s0121 [Porphyra umbilicalis]
Pha010115	no KO assigned | (RefSeq) hypothetical protein	-	-	Uncharacterized protein {ECO:0000313|EMBL:OSX80420.1} OS=Porphyra umbilicalis (Purple laver) (Red alga) ORFNames=BU14_0052s0036 {ECO:0000313|EMBL:OSX80420.1} PE=4	-	hypothetical protein BU14_0052s0036 [Porphyra umbilicalis]
Pha006677	K03097 casein kinase II subunit alpha [EC:2.7.11.1] | (RefSeq) Casein kinase II subunit alpha-2 CKA2	IPR000719| Protein kinase domain	Casein kinase II subunit alpha EC=2.7.11.1 CK II CK2-alpha OS=Zea mays (Maize) Name=ACK2 PE=1	Uncharacterized protein {ECO:0000313|EMBL:OSX76145.1} OS=Porphyra umbilicalis (Purple laver) (Red alga) ORFNames=BU14_0205s0019 {ECO:0000313|EMBL:OSX76145.1} PE=4	GO:0004672;GO:0005524;GO:0006468| protein kinase activity; ATP binding; protein phosphorylation	hypothetical protein BU14_0205s0019 [Porphyra umbilicalis]
Pha000540	no KO assigned | (RefSeq) hypothetical protein	IPR013740;IPR013766| Redoxin; Thioredoxin domain	Peroxiredoxin-2C EC=1.11.1.15 Peroxiredoxin IIC Thioredoxin reductase 2C OS=Oryza sativa subsp. japonica (Rice) ORFNames=OJ1117_G01.9, OsJ_002891, P0485G01.43 PE=1	PrxR {ECO:0000313|EMBL:AJA71277.1} OS=Pyropia haitanensis (Red seaweed) (Porphyra haitanensis) PE=2	GO:0016491;GO:0045454| oxidoreductase activity; cell redox homeostasis	PrxR [Pyropia haitanensis]
Pha002021	no KO assigned | (RefSeq) hypothetical protein	-	-	Uncharacterized protein {ECO:0000313|EMBL:OSX80279.1} OS=Porphyra umbilicalis (Purple laver) (Red alga) ORFNames=BU14_0055s0002 {ECO:0000313|EMBL:OSX80279.1} PE=4	-	hypothetical protein BU14_0055s0002 [Porphyra umbilicalis]
Pha005210	K16911 ATP-dependent RNA helicase DDX21 [EC:3.6.4.13] | (RefSeq) DEAD (Asp-Glu-Ala-Asp) box polypeptide 21-like, putative	IPR001650;IPR011545;IPR012562;IPR014001;IPR014014| Helicase, C-terminal; DEAD/DEAH box helicase domain; GUCT; Helicase superfamily 1/2, ATP-binding domain; RNA helicase, DEAD-box type, Q motif	DEAD-box ATP-dependent RNA helicase 7 EC=3.6.4.13 OS=Arabidopsis thaliana (Mouse-ear cress) ORFNames=MMI9.2 PE=1	Uncharacterized protein {ECO:0000313|EMBL:OSX69274.1} OS=Porphyra umbilicalis (Purple laver) (Red alga) ORFNames=BU14_1674s0001 {ECO:0000313|EMBL:OSX69274.1} PE=4	GO:0003676;GO:0003723;GO:0004386;GO:0005524;GO:0005634| nucleic acid binding; RNA binding; helicase activity; ATP binding; nucleus	hypothetical protein BU14_1674s0001 [Porphyra umbilicalis]
Pha008371	no KO assigned | (RefSeq) hypothetical protein	-	-	Uncharacterized protein {ECO:0000313|EMBL:OSX73408.1} OS=Porphyra umbilicalis (Purple laver) (Red alga) ORFNames=BU14_0350s0001 {ECO:0000313|EMBL:OSX73408.1} PE=4	-	hypothetical protein BU14_0350s0001 [Porphyra umbilicalis]
Pha006007	no KO assigned | (RefSeq) hypothetical protein	IPR001206| Diacylglycerol kinase, catalytic domain	Sphingoid long-chain bases kinase 2, mitochondrial Short=AtLCBK2 Short=LCB kinase 2 EC=2.7.-.- Precursor OS=Arabidopsis thaliana (Mouse-ear cress) Name=LCKB2 OrderedLocusNames=At2g46090 ORFNames=T3F17.26 PE=2	Uncharacterized protein {ECO:0000313|EMBL:OSX79457.1} OS=Porphyra umbilicalis (Purple laver) (Red alga) ORFNames=BU14_0076s0013 {ECO:0000313|EMBL:OSX79457.1} PE=4	GO:0016301| kinase activity	hypothetical protein BU14_0076s0013 [Porphyra umbilicalis]
Pha004355	-	-	-	Uncharacterized protein {ECO:0000313|EMBL:OSX81011.1} OS=Porphyra umbilicalis (Purple laver) (Red alga) ORFNames=BU14_0027s0037 {ECO:0000313|EMBL:OSX81011.1} PE=4	-	hypothetical protein BU14_0027s0037 [Porphyra umbilicalis]
Pha007186	no KO assigned | (RefSeq) Gal-2,6-Sulfurylases I	-	-	Uncharacterized protein {ECO:0000313|EMBL:OSX80811.1} OS=Porphyra umbilicalis (Purple laver) (Red alga) ORFNames=BU14_0032s0069 {ECO:0000313|EMBL:OSX80811.1} PE=4	-	hypothetical protein BU14_0032s0069 [Porphyra umbilicalis]
Pha007184	no KO assigned | (RefSeq) hypothetical protein	IPR001767;IPR003587| Hedgehog protein, Hint domain; Hint domain N-terminal	-	Uncharacterized protein {ECO:0000313|EMBL:OSX75486.1} OS=Porphyra umbilicalis (Purple laver) (Red alga) ORFNames=BU14_0234s0013 {ECO:0000313|EMBL:OSX75486.1} PE=4	GO:0006508;GO:0008233| proteolysis; peptidase activity	hypothetical protein BU14_0234s0013 [Porphyra umbilicalis]
Pha001857	no KO assigned | (RefSeq) hypothetical protein	IPR007527| Zinc finger, SWIM-type	-	Uncharacterized protein {ECO:0000313|EMBL:OSX71036.1} OS=Porphyra umbilicalis (Purple laver) (Red alga) ORFNames=BU14_0614s0010 {ECO:0000313|EMBL:OSX71036.1} PE=4	GO:0008270| zinc ion binding	hypothetical protein BU14_0614s0010 [Porphyra umbilicalis]
Pha004631	-	IPR010895| CHRD	-	Uncharacterized protein {ECO:0000313|EMBL:OSX72715.1} OS=Porphyra umbilicalis (Purple laver) (Red alga) ORFNames=BU14_0412s0009 {ECO:0000313|EMBL:OSX72715.1} PE=4	-	hypothetical protein BU14_0412s0009 [Porphyra umbilicalis]
Pha000526	K03654 ATP-dependent DNA helicase RecQ [EC:3.6.4.12] | (RefSeq) ATP-dependent DNA helicase RecQ	IPR001650;IPR011545;IPR014001| Helicase, C-terminal; DEAD/DEAH box helicase domain; Helicase superfamily 1/2, ATP-binding domain	ATP-dependent DNA helicase Q-like 3 EC=3.6.4.12 RecQ-like protein 3 Short=AtRecQ3 Short=AtRecQl3 OS=Arabidopsis thaliana (Mouse-ear cress) ORFNames=F8D20.250 PE=1	Uncharacterized protein {ECO:0000313|EMBL:OSX76492.1} OS=Porphyra umbilicalis (Purple laver) (Red alga) ORFNames=BU14_0188s0010 {ECO:0000313|EMBL:OSX76492.1} PE=4	GO:0003676;GO:0005524| nucleic acid binding; ATP binding	hypothetical protein BU14_0188s0010 [Porphyra umbilicalis]
Pha001694	-	-	-	Uncharacterized protein {ECO:0000313|EMBL:OSX78505.1} OS=Porphyra umbilicalis (Purple laver) (Red alga) ORFNames=BU14_0107s0014 {ECO:0000313|EMBL:OSX78505.1} PE=4	-	hypothetical protein BU14_0107s0014 [Porphyra umbilicalis]
Pha001691	-	-	-	Uncharacterized protein {ECO:0000313|EMBL:OSX78511.1} OS=Porphyra umbilicalis (Purple laver) (Red alga) ORFNames=BU14_0107s0019 {ECO:0000313|EMBL:OSX78511.1} PE=4	-	hypothetical protein BU14_0107s0019 [Porphyra umbilicalis]
Pha005587	K03969 phage shock protein A | (RefSeq) phage shock protein A	IPR007157| PspA/IM30	Membrane-associated 30 kDa protein, chloroplastic Short=M30 Precursor OS=Pisum sativum (Garden pea) Name=IM30 PE=2	Uncharacterized protein {ECO:0000313|EMBL:OSX69130.1} OS=Porphyra umbilicalis (Purple laver) (Red alga) ORFNames=BU14_1818s0001 {ECO:0000313|EMBL:OSX69130.1} PE=4	-	hypothetical protein BU14_1818s0001 [Porphyra umbilicalis]
Pha007120	-	-	-	Uncharacterized protein {ECO:0000313|EMBL:OSX77652.1} OS=Porphyra umbilicalis (Purple laver) (Red alga) ORFNames=BU14_0141s0035 {ECO:0000313|EMBL:OSX77652.1} PE=4	-	hypothetical protein BU14_0141s0035 [Porphyra umbilicalis]
Pha003533	-	-	-	Uncharacterized protein {ECO:0000313|EMBL:OSX78086.1} OS=Porphyra umbilicalis (Purple laver) (Red alga) ORFNames=BU14_0121s0014 {ECO:0000313|EMBL:OSX78086.1} PE=4	-	hypothetical protein BU14_0121s0014 [Porphyra umbilicalis]
Pha007532	no KO assigned | (RefSeq) hypothetical protein	IPR002909;IPR021720| IPT domain; Malectin	-	Uncharacterized protein {ECO:0000313|EMBL:OSX76792.1} OS=Porphyra umbilicalis (Purple laver) (Red alga) ORFNames=BU14_0176s0034 {ECO:0000313|EMBL:OSX76792.1} PE=4	-	hypothetical protein BU14_0176s0034 [Porphyra umbilicalis]
Pha009594	K10398 kinesin family member 11 | (RefSeq) kinesin family member isoform 1	IPR001752;IPR006597| Kinesin motor domain; Sel1-like repeat	Kinesin-like protein KIN-5C {ECO:0000305} OS=Oryza sativa subsp. japonica (Rice) ECO:0000312|EMBL:BAT06677.1}, LOC_Os08g44420 {ECO:0000305} PE=2	Uncharacterized protein {ECO:0000313|EMBL:OSX76952.1} OS=Porphyra umbilicalis (Purple laver) (Red alga) ORFNames=BU14_0167s0024 {ECO:0000313|EMBL:OSX76952.1} PE=4	GO:0003777;GO:0005524;GO:0007018;GO:0008017| microtubule motor activity; ATP binding; microtubule-based movement; microtubule binding	hypothetical protein BU14_0167s0024 [Porphyra umbilicalis]
Pha006287	no KO assigned | (RefSeq) hypothetical protein	IPR002909;IPR012938| IPT domain; Glucose/Sorbosone dehydrogenase	-	Uncharacterized protein {ECO:0000313|EMBL:OSX69459.1} OS=Porphyra umbilicalis (Purple laver) (Red alga) ORFNames=BU14_1490s0001 {ECO:0000313|EMBL:OSX69459.1} PE=4	-	hypothetical protein BU14_1490s0001 [Porphyra umbilicalis]
Pha001484	no KO assigned | (RefSeq) hypothetical protein	-	-	Uncharacterized protein {ECO:0000313|EMBL:OSX74285.1} OS=Porphyra umbilicalis (Purple laver) (Red alga) ORFNames=BU14_0296s0001 {ECO:0000313|EMBL:OSX74285.1} PE=4	-	hypothetical protein BU14_0296s0001 [Porphyra umbilicalis]
Pha001485	-	-	-	Uncharacterized protein {ECO:0000313|EMBL:OSX77676.1} OS=Porphyra umbilicalis (Purple laver) (Red alga) ORFNames=BU14_0138s0022 {ECO:0000313|EMBL:OSX77676.1} PE=4	-	hypothetical protein BU14_0138s0022 [Porphyra umbilicalis]
Pha005028	-	-	-	Uncharacterized protein {ECO:0000313|EMBL:OSX70815.1} OS=Porphyra umbilicalis (Purple laver) (Red alga) ORFNames=BU14_0665s0008 {ECO:0000313|EMBL:OSX70815.1} PE=4	-	hypothetical protein BU14_0665s0008 [Porphyra umbilicalis]
Pha005029	K01408 insulysin [EC:3.4.24.56] | (RefSeq) hypothetical protein	IPR007863;IPR011765;IPR032632| Peptidase M16, C-terminal; Peptidase M16, N-terminal; Peptidase M16, middle/third domain	Insulin-degrading enzyme-like 2 EC=3.4.24.- Insulysin-like 2 OS=Arabidopsis thaliana (Mouse-ear cress) ORFNames=T8H10.70 {ECO:0000312|EMBL:CAB66104.1} PE=3	Uncharacterized protein {ECO:0000313|EMBL:OSX75100.1} OS=Porphyra umbilicalis (Purple laver) (Red alga) ORFNames=BU14_0255s0007 {ECO:0000313|EMBL:OSX75100.1} PE=4	-	hypothetical protein BU14_0255s0007 [Porphyra umbilicalis]
Pha004579	no KO assigned | (RefSeq) hypothetical protein	IPR000209;IPR015500| Peptidase S8/S53 domain; Peptidase S8, subtilisin-related	Subtilisin-like protease SBT6.1 {ECO:0000303|PubMed:16193095} EC=3.4.21.- {ECO:0000305} Site-1 protease {ECO:0000303|PubMed:17662035} Short=AtS1P {ECO:0000303|PubMed:17662035} Subtilase subfamily 6 member 1 {ECO:0000303|PubMed:16193095} Short=AtSBT6.1 {ECO:0000303|PubMed:16193095} Precursor OS=Arabidopsis thaliana (Mouse-ear cress) OrderedLocusNames=At5g19660 {ECO:0000312|Araport:AT5G19660} PE=1	Uncharacterized protein {ECO:0000313|EMBL:OSX79386.1} OS=Porphyra umbilicalis (Purple laver) (Red alga) ORFNames=BU14_0077s0006 {ECO:0000313|EMBL:OSX79386.1} PE=4	GO:0004252;GO:0006508| serine-type endopeptidase activity; proteolysis	hypothetical protein BU14_0077s0006 [Porphyra umbilicalis]
Pha000059	no KO assigned | (RefSeq) hypothetical protein	IPR013740| Redoxin	Peroxiredoxin-2E-1, chloroplastic EC=1.11.1.15 Peroxiredoxin IIE-1 Thioredoxin reductase 2E-1 Precursor OS=Oryza sativa subsp. japonica (Rice) ORFNames=OSJNBa0029G06.40, OSJNBa0072A21.9 PE=2	Uncharacterized protein {ECO:0000313|EMBL:OSX77107.1} OS=Porphyra umbilicalis (Purple laver) (Red alga) ORFNames=BU14_0161s0027 {ECO:0000313|EMBL:OSX77107.1} PE=4	GO:0016491| oxidoreductase activity	hypothetical protein BU14_0161s0027 [Porphyra umbilicalis]
Pha000504	K08869 aarF domain-containing kinase | (RefSeq) hypothetical protein	IPR001466| Beta-lactamase-related	-	Uncharacterized protein {ECO:0000313|EMBL:OSX81498.1} OS=Porphyra umbilicalis (Purple laver) (Red alga) ORFNames=BU14_0014s0048 {ECO:0000313|EMBL:OSX81498.1} PE=4	-	hypothetical protein BU14_0014s0048 [Porphyra umbilicalis]
Pha000057	no KO assigned | (RefSeq) hypothetical protein	-	-	Uncharacterized protein {ECO:0000313|EMBL:OSX76491.1} OS=Porphyra umbilicalis (Purple laver) (Red alga) ORFNames=BU14_0188s0009 {ECO:0000313|EMBL:OSX76491.1} PE=4	-	hypothetical protein BU14_0188s0009 [Porphyra umbilicalis]
Pha001678	no KO assigned | (RefSeq) hypothetical protein	-	-	Uncharacterized protein {ECO:0000313|EMBL:OSX73408.1} OS=Porphyra umbilicalis (Purple laver) (Red alga) ORFNames=BU14_0350s0001 {ECO:0000313|EMBL:OSX73408.1} PE=4	-	hypothetical protein BU14_0350s0001 [Porphyra umbilicalis]
Pha001674	-	-	-	Uncharacterized protein {ECO:0000313|EMBL:OSX74895.1} OS=Porphyra umbilicalis (Purple laver) (Red alga) ORFNames=BU14_0262s0012 {ECO:0000313|EMBL:OSX74895.1} PE=4	-	hypothetical protein BU14_0262s0012 [Porphyra umbilicalis]
Pha003732	-	-	-	Uncharacterized protein {ECO:0000313|EMBL:OSX77832.1} OS=Porphyra umbilicalis (Purple laver) (Red alga) {ECO:0000313|EMBL:OSX77834.1} PE=4	-	hypothetical protein BU14_0131s0015 [Porphyra umbilicalis] >OSX77834.1 hypothetical protein BU14_0131s0017 [Porphyra umbilicalis]
Pha003889	no KO assigned | (RefSeq) hypothetical protein	IPR010582;IPR011614;IPR018028| Catalase immune-responsive domain; Catalase core domain; Catalase, mono-functional, haem-containing	Catalase isozyme 1 EC=1.11.1.6 OS=Ricinus communis (Castor bean) Name=CAT1 PE=2	CAT {ECO:0000313|EMBL:AJA71274.1} OS=Pyropia haitanensis (Red seaweed) (Porphyra haitanensis) PE=2	GO:0004096;GO:0006979;GO:0020037;GO:0055114| catalase activity; response to oxidative stress; heme binding; oxidation-reduction process	CAT [Pyropia haitanensis]
Pha003084	no KO assigned | (RefSeq) hypothetical protein	IPR007527| Zinc finger, SWIM-type	-	Uncharacterized protein {ECO:0000313|EMBL:OSX72534.1} OS=Porphyra umbilicalis (Purple laver) (Red alga) ORFNames=BU14_0427s0024 {ECO:0000313|EMBL:OSX72534.1} PE=4	GO:0008270| zinc ion binding	hypothetical protein BU14_0427s0024 [Porphyra umbilicalis]
Pha007144	no KO assigned | (RefSeq) hypothetical protein	IPR010582;IPR011614;IPR018028| Catalase immune-responsive domain; Catalase core domain; Catalase, mono-functional, haem-containing	Catalase isozyme 2 EC=1.11.1.6 OS=Solanum tuberosum (Potato) Name=CAT2 PE=3	Uncharacterized protein {ECO:0000313|EMBL:OSX77353.1} OS=Porphyra umbilicalis (Purple laver) (Red alga) ORFNames=BU14_0152s0048 {ECO:0000313|EMBL:OSX77353.1} PE=4	GO:0004096;GO:0006979;GO:0020037;GO:0055114| catalase activity; response to oxidative stress; heme binding; oxidation-reduction process	hypothetical protein BU14_0152s0048 [Porphyra umbilicalis]
Pha000191	no KO assigned | (RefSeq) hypothetical protein	-	-	Uncharacterized protein {ECO:0000313|EMBL:OSX80420.1} OS=Porphyra umbilicalis (Purple laver) (Red alga) ORFNames=BU14_0052s0036 {ECO:0000313|EMBL:OSX80420.1} PE=4	-	hypothetical protein BU14_0052s0036 [Porphyra umbilicalis]
Pha000190	-	-	-	Uncharacterized protein {ECO:0000313|EMBL:OSX80420.1} OS=Porphyra umbilicalis (Purple laver) (Red alga) ORFNames=BU14_0052s0036 {ECO:0000313|EMBL:OSX80420.1} PE=4	-	hypothetical protein BU14_0052s0036 [Porphyra umbilicalis]
Pha000264	-	-	-	Uncharacterized protein {ECO:0000313|EMBL:OSX75183.1} OS=Porphyra umbilicalis (Purple laver) (Red alga) ORFNames=BU14_0249s0002 {ECO:0000313|EMBL:OSX75183.1} PE=4	-	hypothetical protein BU14_0249s0002 [Porphyra umbilicalis]
Pha008999	K14735 hephaestin [EC:1.16.3.1] | (RefSeq) hypothetical protein	IPR027154| Hephaestin	-	Uncharacterized protein {ECO:0000313|EMBL:OSX80826.1} OS=Porphyra umbilicalis (Purple laver) (Red alga) ORFNames=BU14_0032s0084 {ECO:0000313|EMBL:OSX80826.1} PE=4	GO:0005886;GO:0006826;GO:0006879| plasma membrane; iron ion transport; cellular iron ion homeostasis	hypothetical protein BU14_0032s0084 [Porphyra umbilicalis]
Pha010012	no KO assigned | (RefSeq) hypothetical protein	-	-	Uncharacterized protein {ECO:0000313|EMBL:OSX71187.1} OS=Porphyra umbilicalis (Purple laver) (Red alga) ORFNames=BU14_0580s0011 {ECO:0000313|EMBL:OSX71187.1} PE=4	-	hypothetical protein BU14_0580s0011 [Porphyra umbilicalis]
Pha008191	K05692 actin beta/gamma 1 | (RefSeq) actin	IPR004000| Actin family	Actin OS=Chondrus crispus (Carrageen Irish moss) (Polymorpha crispa) Name=AC PE=2	Actin {ECO:0000313|EMBL:BAG71152.1} OS=Pyropia yezoensis (Susabi-nori) (Porphyra yezoensis) Name=PyACT3 {ECO:0000313|EMBL:BAG71152.1} PE=2	-	actin [Pyropia yezoensis]
Pha008193	-	-	-	Uncharacterized protein {ECO:0000313|EMBL:OSX77723.1} OS=Porphyra umbilicalis (Purple laver) (Red alga) ORFNames=BU14_0136s0020 {ECO:0000313|EMBL:OSX77723.1} PE=4	-	hypothetical protein BU14_0136s0020 [Porphyra umbilicalis]
Pha005048	no KO assigned | (RefSeq) V-type H(+)-translocating pyrophosphatase	IPR004131| Pyrophosphate-energised proton pump	Pyrophosphate-energized vacuolar membrane proton pump 1 EC=3.6.1.1 Pyrophosphate-energized inorganic pyrophosphatase 1 Short=H(+)-PPase 1 Vacuolar proton pyrophosphatase 1 Vacuolar proton pyrophosphatase 3 OS=Arabidopsis thaliana (Mouse-ear cress) ORFNames=F7H2.3 PE=1	Uncharacterized protein {ECO:0000313|EMBL:OSX74882.1} OS=Porphyra umbilicalis (Purple laver) (Red alga) ORFNames=BU14_0263s0018 {ECO:0000313|EMBL:OSX74882.1} PE=4	GO:0004427;GO:0009678;GO:0015992;GO:0016020| inorganic diphosphatase activity; hydrogen-translocating pyrophosphatase activity; proton transport; membrane	hypothetical protein BU14_0263s0018 [Porphyra umbilicalis]
Pha004808	K17686 Cu+-exporting ATPase [EC:3.6.3.54] | (RefSeq) probable copper-transporting ATPase HMA5	IPR006121| Heavy metal-associated domain, HMA	Copper-transporting ATPase HMA4 {ECO:0000305} EC=3.6.3.54 {ECO:0000269|PubMed:27387148} Protein HEAVY METAL ATPASE 4 {ECO:0000305} Short=OsHMA4 {ECO:0000303|PubMed:27387148} OS=Oryza sativa subsp. japonica (Rice) OsJ_05752 {ECO:0000312|EMBL:EAZ22091.1} PE=1	Uncharacterized protein {ECO:0000313|EMBL:OSX77420.1} OS=Porphyra umbilicalis (Purple laver) (Red alga) ORFNames=BU14_0150s0032 {ECO:0000313|EMBL:OSX77420.1} PE=4	GO:0030001;GO:0046872| metal ion transport; metal ion binding	hypothetical protein BU14_0150s0032 [Porphyra umbilicalis]
Pha000071	no KO assigned | (RefSeq) hypothetical protein	IPR001584;IPR013103| Integrase, catalytic core; Reverse transcriptase, RNA-dependent DNA polymerase	Retrovirus-related Pol polyprotein from transposon TNT 1-94 Protease EC=3.4.23.- Reverse transcriptase EC=2.7.7.49 Endonuclease OS=Nicotiana tabacum (Common tobacco) PE=2	Uncharacterized protein {ECO:0000313|EMBL:OSX74371.1} OS=Porphyra umbilicalis (Purple laver) (Red alga) ORFNames=BU14_0292s0014 {ECO:0000313|EMBL:OSX74371.1} PE=4	GO:0015074| DNA integration	hypothetical protein BU14_0292s0014 [Porphyra umbilicalis]
Pha005603	K05759 profilin | (RefSeq) hypothetical protein	IPR005455| Profilin	Profilin Minor pollen allergen Che a 2 OS=Chenopodium album (Fat-hen) PE=1	Uncharacterized protein {ECO:0000313|EMBL:OSX71822.1} OS=Porphyra umbilicalis (Purple laver) (Red alga) ORFNames=BU14_0499s0004 {ECO:0000313|EMBL:OSX71822.1} PE=4	-	hypothetical protein BU14_0499s0004 [Porphyra umbilicalis]
Pha003718	no KO assigned | (RefSeq) serine/threonine-protein kinase-like protein CCR2	IPR006311| Twin-arginine translocation pathway, signal sequence	Serine/threonine-protein kinase-like protein CCR2 EC=2.7.11.1 Protein CRINKLY 4 RELATED 2 Short=AtCRR2 Precursor OS=Arabidopsis thaliana (Mouse-ear cress) ORFNames=T16B24.18 PE=1	Uncharacterized protein {ECO:0000313|EMBL:OSX77840.1} OS=Porphyra umbilicalis (Purple laver) (Red alga) ORFNames=BU14_0131s0023 {ECO:0000313|EMBL:OSX77840.1} PE=4	-	hypothetical protein BU14_0131s0023 [Porphyra umbilicalis]
Pha008027	no KO assigned | (RefSeq) ANK9; hypothetical protein	IPR002110;IPR020683| Ankyrin repeat; Ankyrin repeat-containing domain	E3 ubiquitin-protein ligase KEG EC=2.3.2.27 EC=2.7.11.1 Protein KEEP ON GOING RING finger protein KEG RING-type E3 ubiquitin transferase KEG {ECO:0000305} OS=Arabidopsis thaliana (Mouse-ear cress) Name=KEG OrderedLocusNames=At5g13530 ORFNames=T6I14.60, T6I14.70 PE=1	Uncharacterized protein {ECO:0000313|EMBL:OSX77492.1} OS=Porphyra umbilicalis (Purple laver) (Red alga) ORFNames=BU14_0147s0017 {ECO:0000313|EMBL:OSX77492.1} PE=4	GO:0005515| protein binding	hypothetical protein BU14_0147s0017 [Porphyra umbilicalis]
Pha000249	-	-	-	Uncharacterized protein {ECO:0000313|EMBL:OSX80420.1} OS=Porphyra umbilicalis (Purple laver) (Red alga) ORFNames=BU14_0052s0036 {ECO:0000313|EMBL:OSX80420.1} PE=4	-	hypothetical protein BU14_0052s0036 [Porphyra umbilicalis]
Pha007079	-	-	-	Uncharacterized protein {ECO:0000313|EMBL:OSX81405.1} OS=Porphyra umbilicalis (Purple laver) (Red alga) ORFNames=BU14_0021s0009 {ECO:0000313|EMBL:OSX81405.1} PE=4	-	hypothetical protein BU14_0021s0009 [Porphyra umbilicalis]
Pha007078	K15255 ATP-dependent DNA helicase PIF1 [EC:3.6.4.12] | (RefSeq) ATP-dependent DNA helicase PIF1	IPR003840;IPR010285| DNA helicase; DNA helicase Pif1-like	-	Uncharacterized protein {ECO:0000313|EMBL:OSX72582.1} OS=Porphyra umbilicalis (Purple laver) (Red alga) ORFNames=BU14_0422s0013 {ECO:0000313|EMBL:OSX72582.1} PE=4	GO:0000723;GO:0003678;GO:0004386;GO:0005524;GO:0006281| telomere maintenance; DNA helicase activity; helicase activity; ATP binding; DNA repair	hypothetical protein BU14_0422s0013 [Porphyra umbilicalis]
Pha006595	-	-	-	Uncharacterized protein {ECO:0000313|EMBL:OSX71187.1} OS=Porphyra umbilicalis (Purple laver) (Red alga) ORFNames=BU14_0580s0011 {ECO:0000313|EMBL:OSX71187.1} PE=4	-	hypothetical protein BU14_0580s0011 [Porphyra umbilicalis]
Pha007077	no KO assigned | (RefSeq) hypothetical protein	-	-	Uncharacterized protein {ECO:0000313|EMBL:OSX72580.1} OS=Porphyra umbilicalis (Purple laver) (Red alga) ORFNames=BU14_0422s0012 {ECO:0000313|EMBL:OSX72580.1} PE=4	-	hypothetical protein BU14_0422s0012 [Porphyra umbilicalis]
Pha007076	K15255 ATP-dependent DNA helicase PIF1 [EC:3.6.4.12] | (RefSeq) ATP-dependent DNA helicase PIF1	IPR003840;IPR010285| DNA helicase; DNA helicase Pif1-like	-	Uncharacterized protein {ECO:0000313|EMBL:OSX72582.1} OS=Porphyra umbilicalis (Purple laver) (Red alga) ORFNames=BU14_0422s0013 {ECO:0000313|EMBL:OSX72582.1} PE=4	GO:0000723;GO:0003678;GO:0004386;GO:0005524;GO:0006281| telomere maintenance; DNA helicase activity; helicase activity; ATP binding; DNA repair	hypothetical protein BU14_0422s0013 [Porphyra umbilicalis]
Pha007075	no KO assigned | (RefSeq) hypothetical protein	-	-	Uncharacterized protein {ECO:0000313|EMBL:OSX72580.1} OS=Porphyra umbilicalis (Purple laver) (Red alga) ORFNames=BU14_0422s0012 {ECO:0000313|EMBL:OSX72580.1} PE=4	-	hypothetical protein BU14_0422s0012 [Porphyra umbilicalis]
Pha009055	no KO assigned | (RefSeq) ANK24; flagellar associated protein	IPR002110;IPR020683| Ankyrin repeat; Ankyrin repeat-containing domain	E3 ubiquitin-protein ligase KEG EC=2.3.2.27 EC=2.7.11.1 Protein KEEP ON GOING RING finger protein KEG RING-type E3 ubiquitin transferase KEG {ECO:0000305} OS=Arabidopsis thaliana (Mouse-ear cress) Name=KEG OrderedLocusNames=At5g13530 ORFNames=T6I14.60, T6I14.70 PE=1	Uncharacterized protein {ECO:0000313|EMBL:OSX69892.1} OS=Porphyra umbilicalis (Purple laver) (Red alga) ORFNames=BU14_1030s0002 {ECO:0000313|EMBL:OSX69892.1} PE=4	GO:0005515| protein binding	hypothetical protein BU14_1030s0002 [Porphyra umbilicalis]
Pha009001	K14735 hephaestin [EC:1.16.3.1] | (RefSeq) FOX1; multicopper ferroxidase	IPR011706;IPR011707;IPR027154| Multicopper oxidase, type 2; Multicopper oxidase, type 3; Hephaestin	L-ascorbate oxidase Short=ASO Short=Ascorbase EC=1.10.3.3 Precursor OS=Cucurbita maxima (Pumpkin) (Winter squash) Name=AAO PE=1	Uncharacterized protein {ECO:0000313|EMBL:OSX80826.1} OS=Porphyra umbilicalis (Purple laver) (Red alga) ORFNames=BU14_0032s0084 {ECO:0000313|EMBL:OSX80826.1} PE=4	GO:0005507;GO:0005886;GO:0006826;GO:0006879;GO:0016491;GO:0055114| copper ion binding; plasma membrane; iron ion transport; cellular iron ion homeostasis; oxidoreductase activity; oxidation-reduction process	hypothetical protein BU14_0032s0084 [Porphyra umbilicalis]
Pha009002	K14735 hephaestin [EC:1.16.3.1] | (RefSeq) FOX1; multicopper ferroxidase	IPR011706;IPR011707;IPR027154| Multicopper oxidase, type 2; Multicopper oxidase, type 3; Hephaestin	L-ascorbate oxidase Short=ASO Short=Ascorbase EC=1.10.3.3 Precursor OS=Cucurbita maxima (Pumpkin) (Winter squash) Name=AAO PE=1	Uncharacterized protein {ECO:0000313|EMBL:OSX80826.1} OS=Porphyra umbilicalis (Purple laver) (Red alga) ORFNames=BU14_0032s0084 {ECO:0000313|EMBL:OSX80826.1} PE=4	GO:0005507;GO:0005886;GO:0006826;GO:0006879;GO:0016491;GO:0055114| copper ion binding; plasma membrane; iron ion transport; cellular iron ion homeostasis; oxidoreductase activity; oxidation-reduction process	hypothetical protein BU14_0032s0084 [Porphyra umbilicalis]
Pha001837	-	-	-	Uncharacterized protein {ECO:0000313|EMBL:OSX78904.1} OS=Porphyra umbilicalis (Purple laver) (Red alga) ORFNames=BU14_0095s0020 {ECO:0000313|EMBL:OSX78904.1} PE=4	-	hypothetical protein BU14_0095s0020 [Porphyra umbilicalis]
Pha001830	-	-	-	Uncharacterized protein {ECO:0000313|EMBL:OSX74895.1} OS=Porphyra umbilicalis (Purple laver) (Red alga) ORFNames=BU14_0262s0012 {ECO:0000313|EMBL:OSX74895.1} PE=4	-	hypothetical protein BU14_0262s0012 [Porphyra umbilicalis]
Pha000923	no KO assigned | (RefSeq) hypothetical protein	IPR032534;IPR033413| Domain of unknown function DUF4953; Domain of unknown function DUF5117	-	Uncharacterized protein {ECO:0000313|EMBL:OSX74593.1} OS=Porphyra umbilicalis (Purple laver) (Red alga) ORFNames=BU14_0280s0009 {ECO:0000313|EMBL:OSX74593.1} PE=4	-	hypothetical protein BU14_0280s0009 [Porphyra umbilicalis]
Pha008278	no KO assigned | (RefSeq) hypothetical protein	-	-	Uncharacterized protein {ECO:0000313|EMBL:OSX79945.1} OS=Porphyra umbilicalis (Purple laver) (Red alga) ORFNames=BU14_0068s0040 {ECO:0000313|EMBL:OSX79945.1} PE=4	-	hypothetical protein BU14_0068s0040 [Porphyra umbilicalis]
Pha001632	no KO assigned | (RefSeq) transposon Ty3-I Gag-Pol polyprotein-like	IPR000477| Reverse transcriptase domain	-	Uncharacterized protein {ECO:0000313|EMBL:OSX73602.1} OS=Porphyra umbilicalis (Purple laver) (Red alga) ORFNames=BU14_0334s0003 {ECO:0000313|EMBL:OSX73602.1} PE=4	-	hypothetical protein BU14_0334s0003 [Porphyra umbilicalis]
Pha008276	-	-	-	Uncharacterized protein {ECO:0000313|EMBL:OSX74736.1} OS=Porphyra umbilicalis (Purple laver) (Red alga) ORFNames=BU14_0269s0016 {ECO:0000313|EMBL:OSX74736.1} PE=4	-	hypothetical protein BU14_0269s0016 [Porphyra umbilicalis]
Pha008277	K15255 ATP-dependent DNA helicase PIF1 [EC:3.6.4.12] | (RefSeq) hypothetical protein	IPR003840;IPR010285| DNA helicase; DNA helicase Pif1-like	-	Uncharacterized protein {ECO:0000313|EMBL:OSX74735.1} OS=Porphyra umbilicalis (Purple laver) (Red alga) ORFNames=BU14_0269s0015 {ECO:0000313|EMBL:OSX74735.1} PE=4	GO:0000723;GO:0003678;GO:0004386;GO:0005524;GO:0006281| telomere maintenance; DNA helicase activity; helicase activity; ATP binding; DNA repair	hypothetical protein BU14_0269s0015 [Porphyra umbilicalis]
Pha005294	-	-	-	Uncharacterized protein {ECO:0000313|EMBL:OSX77076.1} OS=Porphyra umbilicalis (Purple laver) (Red alga) ORFNames=BU14_0164s0035 {ECO:0000313|EMBL:OSX77076.1} PE=4	-	hypothetical protein BU14_0164s0035 [Porphyra umbilicalis]
Pha008010	no KO assigned | (RefSeq) hypothetical protein	-	-	Uncharacterized protein {ECO:0000313|EMBL:OSX80067.1} OS=Porphyra umbilicalis (Purple laver) (Red alga) ORFNames=BU14_0060s0033 {ECO:0000313|EMBL:OSX80067.1} PE=4	-	hypothetical protein BU14_0060s0033 [Porphyra umbilicalis]
