# Supplementary material for: Insights into the Ancient Adaptation to Intertidal Environments by Red Algae Based on a Genomic and Multiomics Investigation of Neoporphyra haitanensis
Source: Mol Biol Evol. 2021 Nov 3;39(1):msab315. doi: 10.1093/molbev/msab315 (PMC8752119; doi:10.1093/molbev/msab315)
Supplement: msab315_Supplementary_Data [file msab315_supplementary_data.zip › Data S3.xlsx]

## Sheet: HGT
Typical annoted genes derived from potentital horizontal gene transfer (HGT)
Gene ID	Donor species	Description
1. antioxidants
Pha008006	Longilinea arvoryzae	gamma-glutamyltranspeptidase 2
Pha005443	Acidisphaera sp. S103	gamma-glutamyltranspeptidase 1
Pha006001	Enhygromyxa salina	gamma-glutamylcyclotransferase 2-3
Pha006924	Sorangium cellulosum	glutathione S-transferase
Pha001045	Burkholderia sp. SRS-W-2-2016	glutathione S-transferase
Pha010148	Labrenzia alba	glutathione S-transferase F14
Pha004385	Sphingomonas sp. KC8	glutathione S-transferase U25
Pha000691	Myxococcus stipitatus	glutathione S-transferase
Pha005910	Aeromonas hydrophila	superoxide dismutase, Fe-Mn
Pha000156	Aphanocapsa montana	superoxide dismutase, Cu-Zn
Pha006052	Aphanocapsa montana	superoxide dismutase, Cu-Zn
Pha003335	Sunxiuqinia elliptica	superoxide dismutase, Cu-Zn
Pha002918	Acidovorax konjaci	L-gulonolactone/D-arabinono-1,4-lactone oxidase
Pha003567	Fuerstia marisgermanicae	alpha-dioxygenase 1
Pha004039	Fuerstia marisgermanicae	alpha-dioxygenase 2
Pha008688	Blastopirellula	alpha-dioxygenase 1
Pha002674	Thiocapsa roseopersicina	PAP2/haloperoxidase-like protein
Pha003370	Tamaricihabitans halophyticus	PAP2/haloperoxidase-like protein
Pha006091	Streptomyces aidingensis	PAP2-like haloperoxidase
Pha006092	Pseudoalteromonas luteoviolacea	PAP2-like haloperoxidase
Pha008619	Aquimarina longa	acid phosphatase/Vanadium-dependent haloperoxidase
Pha009045	Streptomyces sp. CNH099	PAP2/haloperoxidase-like protein
Pha000540	Sphingomonas sp. Leaf412	peroxiredoxin-2C
Pha003034	Acaryochloris sp. RCC1774	peroxiredoxin Q
Pha005938	Salinarimonas rosea	Peroxiredoxin Q
Pha004262	Chlorogloeopsis fritschii	thioredoxin reductase (NADPH)
2. carbonic anhydrase
Pha005584	Halomonas	alpha carbonic anhydrase1
Pha006063	Shewanella canadensis	alpha carbonic anhydrase 4-2
Pha001232	Leptonema illini	alpha carbonic anhydrase 4-1
Pha007936	Ardenticatena maritima	alpha carbonic anhydrase 7-like
Pha009051	Leptonema illini	alpha carbonic anhydrase 8
Pha009181	Sediminihabitans luteus	alpha carbonic anhydrase 7-1
Pha003616	Roseimicrobium gellanilyticum	beta carbonic anhydrase 7
Pha005079	Parahaliea aestuarii	beta carbonic anhydrase 6-2
3. phytohormone biosynthesis involved proteins
Pha000162	Acaryochloris sp. RCC1774	Carotenoid cleavage dioxygenase 7 (CCD7)	strigolactones synthesis
Pha000200	Calothrix sp. 336/3	zeaxanthin epimerase (ZEP)	ABA synthesis
Pha002755	Paraburkholderia ginsengiterrae	Cytochrome P450 97B2 (BCH)	ABA synthesis
Pha006941	Caldilinea aerophila	short-chain dehydrogenase/reductase SDR	ABA synthesis
Pha008578	Ardenticatena maritima	short-chain dehydrogenase TIC 32	ABA synthesis
Pha003574	Prochlorothrix hollandica	12-oxophytodienoate reductase (OPR)	JA synthesis
Pha007800	Moorea producens	12-oxophytodienoate reductase (OPR)	JA synthesis
4. lipoxygenase
Pha008242	Pseudanabaena sp. PCC 6802	lipoxygenase 1
Pha002866	Pseudanabaena sp. PCC 6802	lipoxygenase 2
Pha003657	Archangium violaceum	lipoxygenase 3
Pha006478	Nostoc sp. CENA543	lipoxygenase 4
Pha001593	Sphingopyxis macrogoltabida	lipoxygenase 5
Pha008645	Porphyrobacter sp. AAP60	lipoxygenase 6
5. transporter
Pha003720	Flectobacillus major	metal ion (Mn2+/Co2+) transporter, MIT family isoform 1
Pha003735	Flectobacillus major	metal ion (Mn2+/Co2+) transporter, MIT family isoform 1
Pha003744	Flectobacillus major	metal ion (Mn2+/Co2+) transporter, MIT family isoform 1
Pha007239	Pseudomonas flexibilis	bile acid:Na+ symporter, BASS family
Pha008099	Gemmobacter intermedius	chromate transporter
Pha010139	Phaeodactylibacter xiamenensis	ABC transporter F family member 5
Pha003976	Myxococcus fulvus	ABC transporter B family member 25
Pha006471	Thiohalocapsa sp. ML1	Sodium/pyruvate cotransporter BASS2
Pha003667	Cesiribacter andamanensis	ABC transporter, substrate-binding protein isoform 1
Pha010113	Owenweeksia hongkongensis	Cadmium/zinc-transporting ATPase HMA3
Pha010139	Phaeodactylibacter xiamenensis	ABC transporter F family member 5
Pha000374	Candidatus Synechococcus spongiarum	ABC transporter
Pha006447	Roseomonas rhizosphaerae	ABC transporter B family member 23
Pha002680	Limnothrix rosea	ABC transporter, iron complex transport
6. methyltransferase
Pha005563	Geobacter pelophilus	methyltransferase FkbM
Pha005566	Pedobacter jejuensis	methyltransferase FkbM
Pha006962	Pedobacter jejuensis	methyltransferase FkbM
Pha006102	Geobacter pelophilus	methyltransferase FkbM
Pha004244	Murinocardiopsis flavida	Phosphoethanolamine N-methyltransferase 1
Pha002425	Comamonas	Peptide methionine sulfoxide reductase B1
Pha008499	Nocardioides exalbidus	Peptide methionine sulfoxide reductase B1
Pha006102	Sorangium cellulosum	Methyltransferase type 11
Pha007224	Streptomyces atriruber	Methyltransferase type 11
Pha008116	Symbiobacterium thermophilum	Methyltransferase type 11
Pha008720	Rubrimonas cliftonensis	Methyltransferase type 11
5. subtilisin-like protease
Pha008711	Gemmatirosa kalamazoonesis	subtilisin-like protease SBT2.2
Pha000584	Thalassotalea euphylliae	subtilisin-like protease SBT6.1
Pha003458	Arthrobacter globiformis	subtilisin-like protease SBT6.1
Pha004464	Streptomyces sp. 2R	subtilisin-like protease SBT6.1
Pha005218	Pseudarthrobacter phenanthrenivorans	subtilisin-like protease SBT6.1
Pha005221	Saccharothrix variisporea	subtilisin-like protease SBT6.1
Pha005222	Archangium violaceum	subtilisin-like protease SBT6.1
Pha005648	Blastococcus colisei	subtilisin-like protease SBT6.1
Pha006846	Streptomyces anulatus	subtilisin-like protease SBT6.1
Pha006865	Streptomyces sp. MP131-18	subtilisin-like protease SBT6.1
Pha006891	Thalassotalea euphylliae	subtilisin-like protease SBT6.1
Pha007157	Streptomyces sp. TSRI0281	subtilisin-like protease SBT6.1
Pha007158	Nocardioides zeae	subtilisin-like protease SBT6.1
Pha007713	Streptomyces scopuliridis	subtilisin-like protease SBT6.1
Pha001397	Ornithinimicrobium humiphilum	subtilisin-like protein

## Sheet: Porphyra expansion
Some expanded genes within the common ancestor of Neoporphyra haitanensis and Porphyra umbilicalis
Gene ID	Description
1. calcium-related proteins
Pha005021	calcium-transporting ATPase 2
Pha005310	calcium-transporting ATPase 4
Pha001176	calcium-dependent protein kinase 33
Pha009051	alpha carbonic anhydrase 8
Pha008552	alpha carbonic anhydrase 7
2. antioxidant
Pha003889	catalase isozyme 1
Pha007144	catalase isozyme 2
Pha005757	catalase isozyme 3
Pha005756	catalase isozyme 3
Pha005853	catalase-1
Pha004385	glutathione S-transferase U25
Pha002236	glutathione S-transferase
Pha006708	glutathione S-transferase
Pha003387	glutathione S-transferase
Pha003020	peroxiredoxin Q
Pha003034	peroxiredoxin Q
Pha000540	peroxiredoxin-2C
Pha000059	peroxiredoxin-2E-1
Pha006413	Heat shock protein 22
Pha006416	Heat shock protein 22
Pha001349	Thioredoxin
Pha008721	Thioredoxin
Pha000041	Thioredoxin
Pha008992	L-ascorbate oxidase
Pha009001	L-ascorbate oxidase
Pha009002	L-ascorbate oxidase
3. germin-like protein
Pha000573	germin-like protein 5-1
Pha000579	germin-like protein 5-1
Pha000574	germin-like protein 5-1
4. CBL-interacting protein kinase
Pha000845	CBL-interacting protein kinase 23
Pha009029	CBL-interacting protein kinase 23
Pha004872	CBL-interacting serine/threonine-protein kinase 11
5. resistance-related proteins
Pha001808	LRR repeats and ubiquitin-like domain-containing protein At2g30105
Pha007036	disease resistance protein At5g47280
6. subtilisin-like protease
Pha005648	subtilisin-like protease SBT6.1
Pha004579	subtilisin-like protease SBT6.1
7. methyltransferases
Pha007224	24-methylenesterol C-methyltransferase 3
Pha004244	Phosphoethanolamine N-methyltransferase 1
8. transporters
Pha004808	Copper-transporting ATPase HMA4
Pha005517	Copper-transporting ATPase HMA5
Pha005512	Copper-transporting ATPase HMA5
Pha008530	ABC transporter A family member 12
Pha008516	ABC transporter A family member 12
Pha006036	Na(+), Cation-transporting ATPase CA1
Pha005202	Na(+)/H(+) exchanger 7
Pha009166	Na(+)/H(+) exchanger 7
Pha005310	sodium/potassium-transporting ATPase
Pha006036	sodium/potassium-transporting ATPase
Pha005021	sodium/potassium-transporting ATPase
9. zinc finger C2H2
Pha001873	Zinc finger C2H2-type
Pha001823	Zinc finger C2H2-type
Pha000913	Zinc finger C2H2-type
Pha006596	Zinc finger C2H2-type

## Sheet: N. haitanensis expansion
Some expanded genes of Neoporphyra haitanensis
Gene ID	Description
1. antioxidants
Pha006640	Ferredoxin-dependent glutamate synthase
Pha008078	Ferredoxin-dependent glutamate synthase
Pha006190	glutathione S-transferase
Pha007558	glutathione S-transferase
Pha007625	glutathione S-transferase
Pha000500	PAP2-like haloperoxidase
Pha006091	PAP2-like haloperoxidase
Pha006092	PAP2-like haloperoxidase
Pha008992	L-ascorbate oxidase
Pha009001	L-ascorbate oxidase
Pha009002	L-ascorbate oxidase
2. heat shock proteins
Pha002509	heat shock protein 90-1
Pha004897	heat shock protein 90-2
Pha005896	heat shock protein 90-5
Pha009954	heat shock protein 90-2
Pha006591	heat shock protein 90-2
Pha009560	heat shock protein 90-2
Pha009595	heat shock protein 90-2
3. lipoxygenase
Pha001593	lipoxygenase 5
Pha003657	lipoxygenase 3
Pha002866	lipoxygenase 2
Pha008242	lipoxygenase 1
4. methyltransferases
Pha001605	methyltransferase FkbM
Pha005563	methyltransferase FkbM
Pha005566	methyltransferase FkbM
Pha006962	methyltransferase FkbM
Pha007121	methyltransferase FkbM
Pha007122	methyltransferase FkbM
Pha008956	methyltransferase FkbM
Pha006028	methyltransferase type 11
Pha006102	methyltransferase type 11
Pha008962	methyltransferase type 11
4. subtilisin-like protease
Pha008711	subtilisin-like protease SBT2.2
Pha003155	subtilisin-like protease SBT6.1
Pha003456	subtilisin-like protease SBT6.1
Pha003458	subtilisin-like protease SBT6.1
Pha003916	subtilisin-like protease SBT6.1
Pha004238	subtilisin-like protease SBT6.1
Pha005218	subtilisin-like protease SBT6.1
Pha005221	subtilisin-like protease SBT6.1
Pha005222	subtilisin-like protease SBT6.1
Pha006846	subtilisin-like protease SBT6.1
Pha007157	subtilisin-like protease SBT6.1
Pha007158	subtilisin-like protease SBT6.1
Pha007713	subtilisin-like protease SBT6.1
5. zinc finger C2H2
Pha004891	Zinc finger C2H2-type
Pha009564	Zinc finger C2H2-type
Pha009600	Zinc finger C2H2-type
methyltransferase
Pha006028	Methyltransferase type 11
Pha006102	Methyltransferase type 11
Pha008962	Methyltransferase type 11
C2H2
Pha004891	Zinc finger C2H2-type
Pha009564	Zinc finger C2H2-type
Pha009600	Zinc finger C2H2-type
Pha008646	disease resistance protein At4g27190-like

## Sheet: Porphyra common gene
Some common genes of Neoporphyra haitanensis and Porphyra umbilicalis
Gene ID	Description
1. antioxidants
Pha008750	Glutathione S-transferase
Pha000156	Superoxide dismutase [Cu-Zn]
Pha006052	Superoxide dismutase [Cu-Zn]
Pha004610	thioredoxin 1
Pha004910	thioredoxin 1
Pha005572	thioredoxin 1
Pha006211	thioredoxin
Pha008992	L-ascorbate oxidase
Pha009001	L-ascorbate oxidase
Pha009002	L-ascorbate oxidase
2. carbonic anhydrase
Pha006063	alpha carbonic anhydrase 4-2
Pha006548	alpha carbonic anhydrase 3
Pha007936	alpha carbonic anhydrase 7-like
Pha009181	alpha carbonic anhydrase 7-1
3. lipoxygenase
Pha001593	lipoxygenase 5
Pha002866	lipoxygenase 2
Pha003657	lipoxygenase 3
Pha008242	lipoxygenase 1
4. ABC transporter
Pha002216	ABC transporter F family member 3
Pha002334	ABC transporter B family member 19
Pha002861	ABC transporter G family member 25
Pha004352	ABC transporter; iron complex transport
Pha004416	ABC transporter G family member 7
Pha006447	ABC transporter B family member 23
5. methyltransferase
Pha006301	methyltransferase FkbM
Pha007121	methyltransferase FkbM
Pha007122	methyltransferase FkbM
Pha007295	methyltransferase FkbM
Pha007946	methyltransferase FkbM
Pha008908	methyltransferase FkbM
Pha008956	methyltransferase FkbM
Pha000053	methyltransferase FkbM
Pha004244	methyltransferase type 11
Pha006102	methyltransferase type 11
Pha007224	methyltransferase type 11
Pha008116	methyltransferase type 11
Pha003101	histone-lysine N-methyltransferase SUVR2
Pha001655	lysine N-methyltransferase
Pha005476	lysine methyltransferase
Pha007328	arginine methyltransferase NDUFAF7
Pha007468	methyltransferase Ppm1/Ppm2/Tcmp
6. methionine sulfoxide reductase
Pha002570	peptide methionine sulphoxide reductase MsrA
Pha007852	peptide methionine sulphoxide reductase MrsB
7. S-adenosylmethionine carrier 1
Pha002526	S-adenosylmethionine carrier 1
Pha006410	S-adenosylmethionine carrier 1
8. late embryogenesis abundant (LEA) protein
Pha000054	Late embryogenesis abundant protein At3g53040
Pha006547	Late embryogenesis abundant protein ECP63
Pha007452	Late embryogenesis abundant protein ECP63
9. germin-like protein
Pha000573	Germin-like protein 5-1
Pha000574	Germin-like protein 5-1
Pha000579	Germin-like protein 5-1
Pha000979	Germin-like protein subfamily 1 member 10
Pha004406	Germin-like protein 1-4
Pha004407	Germin-like protein subfamily 1 member 7
Pha008946	Germin-like protein 1-4
10. subtilisin-like protease
Pha004464	Subtilisin-like protease SBT6.1
Pha005218	Subtilisin-like protease SBT6.1
Pha005221	Subtilisin-like protease SBT6.1
Pha005222	Subtilisin-like protease SBT6.1
Pha008711	Subtilisin-like protease SBT2.2
11. CBL-interacting serine/threonine-protein kinase
Pha002810	CBL-interacting serine/threonine-protein kinase 9
Pha003301	CBL-interacting protein kinase 24
Pha003899	CBL-interacting protein kinase 24
Pha006726	CBL-interacting serine/threonine-protein kinase 20
Pha006130	CBL-interacting protein kinase 28
Pha007380	CBL-interacting serine/threonine-protein kinase 23
Pha007382	CBL-interacting serine/threonine-protein kinase 23
12. zinc finger C2H2
Pha000126	Zinc finger C2H2-type
Pha001099	Zinc finger C2H2-type
Pha001196	Zinc finger C2H2-type
Pha001217	Zinc finger C2H2-type
Pha001627	Zinc finger C2H2-type
Pha003296	Zinc finger C2H2-type
Pha003402	Zinc finger C2H2-type
Pha003672	Zinc finger C2H2-type
Pha004724	Zinc finger C2H2-type
Pha004765	Zinc finger C2H2-type
Pha005359	Zinc finger C2H2-type
Pha006328	Zinc finger C2H2-type
Pha006567	Zinc finger C2H2-type
Pha006702	Zinc finger C2H2-type
Pha006793	Zinc finger C2H2-type
Pha008905	Zinc finger C2H2-type
