# Supplementary material for: Insights into the Ancient Adaptation to Intertidal Environments by Red Algae Based on a Genomic and Multiomics Investigation of Neoporphyra haitanensis
Source: Mol Biol Evol. 2021 Nov 3;39(1):msab315. doi: 10.1093/molbev/msab315 (PMC8752119; doi:10.1093/molbev/msab315)
Supplement: msab315_Supplementary_Data [file msab315_supplementary_data.zip › Data S4.xlsx]

## Sheet: CheckM_output
Bin Id	Marker lineage	# genomes	# markers	# marker sets	0	1	2	3	4	5+	Completeness	Contamination	Strain heterogeneity
Superscaffold1	o__Rhizobiales (UID3642)	107	485	316	9	473	3	0	0	0	99.04	0.79	0
Superscaffold2	f__Rhodobacteraceae (UID3361)	46	654	332	3	645	6	0	0	0	99.45	1.26	0
Superscaffold3	k__Bacteria (UID2565)	2921	144	89	5	135	3	1	0	0	96.56	5.62	0
Superscaffold4	s__algicola (UID2846)	47	571	303	1	553	17	0	0	0	99.67	2.89	0
Superscaffold5	k__Bacteria (UID2565)	2921	143	87	2	139	2	0	0	0	98.78	1.34	0
Superscaffold6	s__algicola (UID2847)	33	496	263	2	492	2	0	0	0	99.43	0.57	0
Superscaffold7	c__Gammaproteobacteria (UID4201)	1164	275	174	33	241	1	0	0	0	84.63	0.57	0
Superscaffold8	c__Alphaproteobacteria (UID3305)	564	349	230	86	262	1	0	0	0	70.91	0.43	0
Superscaffold9	c__Alphaproteobacteria (UID3305)	564	349	230	3	346	0	0	0	0	98.91	0	0
Superscaffold10	k__Bacteria (UID2570)	433	267	178	1	264	2	0	0	0	99.44	0.37	0
