# Supplementary material for: Insights into the Ancient Adaptation to Intertidal Environments by Red Algae Based on a Genomic and Multiomics Investigation of Neoporphyra haitanensis
Source: Mol Biol Evol. 2021 Nov 3;39(1):msab315. doi: 10.1093/molbev/msab315 (PMC8752119; doi:10.1093/molbev/msab315)
Supplement: msab315_Supplementary_Data [file msab315_supplementary_data.zip › Data S5.xlsx]

## Sheet: GTDB-TK classification
user_genome	classification	fastani_reference	fastani_reference_radius	fastani_taxonomy	fastani_ani	fastani_af	closest_placement_reference	closest_placement_radius	closest_placement_taxonomy	closest_placement_ani	closest_placement_af	pplacer_taxonomy	classification_method	note	other_related_references(genome_id,species_name,radius,ANI,AF)	msa_percent	translation_table	red_value	warnings
Superscaffold1	d__Bacteria;p__Proteobacteria;c__Alphaproteobacteria;o__Rhizobiales;f__Stappiaceae;g__Stappia;s__	N/A	N/A	N/A	N/A	N/A	N/A	N/A	N/A	N/A	N/A	d__Bacteria;p__Proteobacteria;c__Alphaproteobacteria;o__Rhizobiales;f__Stappiaceae;g__Stappia;s__	taxonomic classification defined by topology and ANI	N/A	GCF_009789575.1, s__Stappia indica_A, 95.0, 84.51, 0.75; GCF_900185725.1, s__Stappia sp900185725, 95.0, 84.38, 0.74; GCF_001696535.1, s__Stappia indica, 95.0, 84.34, 0.75; GCF_003610575.1, s__Stappia sp003610575, 95.0, 84.26, 0.74; GCA_002709505.1, s__Stappia sp002709505, 95.0, 81.48, 0.57; GCA_002722295.1, s__Stappia sp002722295, 95.0, 81.2, 0.54; GCF_000423705.1, s__Stappia stellulata, 95.0, 80…	92.42	11	0.964827	Genome not assigned to closest species as it falls outside its pre-defined ANI radius
Superscaffold2	d__Bacteria;p__Proteobacteria;c__Alphaproteobacteria;o__Rhodobacterales;f__Rhodobacteraceae;g__Roseovarius;s__	N/A	N/A	N/A	N/A	N/A	GCF_009363655.1	95	d__Bacteria;p__Proteobacteria;c__Alphaproteobacteria;o__Rhodobacterales;f__Rhodobacteraceae;g__Roseovarius;s__Roseovarius sp009363655	94.67	0.87	d__Bacteria;p__Proteobacteria;c__Alphaproteobacteria;o__Rhodobacterales;f__Rhodobacteraceae;g__Roseovarius;s__	taxonomic classification defined by topology and ANI	N/A	GCF_001441615.1, s__Roseovarius atlanticus, 95.0, 89.91, 0.78; GCF_002917925.1, s__Roseovarius confluentis, 95.0, 88.74, 0.77; GCF_009363715.1, s__Roseovarius sp009363715, 95.0, 88.32, 0.77; GCF_008728195.1, s__Roseovarius indicus, 95.0, 80.38, 0.53; GCF_004761875.1, s__Roseovarius aestuariivivens, 95.0, 80.0, 0.49; GCF_900172255.1, s__Roseovarius halotolerans, 95.0, 79.76, 0.48; GCF_900142665.1,…	98.35	11	0.994445	Genome not assigned to closest species as it falls outside its pre-defined ANI radius
Superscaffold3	d__Bacteria;p__Planctomycetota;c__Planctomycetes;o__Planctomycetales;f__Planctomycetaceae;g__JC658;s__	N/A	N/A	N/A	N/A	N/A	GCF_011634775.1	95	d__Bacteria;p__Planctomycetota;c__Planctomycetes;o__Planctomycetales;f__Planctomycetaceae;g__JC658;s__JC658 sp011634775	80.23	0.51	d__Bacteria;p__Planctomycetota;c__Planctomycetes;o__Planctomycetales;f__Planctomycetaceae;g__;s__	taxonomic classification defined by topology and ANI	N/A	N/A	84.73	11	0.970272	N/A
Superscaffold4	d__Bacteria;p__Bacteroidota;c__Bacteroidia;o__Flavobacteriales;f__Flavobacteriaceae;g__Maribacter;s__Maribacter dokdonensis	GCF_001447995.1	95	d__Bacteria;p__Bacteroidota;c__Bacteroidia;o__Flavobacteriales;f__Flavobacteriaceae;g__Maribacter;s__Maribacter dokdonensis	97.71	0.91	GCF_001447995.1	95	d__Bacteria;p__Bacteroidota;c__Bacteroidia;o__Flavobacteriales;f__Flavobacteriaceae;g__Maribacter;s__Maribacter dokdonensis	97.71	0.91	d__Bacteria;p__Bacteroidota;c__Bacteroidia;o__Flavobacteriales;f__Flavobacteriaceae;g__Maribacter;s__	taxonomic classification defined by topology and ANI	topological placement and ANI have congruent species assignments	GCF_003075045.1, s__Maribacter litoralis, 95.0, 84.2, 0.76; GCF_000744105.1, s__Maribacter forsetii, 95.0, 82.15, 0.69; GCF_004364175.1, s__Maribacter caenipelagi, 95.0, 81.59, 0.65; GCF_900142175.1, s__Maribacter aquivivus, 95.0, 81.39, 0.62; GCF_900112245.1, s__Maribacter stanieri, 95.0, 81.31, 0.64; GCF_004364165.1, s__Maribacter spongiicola, 95.0, 81.27, 0.62; GCF_900155985.1, s__Maribacter u…	94.32	11	N/A	N/A
Superscaffold5	d__Bacteria;p__Planctomycetota;c__Planctomycetes;o__Pirellulales;f__Pirellulaceae;g__Bremerella;s__	N/A	N/A	N/A	N/A	N/A	N/A	N/A	N/A	N/A	N/A	d__Bacteria;p__Planctomycetota;c__Planctomycetes;o__Pirellulales;f__Pirellulaceae;g__Bremerella;s__	taxonomic classification defined by topology and ANI	N/A	GCF_007748115.1, s__Bremerella volcania, 95.0, 82.96, 0.7; GCF_002967715.1, s__Bremerella marina_B, 95.0, 82.87, 0.68; GCA_013618625.1, s__Bremerella sp013618625, 95.0, 81.77, 0.62; GCF_002967765.1, s__Bremerella marina_A, 95.0, 78.9, 0.3; GCF_003335505.1, s__Bremerella cremea_A, 95.0, 78.59, 0.33	83.18	11	0.985739	Genome not assigned to closest species as it falls outside its pre-defined ANI radius
Superscaffold6	d__Bacteria;p__Bacteroidota;c__Bacteroidia;o__Flavobacteriales;f__Flavobacteriaceae;g__UBA4166;s__	N/A	N/A	N/A	N/A	N/A	GCA_002379985.1	95	d__Bacteria;p__Bacteroidota;c__Bacteroidia;o__Flavobacteriales;f__Flavobacteriaceae;g__UBA4166;s__UBA4166 sp002379985	93.77	0.94	d__Bacteria;p__Bacteroidota;c__Bacteroidia;o__Flavobacteriales;f__Flavobacteriaceae;g__;s__	taxonomic classification defined by topology and ANI	N/A	N/A	98.75	11	0.995901	Genome not assigned to closest species as it falls outside its pre-defined ANI radius
Superscaffold7	d__Bacteria;p__Proteobacteria;c__Gammaproteobacteria;o__Berkiellales;f__Berkiellaceae;g__;s__	N/A	N/A	N/A	N/A	N/A	GCA_002708265.1	95	d__Bacteria;p__Proteobacteria;c__Gammaproteobacteria;o__Berkiellales;f__Berkiellaceae;g__GCA-2708265;s__GCA-2708265 sp002708265	75.56	0.02	d__Bacteria;p__Proteobacteria;c__Gammaproteobacteria;o__Berkiellales;f__Berkiellaceae;g__;s__	taxonomic classification defined by topology and ANI	N/A	N/A	93.49	11	0.737714	N/A
Superscaffold8	d__Bacteria;p__Proteobacteria;c__Alphaproteobacteria;o__UBA8366;f__GCA-2696645;g__;s__	N/A	N/A	N/A	N/A	N/A	N/A	N/A	N/A	N/A	N/A	d__Bacteria;p__Proteobacteria;c__Alphaproteobacteria;o__UBA8366;f__GCA-2696645;g__;s__	taxonomic novelty determined using RED	N/A	N/A	71.83	11	0.898503	N/A
Superscaffold9	d__Bacteria;p__Proteobacteria;c__Alphaproteobacteria;o__Parvibaculales;f__Phaeomarinobacteraceae;g__Phaeomarinobacter;s__	N/A	N/A	N/A	N/A	N/A	GCF_000689395.1	95	d__Bacteria;p__Proteobacteria;c__Alphaproteobacteria;o__Parvibaculales;f__Phaeomarinobacteraceae;g__Phaeomarinobacter;s__Phaeomarinobacter ectocarpi	88.86	0.89	d__Bacteria;p__Proteobacteria;c__Alphaproteobacteria;o__Parvibaculales;f__Phaeomarinobacteraceae;g__;s__	taxonomic classification defined by topology and ANI	N/A	N/A	98.11	11	0.987868	Genome not assigned to closest species as it falls outside its pre-defined ANI radius
Superscaffold10	d__Bacteria;p__Bacteroidota;c__Rhodothermia;o__Balneolales;f__Balneolaceae;g__RHLJ01;s__	N/A	N/A	N/A	N/A	N/A	GCA_003712055.1	95	d__Bacteria;p__Bacteroidota;c__Rhodothermia;o__Balneolales;f__Balneolaceae;g__RHLJ01;s__RHLJ01 sp003712055	76.93	0.08	d__Bacteria;p__Bacteroidota;c__Rhodothermia;o__Balneolales;f__Balneolaceae;g__;s__	taxonomic classification defined by topology and ANI	N/A	N/A	98.03	11	0.903471	N/A
Header descriptions:
user_genome: Unique identifier of query genome taken from the FASTA file of the genome.
classification: GTDB taxonomy string inferred by the GTDB-Tk. An unassigned species (i.e., s__) indicates that the query genome is either i) placed outside a named genus or ii) the ANI to the closest intra-genus reference genome with an AF >=0.65 is not within the species-specific ANI circumscription radius.
fastani_reference: indicates the accession number of the reference genome (species) to which a user genome was assigned based on ANI and AF. ANI values are only calculated when a query genome is placed within a defined genus and are evaluated for all reference genomes in that genus.
fastani_reference_radius: indicates the species-specific ANI circumscription radius of the reference genomes used to determine if a query genome should be classified to the same species as the reference.
fastani_taxonomy: indicates the GTDB taxonomy of the above reference genome.
fastani_ani: indicates the ANI between the query and above reference genome.
fastani_af: indicates the AF between the query and above reference genome.
closest_placement_reference: indicates the accession number of the reference genome when a genome is placed on a terminal branch.
closest_placement_taxonomy: indicates the GTDB taxonomy of the above reference genome.
closest_placement_ani: indicates the ANI between the query and above reference genome.
closest_placement_af: indicates the AF between the query and above reference genome.
pplacer_taxonomy: indicates the pplacer taxonomy of the query genome.
classification_method: indicates the rule used to classify the genome. This field will be one of: i) ANI, indicating a species assignement was based solely on the calculated ANI and AF with a reference genome; ii) ANI/Placement, indicating a species assignment was made based on both ANI and the placement of the genome in the reference tree; iii) taxonomic classification fully defined by topology,…
note: provides additional information regarding the classification of the genome. Currently this field is only filled out when a species determination is made and indicates if the placement of the genome in the reference tree and closest reference according to ANI/AF are the same (congruent) or different (incongruent).
other_related_references: lists up to the 100 closest reference genomes based on ANI. ANI calculations are only performed between a query genome and reference genomes in the same genus.
msa_percent: indicates the percentage of the MSA spanned by the genome (i.e. percentage of columns with an amino acid).
red_value: indicates, when required, the relative evolutionary divergence (RED) for a query genome. RED is not calculated when a query genome can be classified based on ANI.
warnings: indicates unusual characteristics of the query genome that may impact the taxonomic assignment.
