# Supplementary material for: Insights into the Ancient Adaptation to Intertidal Environments by Red Algae Based on a Genomic and Multiomics Investigation of Neoporphyra haitanensis
Source: Mol Biol Evol. 2021 Nov 3;39(1):msab315. doi: 10.1093/molbev/msab315 (PMC8752119; doi:10.1093/molbev/msab315)
Supplement: msab315_Supplementary_Data [file msab315_supplementary_data.zip › Data S6 - PATRIC output.xlsx]

## Sheet: Sheet1
Chr	Genome ID	Genome Name	Organism Name	NCBI Taxon ID	Distance	P Value
Superscaffold1	538381	Stappia indica strain USBA 352	None	538381	0.132399	4.8214e-141
Superscaffold1	2.13562e+06	Stappia sp. ARW1T	None	2135615	0.133864	1.58469e-136
Superscaffold1	538381	None	None	None	0.13538	1.02631e-131
Superscaffold1	538381	Stappia indica strain EBBD 17.2	None	538381	0.13538	1.02631e-131
Superscaffold1	2.00359e+06	Stappia sp. TSB10P1A	None	2003585	0.138572	7.76729e-122
Superscaffold1	538382	None	None	None	0.142009	1.56145e-112
Superscaffold1	538381	Stappia indica strain SBBC 49	None	538381	0.142009	1.56145e-112
Superscaffold1	538381	Stappia indica strain PHM037	None	538381	0.142009	2.02205e-112
Superscaffold1	2.00358e+06	Stappia sp. TSB10GB4	None	2003584	0.142009	2.36012e-112
Superscaffold1	2.00359e+06	Stappia sp. P2PMeth1	None	2003586	0.145727	1.02907e-102
Superscaffold1	1.88106e+06	Stappia sp. ES.058	None	1881061	0.170926	9.70834e-58
Superscaffold1	1.12329e+06	Stappia stellulata DSM 5886	Stappia stellulata DSM 5886	1123294	0.186761	3.43962e-40
Superscaffold1	1.90444e+06	Rhodobacteraceae bacterium strain SP118	None	1904441	0.191731	3.98993e-36
Superscaffold1	1.8709e+06	Stappia sp. strain CPC38	None	1870903	0.197292	1.6536e-31
Superscaffold1	1.8709e+06	Stappia sp. strain SP245	None	1870903	0.197292	1.31646e-31
Superscaffold1	281253	Labrenzia marina strain DSM 17023	None	281252	0.210897	5.34688e-23
Superscaffold1	34017.4	Rhodobium orientis strain DSM 11290	None	34017	0.219531	3.93251e-19
Superscaffold1	121720	Pannonibacter phragmitetus strain CGMCC9175	None	121719	0.219531	4.63972e-19
Superscaffold1	121719	Pannonibacter phragmitetus strain 31801	None	121719	0.219531	4.79945e-19
Superscaffold1	121719	Pannonibacter phragmitetus strain H1-4	None	121719	0.219531	4.39036e-19
Superscaffold1	537601	Mesorhizobium sp. BD68	None	537601	0.219531	5.98274e-19
Superscaffold1	665038	Breoghania corrubedonensis strain DSM 23382	None	665038	0.219531	4.1835e-19
Superscaffold1	1.40221e+06	Pannonibacter phragmitetus BB	None	1402210	0.219531	3.73312e-19
Superscaffold1	1.40221e+06	Pannonibacter phragmitetus BB	None	1402210	0.219531	4.54304e-19
Superscaffold1	1.8491e+06	Mesorhizobium sediminum strain KCTC 42205	None	1849104	0.219531	5.68626e-19
Superscaffold1	1.87107e+06	Mesorhizobium sp. strain N.Ca.IN.005.08.1	None	1871066	0.219531	7.13404e-19
Superscaffold1	1.87107e+06	Mesorhizobium sp. strain N.Ca.IN.005.05.1	None	1871066	0.219531	7.12878e-19
Superscaffold1	1.87107e+06	Mesorhizobium sp. strain N.Ca.IN.005.06.1	None	1871066	0.219531	7.0784e-19
Superscaffold1	1.87107e+06	Mesorhizobium sp. strain N.Ca.IN.005.15.1	None	1871066	0.219531	7.10994e-19
Superscaffold1	1.87107e+06	Mesorhizobium sp. strain N.Ca.IN.004.15.1	None	1871066	0.219531	6.7365e-19
Superscaffold1	1.87107e+06	Mesorhizobium sp. strain N.Ca.IN.005.02.1	None	1871066	0.219531	6.83362e-19
Superscaffold1	1.87107e+06	Mesorhizobium sp. strain N.Ca.IN.005.13.1	None	1871066	0.219531	7.35773e-19
Superscaffold1	1.89578e+06	Mesorhizobium sp. 65-26	None	1895781	0.219531	7.09387e-19
Superscaffold1	1.90929e+06	Rhizobiales bacterium strain AFS002507	None	1909294	0.219531	6.52051e-19
Superscaffold1	1.90929e+06	Rhizobiales bacterium strain AFS011463	None	1909294	0.219531	6.22596e-19
Superscaffold1	1.90929e+06	Rhizobiales bacterium strain AFS064879	None	1909294	0.219531	8.3354e-19
Superscaffold1	1.90929e+06	Rhizobiales bacterium strain AFS032198	None	1909294	0.219531	5.60794e-19
Superscaffold1	1.90929e+06	Rhizobiales bacterium strain AFS001118	None	1909294	0.219531	6.73923e-19
Superscaffold1	1.97709e+06	Proteobacteria bacterium strain PRO6	None	1977087	0.219531	4.84555e-20
Superscaffold1	2.00358e+06	Pannonibacter sp. I15F10I1	None	2003580	0.219531	3.65371e-19
Superscaffold1	2.00358e+06	Pannonibacter sp. CS1GBFMT1	None	2003581	0.219531	3.88958e-19
Superscaffold1	2.00358e+06	Pannonibacter sp. P2PFMT1	None	2003582	0.219531	3.78723e-19
Superscaffold1	2.00358e+06	Pannonibacter sp. TSB10GB1	None	2003583	0.219531	3.88577e-19
Superscaffold1	381.62	Mesorhizobium loti strain SU343	None	381	0.23011	6.27457e-15
Superscaffold1	394.7	Sinorhizobium fredii NGR234	Sinorhizobium fredii NGR234	394	0.23011	5.88545e-15
Superscaffold1	29449.4	Rhizobium etli strain R22G	None	29449	0.23011	5.51993e-15
Superscaffold1	121719	Pannonibacter phragmitetus strain NCTC13350	None	121719	0.23011	3.17979e-15
Superscaffold1	121719	Pannonibacter phragmitetus strain 00954	None	121719	0.23011	4.14628e-15
Superscaffold1	182270	Aurantimonas coralicida strain DSM 14790	None	182270	0.23011	2.88798e-15
Superscaffold1	287752	Aurantimonas manganoxydans SI85-9A1	Aurantimonas manganoxydans SI85-9A1	287752	0.23011	2.50296e-15
Superscaffold1	287752	Aurantimonas manganoxydans SI85-9A1 strain DSM 21871	None	287752	0.23011	2.45897e-15
Chr	Genome ID	Genome Name	Organism Name	NCBI Taxon ID	Distance	P Value
Superscaffold2	2.58785e+06	Roseovarius sp. THAF8	None	2587846	0.0509537	0
Superscaffold2	2.58785e+06	Roseovarius sp. THAF27	None	2587850	0.0529154	0
Superscaffold2	1.64188e+06	Roseovarius atlanticus strain R12b	None	1641875	0.0882637	0
Superscaffold2	1.90444e+06	Rhodobacteraceae bacterium strain bin5a-gambi	None	1904441	0.107658	2.02833e-259
Superscaffold2	1.85203e+06	Roseovarius confluentis strain SAG6	None	1852027	0.109331	2.43634e-246
Superscaffold2	2.58785e+06	Roseovarius sp. THAF9	None	2587847	0.111073	5.2983e-236
Superscaffold2	1.5353e+06	Mameliella phaeodactyli strain KD53	None	1535301	0.191731	1.01007e-35
Superscaffold2	1.82224e+06	Roseovarius sp. HI0049	None	1822235	0.191731	2.62026e-35
Superscaffold2	2.48415e+06	Mameliella sp. LZ-28	None	2484146	0.191731	1.16893e-35
Superscaffold2	340996	Ponticoccus lacteus strain JL351	None	340996	0.197292	1.6672e-31
Superscaffold2	540748	Roseovarius indicus strain B108	None	540747	0.197292	2.43274e-31
Superscaffold2	540748	Roseovarius indicus strain DSM 26383	None	540747	0.197292	2.47976e-31
Superscaffold2	540747	Roseovarius indicus strain DSM 26383	None	540747	0.197292	2.57832e-31
Superscaffold2	1.15572e+06	Roseovarius litoreus strain DSM 28249	None	1155722	0.197292	4.91366e-32
Superscaffold2	1.90444e+06	Rhodobacteraceae bacterium strain S24.Bin137	None	1904441	0.197292	2.05748e-32
Superscaffold2	74031.6	Roseovarius tolerans strain EL-164	None	74031	0.203604	7.21651e-28
Superscaffold2	314263	Roseovarius nubinhibens strain UBA9169	None	314263	0.203604	7.24759e-28
Superscaffold2	561184	Mameliella alba strain CGMCC 1.7290	None	561184	0.203604	2.27687e-27
Superscaffold2	561185	Mameliella alba strain DSM 26384	None	561184	0.203604	2.28559e-27
Superscaffold2	561184	Mameliella alba strain Ep20	None	561184	0.203604	2.6277e-27
Superscaffold2	1.90444e+06	Rhodobacteraceae bacterium strain IMCC 34051	None	1904441	0.203604	9.85243e-28
Superscaffold2	2.10933e+06	Roseovarius sp. A46	None	2109331	0.203604	5.78567e-28
Superscaffold2	35806.2	Rhodovulum sulfidophilum strain AB26	None	35806	0.210897	1.81666e-23
Superscaffold2	42444.3	None	None	None	0.210897	3.24104e-23
Superscaffold2	42444.5	Marinovum algicola strain CECT 5396	None	42444	0.210897	3.09731e-23
Superscaffold2	42444.9	Marinovum algicola strain FF3	None	42444	0.210897	3.24104e-23
Superscaffold2	68292.5	Rhodovulum robiginosum strain DSM 12329	None	68292	0.210897	1.09577e-23
Superscaffold2	74033.6	Antarctobacter heliothermus strain DSM 11445	None	74033	0.210897	2.89887e-23
Superscaffold2	89187.6	Roseovarius nubinhibens ISM	Roseovarius nubinhibens ISM	89187	0.210897	1.05882e-23
Superscaffold2	337701	Roseovarius pacificus strain DSM 29589	None	337701	0.210897	2.02417e-23
Superscaffold2	561184	Mameliella alba strain KU6B	None	561184	0.210897	3.95508e-23
Superscaffold2	633194	Roseivivax lentus strain DSM 29430	None	633194	0.210897	1.88855e-23
Superscaffold2	936889	Roseivivax sediminis strain YIM D21,KCTC 23444,ACCC 10710	None	936889	0.210897	2.12659e-23
Superscaffold2	1.30574e+06	Oceanicola sp. HL-35	Oceanicola sp. HL-35	1305735	0.210897	1.73234e-23
Superscaffold2	1.4636e+06	Alkalimicrobium pacificum strain F15	None	1463601	0.210897	3.87618e-23
Superscaffold2	1.48628e+06	Roseovarius sp. strain SAT4	None	1486281	0.210897	1.27636e-23
Superscaffold2	1.85203e+06	Aquicoccus porphyridii strain L1 8-17	None	1852029	0.210897	1.9819e-23
Superscaffold2	1.8588e+06	Ruegeria sp. PBVC088	None	1858797	0.210897	3.87021e-23
Superscaffold2	1.90444e+06	Rhodobacteraceae bacterium strain UBA7951	None	1904441	0.210897	4.45003e-24
Superscaffold2	2.17058e+06	Rhodobacteraceae bacterium BH-SD19	None	2170575	0.210897	1.36381e-23
Superscaffold2	2.23089e+06	Rhodobacteraceae bacterium AsT-22	None	2230886	0.210897	1.83841e-23
Superscaffold2	34007.2	Paracoccus versutus strain MAL 1HM19	None	34007	0.219531	3.69202e-19
Superscaffold2	321339	None	None	None	0.219531	2.10147e-19
Superscaffold2	321340	Citreimonas salinaria strain DSM 26880	None	321339	0.219531	2.10147e-19
Superscaffold2	540748	Roseovarius indicus strain EhC03	None	540747	0.219531	3.81693e-19
Superscaffold2	988812	None	None	None	0.219531	3.43545e-19
Superscaffold2	1.38728e+06	Pseudooceanicola flagellatus strain CGMCC 1.12644	None	1387277	0.219531	2.29314e-19
Superscaffold2	1.48628e+06	Roseovarius sp. strain EAC48	None	1486281	0.219531	1.00174e-19
Superscaffold2	1.51533e+06	Ponticoccus sp. UMTAT08	None	561184	0.219531	4.31206e-19
Superscaffold2	1.53722e+06	Rhodobacteraceae bacterium Lw-13e	None	1537215	0.219531	1.87157e-19
Superscaffold2	1.54268e+06	Mameliella atlantica strain L6M1-5	None	1542677	0.219531	4.41302e-19
Chr	Genome ID	Genome Name	Organism Name	NCBI Taxon ID	Distance	P Value
Superscaffold3	2.71318e+06	Rubinisphaera sp. JC658	None	2713176	0.182269	4.62403e-42
Superscaffold3	327160	Candidatus Accumulibacter phosphatis strain Bin19	None	327160	0.263022	2.33408e-07
Superscaffold3	1.90869e+06	Fimbriiglobus ruber strain SP5	None	1908690	0.263022	5.9177e-07
Superscaffold3	192.145	Azospirillum brasilense strain BR 11026	None	192	0.295981	0.000788829
Superscaffold3	210.244	Helicobacter pylori strain L7	None	210	0.295981	0.000304723
Superscaffold3	316.19	Pseudomonas stutzeri strain UBA1599	None	316	0.295981	0.000621613
Superscaffold3	317.197	Pseudomonas syringae strain Riq4	None	317	0.295981	0.000797085
Superscaffold3	381.86	Mesorhizobium loti strain LU	None	381	0.295981	0.00079975
Superscaffold3	381.89	Mesorhizobium loti strain DSM 2626	None	381	0.295981	0.000867019
Superscaffold3	382.53	Sinorhizobium meliloti strain L5-30	None	382	0.295981	0.000833308
Superscaffold3	386.162	Rhizobium leguminosarum bv. trifolii strain CCGM6	None	386	0.295981	0.000864109
Superscaffold3	546.595	Citrobacter freundii strain Upstream_1	None	546	0.295981	0.000679366
Superscaffold3	554.8	Pectobacterium carotovorum strain Polaris 6	None	554	0.295981	0.000666536
Superscaffold3	554.14	Pectobacterium carotovorum strain DSM 30168	None	554	0.295981	0.000672385
Superscaffold3	554.18	Pectobacterium carotovorum strain BF20	None	554	0.295981	0.000675699
Superscaffold3	554.19	Pectobacterium carotovorum strain BF45	None	554	0.295981	0.000673627
Superscaffold3	554.2	Pectobacterium carotovorum strain SK-992-20-13	None	554	0.295981	0.000693814
Superscaffold3	554.21	Pectobacterium carotovorum strain Polaris	None	554	0.295981	0.000678267
Superscaffold3	554.27	Pectobacterium carotovorum strain F164	None	554	0.295981	0.000655013
Superscaffold3	554.28	Pectobacterium carotovorum strain Ecc71	None	554	0.295981	0.000686739
Superscaffold3	554.29	Pectobacterium carotovorum strain SS96	None	554	0.295981	0.000696642
Superscaffold3	554.3	Pectobacterium carotovorum strain WS2152	None	554	0.295981	0.000695088
Superscaffold3	554.31	Pectobacterium carotovorum strain 3-2	None	554	0.295981	0.00069106
Superscaffold3	554.32	Pectobacterium carotovorum strain s0421	None	554	0.295981	0.000714284
Superscaffold3	554.33	Pectobacterium carotovorum strain s0416	None	554	0.295981	0.000687061
Superscaffold3	554.39	Pectobacterium carotovorum strain SCC1	None	554	0.295981	0.000691437
Superscaffold3	554.4	Pectobacterium carotovorum strain S4.16.03.1C	None	554	0.295981	0.000688411
Superscaffold3	554.41	Pectobacterium carotovorum strain S4.16.03.3F	None	554	0.295981	0.0006805
Superscaffold3	554.42	Pectobacterium carotovorum strain S1.15.11.2D	None	554	0.295981	0.000677573
Superscaffold3	554.43	Pectobacterium carotovorum strain S4.16.03.3I	None	554	0.295981	0.000680629
Superscaffold3	554.44	Pectobacterium carotovorum strain S1.16.01.3K	None	554	0.295981	0.000688571
Superscaffold3	554.45	Pectobacterium carotovorum strain S1-A16	None	554	0.295981	0.000679031
Superscaffold3	554.46	Pectobacterium carotovorum strain S4.16.03.3K	None	554	0.295981	0.000682085
Superscaffold3	554.5	Pectobacterium carotovorum strain 14A	None	554	0.295981	0.000693898
Superscaffold3	554.51	Pectobacterium carotovorum strain F16	None	554	0.295981	0.000698596
Superscaffold3	555.14	Pectobacterium carotovorum subsp. carotovorum	None	555	0.295981	0.000655875
Superscaffold3	555.15	Pectobacterium carotovorum subsp. carotovorum	None	555	0.295981	0.000672865
Superscaffold3	555.16	Pectobacterium carotovorum subsp. carotovorum strain YC D57	None	555	0.295981	0.000677668
Superscaffold3	555.17	Pectobacterium carotovorum subsp. carotovorum strain YC D46	None	555	0.295981	0.000673988
Superscaffold3	555.18	Pectobacterium carotovorum subsp. carotovorum strain BC D6	None	555	0.295981	0.000665701
Superscaffold3	555.2	Pectobacterium carotovorum subsp. carotovorum strain YC T1	None	555	0.295981	0.000589866
Superscaffold3	555.21	Pectobacterium carotovorum subsp. carotovorum strain YC D16	None	555	0.295981	0.000670777
Superscaffold3	555.22	Pectobacterium carotovorum subsp. carotovorum strain YC D60	None	555	0.295981	0.000678754
Superscaffold3	555.23	Pectobacterium carotovorum subsp. carotovorum strain YC T39	None	555	0.295981	0.000690186
Superscaffold3	555.24	Pectobacterium carotovorum subsp. carotovorum strain BC T2	None	555	0.295981	0.000672084
Superscaffold3	555.25	Pectobacterium carotovorum subsp. carotovorum strain BC T5	None	555	0.295981	0.000678224
Superscaffold3	555.3	Pectobacterium carotovorum subsp. carotovorum strain ATCC 39048	None	555	0.295981	0.000661614
Superscaffold3	555.31	Pectobacterium carotovorum subsp. carotovorum strain RMIT1	None	555	0.295981	0.000692764
Superscaffold3	555.39	Pectobacterium carotovorum subsp. carotovorum strain LMG 2410	None	555	0.295981	0.000674235
Superscaffold3	555.4	Pectobacterium carotovorum subsp. carotovorum strain 67	None	555	0.295981	0.000685428
Superscaffold3	555.44	Pectobacterium carotovorum subsp. carotovorum strain JR1.1	None	555	0.295981	0.000682254
Chr	Genome ID	Genome Name	Organism Name	NCBI Taxon ID	Distance	P Value
Superscaffold4	1.30035e+06	Maribacter dokdonensis DSW-8	None	1300346	0.0219913	0
Superscaffold4	1.25015e+06	Maribacter sp. MAR_2009_60	None	1250153	0.0228571	0
Superscaffold4	2.04544e+06	Maribacter sp. 6B07	None	2045442	0.023602	0
Superscaffold4	320912	None	None	None	0.0236777	0
Superscaffold4	320912	Maribacter dokdonensis strain MAR_2009_71	None	320912	0.0236777	0
Superscaffold4	1.64413e+06	Maribacter sp. 1_2014MBL_MicDiv	None	1644130	0.0248413	0
Superscaffold4	1.94681e+06	Maribacter sp. UBA6511	None	1946805	0.0248413	0
Superscaffold4	1.9468e+06	Maribacter sp. UBA3344	None	1946803	0.0249208	0
Superscaffold4	1.94681e+06	Maribacter sp. UBA849	None	1946806	0.0252411	0
Superscaffold4	1.9468e+06	Maribacter sp. UBA4516	None	1946804	0.0266484	0
Superscaffold4	1.9468e+06	Maribacter sp. UBA1493	None	1946802	0.026819	0
Superscaffold4	1.89761e+06	Maribacter sp. strain UBA8082	None	1897614	0.0276006	0
Superscaffold4	1.89761e+06	Maribacter sp. strain UBA8430	None	1897614	0.0496454	0
Superscaffold4	1.3925e+06	Maribacter forsetii DSM 18668	None	1392498	0.145727	1.23463e-103
Superscaffold4	2.65315e+06	Maribacter sp. 151	None	2653149	0.147707	4.02186e-99
Superscaffold4	2.05973e+06	Maribacter sp. SDRB-Phe2	None	2059726	0.156619	2.22721e-80
Superscaffold4	1.20675e+06	Maribacter spongiicola strain DSM 25233	None	1206753	0.161822	2.43428e-71
Superscaffold4	228959	Maribacter ulvicola strain DSM 15366	None	228959	0.170926	8.65938e-58
Superscaffold4	440514	None	None	None	0.174408	2.23351e-53
Superscaffold4	440514	Maribacter stanieri strain DSM 19891	None	440514	0.174408	2.23351e-53
Superscaffold4	228956	Maribacter sedimenticola strain DSM 19840	None	228956	0.178173	4.43081e-49
Superscaffold4	228958	Maribacter aquivivus strain DSM 16478	None	228958	0.178173	6.7568e-49
Superscaffold4	1.44778e+06	Maribacter caenipelagi strain CECT 8455	None	1447781	0.178173	4.51101e-49
Superscaffold4	1.25e+06	Maribacter sp. Hel_I_7	None	1249997	0.182269	1.99718e-44
Superscaffold4	1.25005e+06	Maribacter sp. MAR_2009_72	None	1250050	0.182269	1.19688e-44
Superscaffold4	1.83647e+06	None	None	None	0.186761	2.28292e-40
Superscaffold4	1.83647e+06	Maribacter sp. T28	None	1836467	0.186761	2.28292e-40
Superscaffold4	1.83647e+06	Maribacter sp. T28	None	1836467	0.186761	2.42398e-40
Superscaffold4	1.89761e+06	Maribacter sp. strain HyVt-358	None	1897614	0.186761	9.57854e-41
Superscaffold4	1.89761e+06	Maribacter sp. strain HyVt-319	None	1897614	0.197292	1.33298e-31
Superscaffold4	561365	Maribacter arcticus strain DSM 23546	None	561365	0.203604	1.38361e-27
Superscaffold4	228957	None	None	None	0.219531	2.34314e-19
Superscaffold4	228958	Maribacter orientalis strain DSM 16471	None	228957	0.219531	2.34314e-19
Superscaffold4	1.19787e+06	Maribacter thermophilus strain HT7-2	None	1197874	0.219531	2.18099e-19
Superscaffold4	2.509e+06	Maribacter sp. ACAM166	None	2508996	0.23011	3.34286e-15
Superscaffold4	186571	Tenacibaculum skagerrakense strain DSM 14836	None	186571	0.243761	1.63316e-11
Superscaffold4	620914	Aquimarina agarilytica ZC1	Aquimarina agarilytica ZC1	620914	0.243761	2.02709e-11
Superscaffold4	688270	Cellulophaga algicola DSM 14237	Cellulophaga algicola DSM 14237	688270	0.243761	2.49252e-11
Superscaffold4	1.20682e+06	Maribacter vaceletii strain DSM 25230	None	1206816	0.243761	1.76129e-11
Superscaffold4	1.97996e+06	Eudoraea sp. strain SS_bin_61	None	1979955	0.243761	8.40903e-12
Superscaffold4	102.4	Polaribacter glomeratus strain ATCC 43844	None	102	0.263022	1.17194e-07
Superscaffold4	102.8	Polaribacter glomeratus strain ACAM 171	None	102	0.263022	1.16126e-07
Superscaffold4	232.12	Alteromonas sp. strain EAC51	None	232	0.263022	5.94895e-08
Superscaffold4	239.21	Flavobacterium sp. strain UBA12334	None	239	0.263022	9.10861e-08
Superscaffold4	239.22	Flavobacterium sp. strain UBA10157	None	239	0.263022	5.25528e-08
Superscaffold4	245.1	Flavobacterium aquatile strain ATCC 11947	None	245	0.263022	9.92776e-08
Superscaffold4	245.13	Flavobacterium aquatile strain NBRC 15052	None	245	0.263022	9.89138e-08
Superscaffold4	29536.6	None	None	None	0.263022	1.04864e-07
Superscaffold4	29536.2	Flavobacterium succinicans strain DSM 4002	None	29536	0.263022	1.04864e-07
Superscaffold4	152509	uncultured Bacteroidetes bacterium strain AG-349-I20	None	152509	0.263022	3.45788e-08
Superscaffold4	192150	Muricauda sp. strain UBA8561	None	192149	0.263022	9.97983e-08
Chr	Genome ID	Genome Name	Organism Name	NCBI Taxon ID	Distance	P Value
Superscaffold5	2.52798e+06	Planctomycetes bacterium Pan97	None	2527984	0.159146	1.65871e-72
Superscaffold5	124.8	Blastopirellula marina strain HEX-2 MGV	None	124	0.174408	7.22858e-51
Superscaffold5	1.03154e+06	Blastopirellula cremea strain HEX-2 MGV	None	1031537	0.174408	7.22858e-51
Superscaffold5	124.9	Blastopirellula marina strain NAP PRIS-MGV	None	124	0.210897	5.40746e-22
Superscaffold5	124.12	Blastopirellula marina strain HEX PRIS-MGV	None	124	0.210897	5.40746e-22
Superscaffold5	124.1	Blastopirellula marina strain Nap-Phe MGV	None	124	0.219531	3.69616e-18
Superscaffold5	124.11	Blastopirellula marina strain Hex-1 MGV	None	124	0.23011	1.88989e-14
Superscaffold5	1.03154e+06	Blastopirellula cremea strain HEX-1 MGV	None	1031537	0.23011	1.88989e-14
Superscaffold5	1.03154e+06	Blastopirellula cremea strain HEX PRIS-MGV	None	1031537	0.23011	1.45525e-14
Superscaffold5	33051.2	Sphingomonas sanguinis strain IIF7SW-B5 strain Not applicable	None	33051	0.263022	1.95281e-07
Superscaffold5	33051.3	Sphingomonas sanguinis strain IIF7SW-B3A strain Not applicable	None	33051	0.263022	1.72458e-07
Superscaffold5	157782	Pseudomonas parafulva strain 20a	None	157782	0.263022	2.87671e-07
Superscaffold5	185243	Propionicimonas paludicola strain DSM 15597	None	185243	0.263022	1.31683e-07
Superscaffold5	391905	Methylocystis heyeri strain H2	None	391905	0.263022	2.1139e-07
Superscaffold5	1.19216e+06	None	None	None	0.263022	1.81269e-07
Superscaffold5	1.19216e+06	Vogesella sp. LIG4 strain lig4	None	1192162	0.263022	1.81269e-07
Superscaffold5	1.21905e+06	Sphingomonas sanguinis NBRC 13937	None	1219054	0.263022	1.76001e-07
Superscaffold5	1.24547e+06	Nocardiopsis alba DSM 43377	Nocardiopsis alba DSM 43377	1245473	0.263022	2.71987e-07
Superscaffold5	1.75565e+06	Bradyrhizobium sp. BR 10303	None	1755647	0.263022	4.09984e-07
Superscaffold5	1.78107e+06	Duganella sp. HH101	None	1781066	0.263022	3.55016e-07
Superscaffold5	1.78107e+06	Duganella sp. HH105	None	1781067	0.263022	3.51207e-07
Superscaffold5	1.85532e+06	Cupriavidus sp. YR651	None	1855315	0.263022	3.2939e-07
Superscaffold5	1.89124e+06	Betaproteobacteria bacterium strain Baikal-deep-G98	None	1891241	0.263022	1.67844e-07
Superscaffold5	1.92929e+06	Reyranella sp. strain GW715_bin.31	None	1929291	0.263022	3.04915e-07
Superscaffold5	2.02678e+06	Planctomycetes bacterium strain MA_PLM_2	None	2026780	0.263022	2.57764e-07
Superscaffold5	2.02678e+06	Planctomycetes bacterium strain MB_PLM_2	None	2026780	0.263022	2.57575e-07
Superscaffold5	2.02678e+06	Planctomycetes bacterium strain LB_PLM_2	None	2026780	0.263022	2.6318e-07
Superscaffold5	2.09381e+06	Nitriliruptoraceae bacterium strain CSSed165cm_309	None	2093808	0.263022	1.55895e-07
Superscaffold5	2.26876e+06	Pseudomonas sp. Y22	None	2268758	0.263022	1.7898e-07
Superscaffold5	2.59929e+06	Pseudooceanicola sp. CAU 1508	None	2599291	0.263022	2.60244e-07
Superscaffold5	2.66064e+06	Rugamonas sp. FT103W	None	2743358	0.263022	3.23343e-07
Superscaffold5	2.72802e+06	Duganella sp. GN2-R2	None	2728020	0.263022	3.00188e-07
Superscaffold5	166.4	Treponema sp. strain SZUA-426	None	166	0.295981	0.000423594
Superscaffold5	303.167	Pseudomonas putida strain DLL-E4	None	303	0.295981	0.000782474
Superscaffold5	303.178	Pseudomonas putida strain HB13667	None	303	0.295981	0.000772201
Superscaffold5	303.606	Pseudomonas putida strain II-2	None	303	0.295981	0.000719217
Superscaffold5	306.18	Pseudomonas sp. strain UBA10829	None	306	0.295981	0.000528582
Superscaffold5	316.373	Pseudomonas stutzeri strain DSM 50238	None	316	0.295981	0.000590478
Superscaffold5	358.65	Agrobacterium tumefaciens strain LBA4404	None	358	0.295981	0.000723079
Superscaffold5	358.66	Agrobacterium tumefaciens strain F4	None	358	0.295981	0.000723603
Superscaffold5	358.19	Agrobacterium tumefaciens strain T3F4	None	358	0.295981	0.000724945
Superscaffold5	358.245	Agrobacterium tumefaciens strain CFBP4996	None	358	0.295981	0.000769984
Superscaffold5	375.29	Bradyrhizobium japonicum E109	None	375	0.295981	0.000928932
Superscaffold5	375.37	Bradyrhizobium japonicum strain FN1	None	375	0.295981	0.000925089
Superscaffold5	375.38	Bradyrhizobium japonicum strain Is-1	None	375	0.295981	0.000918054
Superscaffold5	375.4	Bradyrhizobium japonicum strain J5	None	375	0.295981	0.000967584
Superscaffold5	375.5	Bradyrhizobium japonicum strain UBMA197	None	375	0.295981	0.000979537
Superscaffold5	375.87	Bradyrhizobium japonicum strain NBRC 14783	None	375	0.295981	0.000923194
Superscaffold5	375.97	Bradyrhizobium japonicum strain 5873	None	375	0.295981	0.000926067
Superscaffold5	376.37	Bradyrhizobium sp. strain G22_genome	None	376	0.295981	0.000922958
Superscaffold5	376.103	Bradyrhizobium sp. strain UBA9894	None	376	0.295981	0.000843725
Chr	Genome ID	Genome Name	Organism Name	NCBI Taxon ID	Distance	P Value
Superscaffold6	1.95184e+06	Flavobacteriaceae bacterium UBA4166	None	1951841	0.0531179	0
Superscaffold6	1.95189e+06	Flavobacteriaceae bacterium UBA891	None	1951889	0.0537328	0
Superscaffold6	1.9518e+06	Flavobacteriaceae bacterium UBA1005	None	1951796	0.0563082	0
Superscaffold6	1.87104e+06	Flavobacteriaceae bacterium strain NAT104	None	1871037	0.0651085	0
Superscaffold6	1.22341e+06	Altuibacter lentus strain JL2010	None	1223410	0.164662	2.93036e-69
Superscaffold6	1.65549e+06	Leeuwenhoekiella nanhaiensis strain G18	None	1655491	0.203604	4.03656e-28
Superscaffold6	1.94674e+06	Leeuwenhoekiella sp. UBA1003	None	1946744	0.203604	4.26666e-28
Superscaffold6	1.4542e+06	Nonlabens marinus S1-08	None	1454201	0.219531	3.89641e-20
Superscaffold6	152509	uncultured Bacteroidetes bacterium strain AH-324-B23	None	152509	0.23011	2.81198e-17
Superscaffold6	1.95183e+06	Flavobacteriaceae bacterium UBA3356	None	1951828	0.23011	6.64236e-16
Superscaffold6	1.95185e+06	Flavobacteriaceae bacterium UBA4525	None	1951853	0.23011	6.63971e-16
Superscaffold6	152509	uncultured Bacteroidetes bacterium strain AG-899-M03	None	152509	0.243761	1.34725e-12
Superscaffold6	152509	uncultured Bacteroidetes bacterium strain AG-900-F03	None	152509	0.243761	1.04775e-12
Superscaffold6	152509	uncultured Bacteroidetes bacterium strain AG-900-L23	None	152509	0.243761	3.49769e-13
Superscaffold6	152509	uncultured Bacteroidetes bacterium strain AG-909-E06	None	152509	0.243761	6.1196e-13
Superscaffold6	152509	uncultured Bacteroidetes bacterium strain AG-426-G03	None	152509	0.243761	1.57639e-14
Superscaffold6	152509	uncultured Bacteroidetes bacterium strain AG-912-C06	None	152509	0.243761	1.66959e-12
Superscaffold6	152509	uncultured Bacteroidetes bacterium strain AG-447-D22	None	152509	0.243761	1.72992e-12
Superscaffold6	152509	uncultured Bacteroidetes bacterium strain AG-892-K17	None	152509	0.243761	8.53732e-13
Superscaffold6	152509	uncultured Bacteroidetes bacterium strain AG-920-K02	None	152509	0.243761	4.98997e-14
Superscaffold6	291186	Bizionia myxarmorum strain ADA-4	None	291186	0.243761	8.27931e-12
Superscaffold6	570520	Formosa spongicola strain DSM 22637	None	570520	0.243761	7.53601e-12
Superscaffold6	1.48625e+06	Halomonas sp. strain NORP102	None	1486246	0.243761	6.56373e-12
Superscaffold6	1.87104e+06	Flavobacteriaceae bacterium strain EAC46	None	1871037	0.243761	5.48597e-12
Superscaffold6	1.87104e+06	Flavobacteriaceae bacterium strain SAT1509	None	1871037	0.243761	5.3778e-12
Superscaffold6	1.87104e+06	Flavobacteriaceae bacterium strain bin8-gambi	None	1871037	0.243761	7.8762e-12
Superscaffold6	1.87239e+06	Aequorivita sp. strain CPC70	None	1872390	0.243761	8.4129e-12
Superscaffold6	1.87239e+06	Aequorivita sp. strain EAC31	None	1872390	0.243761	4.53278e-12
Superscaffold6	1.87239e+06	Aequorivita sp. strain NP91	None	1872390	0.243761	6.50056e-12
Superscaffold6	1.87239e+06	Aequorivita sp. strain UBA9182	None	1872390	0.243761	6.84946e-12
Superscaffold6	1.89761e+06	Maribacter sp. strain UBA8082	None	1897614	0.243761	1.00292e-11
Superscaffold6	1.9468e+06	Maribacter sp. UBA1493	None	1946802	0.243761	1.10888e-11
Superscaffold6	1.9468e+06	Maribacter sp. UBA3344	None	1946803	0.243761	1.20013e-11
Superscaffold6	1.94681e+06	Maribacter sp. UBA6511	None	1946805	0.243761	1.17878e-11
Superscaffold6	1.94681e+06	Maribacter sp. UBA849	None	1946806	0.243761	1.20445e-11
Superscaffold6	1.94777e+06	Aequorivita sp. UBA1846	None	1947770	0.243761	8.18894e-12
Superscaffold6	1.94777e+06	Aequorivita sp. UBA1901	None	1947771	0.243761	7.88345e-12
Superscaffold6	1.94777e+06	Aequorivita sp. UBA3180	None	1947773	0.243761	7.70844e-12
Superscaffold6	1.94778e+06	Aequorivita sp. UBA3995	None	1947776	0.243761	7.67846e-12
Superscaffold6	1.94778e+06	Aequorivita sp. UBA5053	None	1947778	0.243761	7.71833e-12
Superscaffold6	1.94778e+06	Aequorivita sp. UBA5087	None	1947779	0.243761	7.61896e-12
Superscaffold6	1.94778e+06	Aequorivita sp. UBA5106	None	1947782	0.243761	7.66439e-12
Superscaffold6	1.94778e+06	Aequorivita sp. UBA5531	None	1947783	0.243761	7.08433e-12
Superscaffold6	1.95181e+06	Flavobacteriaceae bacterium UBA1927	None	1951806	0.243761	7.45482e-12
Superscaffold6	1.95182e+06	Flavobacteriaceae bacterium UBA2674	None	1951815	0.243761	6.71506e-12
Superscaffold6	1.95182e+06	Flavobacteriaceae bacterium UBA3179	None	1951824	0.243761	3.15577e-12
Superscaffold6	1.95183e+06	Flavobacteriaceae bacterium UBA3197	None	1951825	0.243761	8.37871e-12
Superscaffold6	1.95186e+06	Flavobacteriaceae bacterium UBA5534	None	1951857	0.243761	7.68644e-12
Superscaffold6	1.97705e+06	Leeuwenhoekiella sp. strain NAT210	None	1977054	0.243761	1.17809e-11
Superscaffold6	2.09403e+06	Aureitalea sp. RR4-38	None	2094025	0.243761	7.63194e-12
Superscaffold6	2.28217e+06	Kordia sp. SMS9	None	2282170	0.243761	1.53421e-11
Chr	Genome ID	Genome Name	Organism Name	NCBI Taxon ID	Distance	P Value
Superscaffold7	428412	Candidatus Riesia pthiripubis strain HPNA	None	428412	0.263022	3.83929e-09
Superscaffold7	1.98758e+06	Arsenophonus sp. ENCA	None	1987579	0.263022	2.44124e-08
Superscaffold7	166.9	Treponema sp. strain Co191P1bin27	None	166	0.295981	0.000186055
Superscaffold7	195.58	Campylobacter coli strain n/a	None	195	0.295981	0.000178236
Superscaffold7	195.11	Campylobacter coli strain VA46	None	195	0.295981	0.00018479
Superscaffold7	195.242	Campylobacter coli strain MON355	None	195	0.295981	0.000178556
Superscaffold7	195.242	Campylobacter coli strain MON351	None	195	0.295981	0.000175674
Superscaffold7	195.244	Campylobacter coli strain MON334	None	195	0.295981	0.000178082
Superscaffold7	195.244	Campylobacter coli strain MON316	None	195	0.295981	0.000176078
Superscaffold7	471.22	Acinetobacter calcoaceticus strain EGD_AQ_BF14	None	471	0.295981	0.000236238
Superscaffold7	471.56	Acinetobacter calcoaceticus strain 295	None	471	0.295981	0.000235816
Superscaffold7	471.57	Acinetobacter calcoaceticus strain 295	None	471	0.295981	0.000234848
Superscaffold7	472.25	Acinetobacter sp. strain NP28	None	472	0.295981	0.000227658
Superscaffold7	472.26	Acinetobacter sp. strain Gammapro5	None	472	0.295981	0.000224242
Superscaffold7	472.27	Acinetobacter sp. strain Gammapro9	None	472	0.295981	0.000223233
Superscaffold7	472.29	Acinetobacter sp. strain UBA12231	None	472	0.295981	0.000206102
Superscaffold7	472.32	Acinetobacter sp. strain UBA8637	None	472	0.295981	0.000200584
Superscaffold7	472.38	Acinetobacter sp. strain Bin_8_5	None	472	0.295981	0.000159926
Superscaffold7	562.222	Escherichia coli strain MOD1-EC5824	None	562	0.295981	0.000247257
Superscaffold7	562.462	Escherichia coli strain Broiler parent103	None	562	0.295981	0.000246668
Superscaffold7	562.462	Escherichia coli strain Broiler parent80	None	562	0.295981	0.000246729
Superscaffold7	562.462	Escherichia coli strain Broiler parent63	None	562	0.295981	0.000247241
Superscaffold7	633.14	Yersinia pseudotuberculosis strain FDAARGOS_581 strain Not applicable	None	633	0.295981	0.000248498
Superscaffold7	715.13	Actinobacillus pleuropneumoniae 1022	None	715	0.295981	0.00019589
Superscaffold7	715.14	Actinobacillus pleuropneumoniae 460	None	715	0.295981	0.000194238
Superscaffold7	715.15	Actinobacillus pleuropneumoniae 780	None	715	0.295981	0.000196257
Superscaffold7	715.16	Actinobacillus pleuropneumoniae 597	None	715	0.295981	0.000194441
Superscaffold7	715.17	Actinobacillus pleuropneumoniae 5651	None	715	0.295981	0.000195938
Superscaffold7	715.18	Actinobacillus pleuropneumoniae 518	None	715	0.295981	0.000196308
Superscaffold7	715.77	Actinobacillus pleuropneumoniae strain S4074	None	715	0.295981	0.000197702
Superscaffold7	715.78	Actinobacillus pleuropneumoniae strain NCTC11384	None	715	0.295981	0.000198231
Superscaffold7	715.8	Actinobacillus pleuropneumoniae strain KL 16	None	715	0.295981	0.000199182
Superscaffold7	715.81	Actinobacillus pleuropneumoniae strain NCTC11407	None	715	0.295981	0.000199997
Superscaffold7	715.83	Actinobacillus pleuropneumoniae strain NCTC10976	None	715	0.295981	0.000197922
Superscaffold7	715.88	Actinobacillus pleuropneumoniae strain MIDG2250	None	715	0.295981	0.000195915
Superscaffold7	715.89	Actinobacillus pleuropneumoniae strain MIDG2465	None	715	0.295981	0.000195122
Superscaffold7	715.9	Actinobacillus pleuropneumoniae strain MIDG2615	None	715	0.295981	0.000194888
Superscaffold7	715.91	Actinobacillus pleuropneumoniae strain MIDG2537	None	715	0.295981	0.000194705
Superscaffold7	715.92	Actinobacillus pleuropneumoniae strain MIDG2249	None	715	0.295981	0.000191838
Superscaffold7	715.93	Actinobacillus pleuropneumoniae strain MIDG2356	None	715	0.295981	0.000196158
Superscaffold7	715.95	Actinobacillus pleuropneumoniae strain MIDG2648	None	715	0.295981	0.000198372
Superscaffold7	715.96	Actinobacillus pleuropneumoniae strain MIDG2650	None	715	0.295981	0.000196386
Superscaffold7	715.97	Actinobacillus pleuropneumoniae strain MIDG2652	None	715	0.295981	0.000198091
Superscaffold7	715.98	Actinobacillus pleuropneumoniae strain MIDG2651	None	715	0.295981	0.000194912
Superscaffold7	715.99	Actinobacillus pleuropneumoniae strain MIDG2653	None	715	0.295981	0.000197604
Superscaffold7	715.1	Actinobacillus pleuropneumoniae strain MIDG2656	None	715	0.295981	0.000193362
Superscaffold7	715.101	Actinobacillus pleuropneumoniae strain MIDG2658	None	715	0.295981	0.000197391
Superscaffold7	715.102	Actinobacillus pleuropneumoniae strain MIDG2659	None	715	0.295981	0.000186341
Superscaffold7	715.103	Actinobacillus pleuropneumoniae strain MIDG2661	None	715	0.295981	0.000175962
Superscaffold7	715.104	Actinobacillus pleuropneumoniae strain MIDG2660	None	715	0.295981	0.00019104
Superscaffold7	715.105	Actinobacillus pleuropneumoniae strain MIDG2662	None	715	0.295981	0.000194994
Chr	Genome ID	Genome Name	Organism Name	NCBI Taxon ID	Distance	P Value
Superscaffold8	1.89811e+06	Rhodospirillaceae bacterium strain bin.380	None	1898112	0.219531	4.93052e-20
Superscaffold8	2.7296e+06	Rhodospirillaceae bacterium KN72	None	2729598	0.219531	1.634e-19
Superscaffold8	43617.5	Mesorhizobium mediterraneum strain USDA 3392	None	43617	0.23011	4.34878e-15
Superscaffold8	376733	None	None	None	0.23011	1.63707e-15
Superscaffold8	376733	Paracoccus halophilus strain CGMCC 1.6117	None	376733	0.23011	1.63707e-15
Superscaffold8	1.17359e+06	Ruegeria arenilitoris strain CECT 8715	None	1173585	0.23011	1.52861e-15
Superscaffold8	1.17359e+06	Ruegeria arenilitoris strain HKCCD9190	None	1173585	0.23011	1.45745e-15
Superscaffold8	1.24487e+06	Magnetospirillum sp. SO-1	Magnetospirillum sp. SO-1	1244869	0.23011	2.35149e-15
Superscaffold8	1.56628e+06	None	None	None	0.23011	1.95474e-15
Superscaffold8	1.56628e+06	Sphingomonas sp. NFR15	None	1566282	0.23011	1.95474e-15
Superscaffold8	1.66691e+06	None	None	None	0.23011	1.39387e-15
Superscaffold8	1.66691e+06	Rhodobacteraceae bacterium HLUCCA08	None	1666913	0.23011	1.39387e-15
Superscaffold8	1.87107e+06	Mesorhizobium sp. strain N.Ca.MR.004.02.1	None	1871066	0.23011	4.27657e-15
Superscaffold8	1.89811e+06	Rhodospirillaceae bacterium strain IN18	None	1898112	0.23011	2.0047e-15
Superscaffold8	1.89811e+06	Rhodospirillaceae bacterium strain SAT9	None	1898112	0.23011	2.32186e-15
Superscaffold8	1.89811e+06	Rhodospirillaceae bacterium strain SP123	None	1898112	0.23011	1.81769e-15
Superscaffold8	1.90929e+06	Rhizobiales bacterium strain BM505	None	1909294	0.23011	1.65903e-15
Superscaffold8	1.94836e+06	Alphaproteobacteria bacterium UBA1904	None	1948364	0.23011	1.35115e-15
Superscaffold8	1.94837e+06	Alphaproteobacteria bacterium UBA2662	None	1948369	0.23011	1.63859e-15
Superscaffold8	1.94838e+06	Alphaproteobacteria bacterium UBA3203	None	1948381	0.23011	1.53958e-15
Superscaffold8	1.94841e+06	Alphaproteobacteria bacterium UBA5058	None	1948405	0.23011	1.64428e-15
Superscaffold8	1.94841e+06	Alphaproteobacteria bacterium UBA5103	None	1948407	0.23011	1.6973e-15
Superscaffold8	2.48511e+06	Novosphingobium sp. PhB165	None	2485105	0.23011	3.14964e-15
Superscaffold8	2.51065e+06	Salipiger sp. IMCC34102	None	2510647	0.23011	1.30269e-15
Superscaffold8	2.59929e+06	Pseudooceanicola sp. CAU 1508	None	2599291	0.23011	2.97592e-15
Superscaffold8	2.69732e+06	Pseudooceanicola sp. E2-1	None	2697319	0.23011	1.79089e-15
Superscaffold8	192.126	Azospirillum brasilense strain MTCC4035	None	192	0.243761	3.38e-11
Superscaffold8	358.262	Agrobacterium tumefaciens strain 1D1526	None	358	0.243761	2.08443e-11
Superscaffold8	375.29	Bradyrhizobium japonicum E109	None	375	0.243761	3.89067e-11
Superscaffold8	375.37	Bradyrhizobium japonicum strain FN1	None	375	0.243761	3.85867e-11
Superscaffold8	375.4	Bradyrhizobium japonicum strain J5	None	375	0.243761	4.21719e-11
Superscaffold8	375.5	Bradyrhizobium japonicum strain UBMA197	None	375	0.243761	4.31985e-11
Superscaffold8	375.87	None	None	None	0.243761	3.84293e-11
Superscaffold8	375.97	Bradyrhizobium japonicum strain 5873	None	375	0.243761	3.86681e-11
Superscaffold8	376.37	None	None	None	0.243761	3.84097e-11
Superscaffold8	1076.3	Rhodopseudomonas palustris strain YSC3	None	1076	0.243761	2.1921e-11
Superscaffold8	1783.3	Mycobacterium scrofulaceum strain E3039	None	1783	0.243761	2.2759e-11
Superscaffold8	1783.4	Mycobacterium scrofulaceum strain E2838	None	1783	0.243761	2.33325e-11
Superscaffold8	28077.9	Nitrospirillum amazonense strain BR 12005	None	28077	0.243761	2.89805e-11
Superscaffold8	33053.3	Neisseria perflava strain CCH6-A12	None	33053	0.243761	1.35133e-11
Superscaffold8	34007.2	Paracoccus versutus strain MAL 1HM19	None	34007	0.243761	2.22044e-11
Superscaffold8	60450.3	Kribbella sandramycini strain ATCC 39419	None	60450	0.243761	3.45324e-11
Superscaffold8	69395.9	Caulobacter henricii strain CB4	None	69395	0.243761	1.44519e-11
Superscaffold8	74031.7	Roseovarius tolerans strain DSM 11457	None	74031	0.243761	1.3468e-11
Superscaffold8	83401.4	Roseospirillum parvum strain 930I	None	83401	0.243761	1.19715e-11
Superscaffold8	84531.7	Lysobacter antibioticus strain ATCC 29479	None	84531	0.243761	2.39028e-11
Superscaffold8	133190	Sphingomonas sp. SRS2	None	133190	0.243761	1.80647e-11
Superscaffold8	158754	uncultured Sphingomonas sp. strain MGYG-HGUT-01262	None	158754	0.243761	1.28863e-11
Superscaffold8	296831	uncultured Rhodospirillales bacterium strain Rhodospirillales sp. RBC080	None	296830	0.243761	3.32375e-11
Superscaffold8	314235	Phyllobacterium brassicacearum strain STM 196	None	314235	0.243761	2.40459e-11
Superscaffold8	314235	Phyllobacterium brassicacearum strain 29-15	None	314235	0.243761	2.38173e-11
Chr	Genome ID	Genome Name	Organism Name	NCBI Taxon ID	Distance	P Value
Superscaffold9	1.45846e+06	Candidatus Phaeomarinobacter ectocarpi strain Ec32	None	1458461	0.104495	9.59242e-282
Superscaffold9	1.71226e+06	Pyruvatibacter mobilis strain GYP-11	None	1712261	0.203604	3.15867e-28
Superscaffold9	1.71226e+06	Pyruvatibacter mobilis strain CGMCC 1.15125	None	1712261	0.203604	3.21128e-28
Superscaffold9	2.18416e+06	Phyllobacteriaceae bacterium StC1	None	2184161	0.23011	5.08835e-15
Superscaffold9	371196	None	None	None	0.243761	5.39456e-11
Superscaffold9	371196	Mastigocoleus testarum BC008	None	371196	0.243761	5.39485e-11
Superscaffold9	379347	Ruegeria mobilis strain M41-2.2	None	379347	0.243761	1.82805e-11
Superscaffold9	379347	Ruegeria mobilis strain 270-3	None	379347	0.243761	1.85762e-11
Superscaffold9	379347	Ruegeria mobilis strain M43-2.3	None	379347	0.243761	1.82685e-11
Superscaffold9	379347	Ruegeria mobilis strain NBRC102038	None	379347	0.243761	1.83124e-11
Superscaffold9	379347	Epibacterium mobile strain EPIB1	None	379347	0.243761	1.76598e-11
Superscaffold9	1.71535e+06	Sandaracinobacter sp. PAMC 28131	None	1715348	0.243761	1.22851e-11
Superscaffold9	339.51	Xanthomonas campestris strain CFSAN033079	None	339	0.263022	1.20805e-07
Superscaffold9	339.52	Xanthomonas campestris strain CFSAN033080	None	339	0.263022	1.21663e-07
Superscaffold9	339.53	Xanthomonas campestris strain CFSAN033077	None	339	0.263022	1.20022e-07
Superscaffold9	339.54	Xanthomonas campestris strain CFSAN033078	None	339	0.263022	1.20321e-07
Superscaffold9	339.55	Xanthomonas campestris strain CFSAN033081	None	339	0.263022	1.20829e-07
Superscaffold9	339.56	Xanthomonas campestris strain CFSAN033082	None	339	0.263022	1.21666e-07
Superscaffold9	339.57	Xanthomonas campestris strain CFSAN033083	None	339	0.263022	1.20352e-07
Superscaffold9	339.58	Xanthomonas campestris strain CFSAN033085	None	339	0.263022	1.20375e-07
Superscaffold9	339.59	Xanthomonas campestris strain CFSAN033084	None	339	0.263022	1.20763e-07
Superscaffold9	339.6	Xanthomonas campestris strain CFSAN033086	None	339	0.263022	1.20873e-07
Superscaffold9	339.61	Xanthomonas campestris strain CFSAN033087	None	339	0.263022	1.20082e-07
Superscaffold9	339.62	Xanthomonas campestris strain CFSAN033088	None	339	0.263022	1.21455e-07
Superscaffold9	339.63	Xanthomonas campestris strain CFSAN033089	None	339	0.263022	1.20684e-07
Superscaffold9	339.17	Xanthomonas campestris strain CFBP 8151	None	339	0.263022	1.09909e-07
Superscaffold9	339.172	Xanthomonas campestris strain CFBP 8145	None	339	0.263022	1.14615e-07
Superscaffold9	853.92	Faecalibacterium prausnitzii strain 61_16	None	853	0.263022	2.66952e-08
Superscaffold9	853.161	Faecalibacterium prausnitzii strain CNCM I 4541	None	853	0.263022	6.67294e-08
Superscaffold9	1063.28	Rhodobacter sphaeroides strain YL101	None	1063	0.263022	1.16495e-07
Superscaffold9	1063.35	Rhodobacter sphaeroides strain SCJ	None	1063	0.263022	1.08587e-07
Superscaffold9	1063.57	Rhodobacter sphaeroides strain HJ	None	1063	0.263022	1.08538e-07
Superscaffold9	28077.6	Nitrospirillum amazonense strain BR 11622	None	28077	0.263022	1.46455e-07
Superscaffold9	31872.4	Magnetospirillum sp. strain DP16D_bin.29	None	31872	0.263022	9.0948e-08
Superscaffold9	39723.4	Rhodobacter sphaeroides f. sp. denitrificans strain IL106	None	39723	0.263022	1.1374e-07
Superscaffold9	56448.2	Xanthomonas arboricola strain CFBP 7634	None	56448	0.263022	1.1668e-07
Superscaffold9	56448.3	Xanthomonas arboricola strain CITA 14	None	56448	0.263022	1.15232e-07
Superscaffold9	56448.3	Xanthomonas arboricola strain CFBP6827	None	56448	0.263022	1.17048e-07
Superscaffold9	56448.3	Xanthomonas arboricola strain CFBP7697	None	56448	0.263022	1.17021e-07
Superscaffold9	56448.3	Xanthomonas arboricola strain CFBP 1022	None	56448	0.263022	1.19952e-07
Superscaffold9	56448.3	Xanthomonas arboricola strain CFBP 6762	None	56448	0.263022	1.16102e-07
Superscaffold9	56448.4	Xanthomonas arboricola strain CFBP 7614	None	56448	0.263022	1.16376e-07
Superscaffold9	56448.4	Xanthomonas arboricola strain CFBP 6771	None	56448	0.263022	1.162e-07
Superscaffold9	56448.4	Xanthomonas arboricola strain CFBP 8130	None	56448	0.263022	1.1319e-07
Superscaffold9	56448.4	Xanthomonas arboricola strain CFBP 8132	None	56448	0.263022	1.1663e-07
Superscaffold9	56448.4	Xanthomonas arboricola strain CFBP 8152	None	56448	0.263022	1.12393e-07
Superscaffold9	56448.4	Xanthomonas arboricola strain CFBP 7629	None	56448	0.263022	1.16976e-07
Superscaffold9	56448.4	Xanthomonas arboricola strain CFBP 7652	None	56448	0.263022	1.22485e-07
Superscaffold9	56448.5	Xanthomonas arboricola strain CFBP 8147	None	56448	0.263022	1.15694e-07
Superscaffold9	56448.5	Xanthomonas arboricola strain CFBP 8149	None	56448	0.263022	1.1554e-07
Superscaffold9	56448.5	Xanthomonas arboricola strain CFBP 8150	None	56448	0.263022	1.16395e-07
Chr	Genome ID	Genome Name	Organism Name	NCBI Taxon ID	Distance	P Value
Superscaffold10	2.05352e+06	Balneolaceae bacterium strain UBA12370	None	2053516	0.243761	1.02042e-11
Superscaffold10	2.05352e+06	Balneolaceae bacterium strain MES10	None	2053516	0.243761	1.44806e-11
Superscaffold10	217.6	Helicobacter mustelae strain NCTC12198	None	217	0.263022	3.17532e-08
Superscaffold10	217.7	Helicobacter mustelae strain NCTC12031	None	217	0.263022	3.50641e-08
Superscaffold10	152509	uncultured Bacteroidetes bacterium strain AG-365-D16	None	152509	0.263022	6.31045e-09
Superscaffold10	383631	None	None	None	0.263022	2.4146e-08
Superscaffold10	383632	Methylophilales bacterium HTCC2181	None	383631	0.263022	2.4146e-08
Superscaffold10	555950	uncultured Balneola sp. strain AG-896-N14	None	555950	0.263022	4.07122e-08
Superscaffold10	555950	uncultured Balneola sp. strain AG-900-L18	None	555950	0.263022	2.40687e-08
Superscaffold10	655186	None	None	None	0.263022	2.05905e-08
Superscaffold10	655186	uncultured SUP05 cluster bacterium	None	655186	0.263022	2.05905e-08
Superscaffold10	679897	Helicobacter mustelae 12198	Helicobacter mustelae 12198	679897	0.263022	3.17954e-08
Superscaffold10	1.20707e+06	bacterium UW 659-2-F09	bacterium UW 659-2-F09	1207071	0.263022	3.79616e-09
Superscaffold10	1.40394e+06	Propionibacterium sp. DORA_15	Propionibacterium sp. DORA_15	1403938	0.263022	2.46203e-09
Superscaffold10	1.4431e+06	Snodgrassella alvi SCGC AB-598-O02	None	1443103	0.263022	3.24559e-08
Superscaffold10	1.70539e+06	None	None	None	0.263022	2.994e-08
Superscaffold10	1.70539e+06	Candidatus Thioglobus autotrophicus strain EF1	None	1705394	0.263022	2.994e-08
Superscaffold10	1.88343e+06	Actinobacteria bacterium strain S06	None	1883427	0.263022	2.66557e-08
Superscaffold10	1.88343e+06	Actinobacteria bacterium strain S33	None	1883427	0.263022	4.5608e-08
Superscaffold10	1.88343e+06	Actinobacteria bacterium strain S43	None	1883427	0.263022	1.55712e-08
Superscaffold10	1.88343e+06	Actinobacteria bacterium strain S25	None	1883427	0.263022	2.87732e-08
Superscaffold10	1.8981e+06	Bacteroidetes bacterium strain WB4_4_068	None	1898104	0.263022	2.31052e-08
Superscaffold10	1.97478e+06	Candidatus Peregrinibacteria bacterium CG10_big_fil_rev_8_21_14_0_10_36_19	None	1974784	0.263022	1.79895e-08
Superscaffold10	2.02482e+06	Balneola sp. strain Bin6	None	2024824	0.263022	8.76924e-08
Superscaffold10	2.05352e+06	Balneolaceae bacterium strain ECT2AJA-110-D	None	2053516	0.263022	8.4117e-08
Superscaffold10	2.05352e+06	Balneolaceae bacterium strain CSSed165cm_221	None	2053516	0.263022	8.1956e-08
Superscaffold10	199.761	Campylobacter concisus strain AAUH-1Dce-a	None	199	0.295981	0.000321159
Superscaffold10	199.898	Campylobacter concisus strain P18CDO-S1	None	199	0.295981	0.000287805
Superscaffold10	199.185	Campylobacter concisus strain 2010-347972	None	199	0.295981	0.000301948
Superscaffold10	210.134	Helicobacter pylori H3016	None	210	0.295981	0.000259469
Superscaffold10	210.134	Helicobacter pylori H3014	None	210	0.295981	0.000259414
Superscaffold10	210.134	Helicobacter pylori H3017	None	210	0.295981	0.000260283
Superscaffold10	210.134	Helicobacter pylori H3018	None	210	0.295981	0.00026089
Superscaffold10	210.134	Helicobacter pylori Taiwan-47	None	210	0.295981	0.000252217
Superscaffold10	210.134	Helicobacter pylori Manado-1	None	210	0.295981	0.000247953
Superscaffold10	210.134	Helicobacter pylori 1089/03	None	210	0.295981	0.000253305
Superscaffold10	210.135	Helicobacter pylori 1152/04	None	210	0.295981	0.000253471
Superscaffold10	210.135	Helicobacter pylori 655/99	None	210	0.295981	0.000256481
Superscaffold10	210.135	Helicobacter pylori 1198/04	None	210	0.295981	0.000256778
Superscaffold10	210.135	Helicobacter pylori 207/99	None	210	0.295981	0.000248481
Superscaffold10	210.135	Helicobacter pylori 499/02	None	210	0.295981	0.000262088
Superscaffold10	210.138	Helicobacter pylori Hp238	None	210	0.295981	0.000253228
Superscaffold10	210.138	Helicobacter pylori 26695-1MET	None	210	0.295981	0.000262149
Superscaffold10	210.192	Helicobacter pylori strain BM013A	None	210	0.295981	0.000255211
Superscaffold10	210.192	Helicobacter pylori strain BM012B	None	210	0.295981	0.000261252
Superscaffold10	210.192	Helicobacter pylori strain BM013B	None	210	0.295981	0.000255209
Superscaffold10	210.192	Helicobacter pylori strain J166output_2moB	None	210	0.295981	0.000258113
Superscaffold10	210.192	Helicobacter pylori strain J166output_6moB	None	210	0.295981	0.00025921
Superscaffold10	210.192	Helicobacter pylori strain J166output_6moA	None	210	0.295981	0.000258508
Superscaffold10	210.192	Helicobacter pylori strain J166output_1wkC	None	210	0.295981	0.000258566
Superscaffold10	210.192	Helicobacter pylori strain J166output_6moC	None	210	0.295981	0.000258547
