# Supplementary material for: Insights into the Ancient Adaptation to Intertidal Environments by Red Algae Based on a Genomic and Multiomics Investigation of Neoporphyra haitanensis
Source: Mol Biol Evol. 2021 Nov 3;39(1):msab315. doi: 10.1093/molbev/msab315 (PMC8752119; doi:10.1093/molbev/msab315)
Supplement: msab315_Supplementary_Data [file msab315_supplementary_data.zip › Data S7.xlsx]

## Sheet: Phytohormone
Gene ID	Superscaffold alignment	Enzymes	Phytohormones involved
orf03610-29870	Candidatus Phaeomarinobacter ectocarpi[superscafford 9]	nitrilase	indole-3-acetic acid
orf01761-28425	Candidatus Phaeomarinobacter ectocarpi[superscafford 9]	nitrilase	indole-3-acetic acid
orf02448-28956	Candidatus Phaeomarinobacter ectocarpi[superscafford 9]	tRNA isopentenylltransferase MiaA	cytokinin
orf02696-29144	Candidatus Phaeomarinobacter ectocarpi[superscafford 9]	Cytochrome P450 monooxygenase PikC	cytokinin
orf01469-15536	Maribacter sp.[Superscaffold4]	isochorismate synthase	salicylic acid
orf01069-15138	Maribacter sp.[Superscaffold4]	tRNA isopentenylltransferase	cytokinin
orf01559-755	Stappia sp.[Superscaffold1]	nitrilase	indole-3-acetic acid
orf07578-3595	Stappia sp.[Superscaffold2]	nitrilase
orf00402-204	Stappia sp.[Superscaffold3]	nitrilase	indole-3-acetic acid
orf05690-2730	Stappia sp.[Superscaffold4]	tRNA isopentenylltransferase MiaA	cytokinin
orf02184-5951	Roseovarius sp. [Superscaffold2]	nitrilase	indole-3-acetic acid
orf01122-5330	Roseovarius sp. [Superscaffold2]	nitrilase	indole-3-acetic acid
orf05991-8138	Roseovarius sp. [Superscaffold2]	tRNA isopentenylltransferase MiaA	cytokinin

## Sheet: Vitamin
gene ID	Superscaffold alignment	KEGG Pathway	Description
orf03164-6507	Roseovarius sp.[superscafford 2]	Biotin metabolism	NADPH-dependent reductase BacG
orf03311-6598	Roseovarius sp.[superscafford 2]	Biotin metabolism	4-formylbenzenesulfonate dehydrogenase TsaC1/TsaC2
orf06153-8232	Roseovarius sp.[superscafford 2]	Biotin metabolism	3-oxoacyl-[acyl-carrier-protein] reductase FabG
orf06716-8556	Roseovarius sp.[superscafford 2]	Biotin metabolism	Acetoacetyl-CoA reductase
orf07175-8821	Roseovarius sp.[superscafford 2]	Biotin metabolism	Enoyl-[acyl-carrier-protein] reductase [NADH] 1
orf07178-8822	Roseovarius sp.[superscafford 2]	Biotin metabolism	3-oxoacyl-[acyl-carrier-protein] synthase 1
orf00491-4942	Roseovarius sp.[superscafford 2]	Folate biosynthesis	4-amino-4-deoxychorismate lyase
orf00494-4943	Roseovarius sp.[superscafford 2]	Folate biosynthesis	Para-aminobenzoate synthase
orf01050-5284	Roseovarius sp.[superscafford 2]	Folate biosynthesis	2-amino-4-hydroxy-6-hydroxymethyldihydropteridine pyrophosphokinase
orf01722-5670	Roseovarius sp.[superscafford 2]	Folate biosynthesis	Molybdopterin synthase catalytic subunit
orf01823-5725	Roseovarius sp.[superscafford 2]	Folate biosynthesis	Molybdenum cofactor guanylyltransferase
orf01828-5727	Roseovarius sp.[superscafford 2]	Folate biosynthesis	Molybdopterin molybdenumtransferase
orf02883-6345	Roseovarius sp.[superscafford 2]	Folate biosynthesis	Dihydrofolate synthase/folylpolyglutamate synthase
orf04902-7497	Roseovarius sp.[superscafford 2]	Folate biosynthesis	GTP cyclohydrolase FolE2
orf05049-7581	Roseovarius sp.[superscafford 2]	Folate biosynthesis	7-cyano-7-deazaguanine synthase
orf05050-7582	Roseovarius sp.[superscafford 2]	Folate biosynthesis	6-carboxy-5,6,7,8-tetrahydropterin synthase
orf05051-7583	Roseovarius sp.[superscafford 2]	Folate biosynthesis	7-carboxy-7-deazaguanine synthase
orf05053-7584	Roseovarius sp.[superscafford 2]	Folate biosynthesis	NADPH-dependent 7-cyano-7-deazaguanine reductase
orf05699-7971	Roseovarius sp.[superscafford 2]	Folate biosynthesis	Molybdopterin molybdenumtransferase
orf05700-7972	Roseovarius sp.[superscafford 2]	Folate biosynthesis	Cyclic pyranopterin monophosphate synthase
orf06825-8618	Roseovarius sp.[superscafford 2]	Folate biosynthesis	GTP 3',8-cyclase
orf07081-8771	Roseovarius sp.[superscafford 2]	Folate biosynthesis	diguanylate cyclase
orf07082-8772	Roseovarius sp.[superscafford 2]	Folate biosynthesis	Dihydropteroate synthase
orf00320-4837	Roseovarius sp.[superscafford 2]	Nicotinate and nicotinamide metabolism	Probable nicotinate-nucleotide adenylyltransferase
orf00371-4869	Roseovarius sp.[superscafford 2]	Nicotinate and nicotinamide metabolism	Glutamine-dependent NAD(+) synthetase
orf01469-5529	Roseovarius sp.[superscafford 2]	Nicotinate and nicotinamide metabolism	Purine nucleoside phosphorylase DeoD-type
orf01889-5763	Roseovarius sp.[superscafford 2]	Nicotinate and nicotinamide metabolism	6-hydroxynicotinate reductase
orf02409-6081	Roseovarius sp.[superscafford 2]	Nicotinate and nicotinamide metabolism	Soluble pyridine nucleotide transhydrogenase
orf02449-6101	Roseovarius sp.[superscafford 2]	Nicotinate and nicotinamide metabolism	Nicotinate phosphoribosyltransferase
orf02489-6124	Roseovarius sp.[superscafford 2]	Nicotinate and nicotinamide metabolism	Glutarate-semialdehyde dehydrogenase DavD
orf02993-6410	Roseovarius sp.[superscafford 2]	Nicotinate and nicotinamide metabolism	4-methylaminobutanoate oxidase (formaldehyde-forming)
orf03179-6518	Roseovarius sp.[superscafford 2]	Nicotinate and nicotinamide metabolism	NADH pyrophosphatase
orf03321-6606	Roseovarius sp.[superscafford 2]	Nicotinate and nicotinamide metabolism	Nicotinamidase
orf04050-7002	Roseovarius sp.[superscafford 2]	Nicotinate and nicotinamide metabolism	Trifunctional nucleotide phosphoesterase protein YfkN 2',3'-cyclic-nucleotide 2'-phosphodiesterase/3'-nucleotidase
orf04253-7117	Roseovarius sp.[superscafford 2]	Nicotinate and nicotinamide metabolism	3-sulfolactaldehyde dehydrogenase
orf04680-7375	Roseovarius sp.[superscafford 2]	Nicotinate and nicotinamide metabolism	NAD(P) transhydrogenase subunit alpha
orf04683-7376	Roseovarius sp.[superscafford 2]	Nicotinate and nicotinamide metabolism	NAD(P) transhydrogenase subunit beta
orf05607-7917	Roseovarius sp.[superscafford 2]	Nicotinate and nicotinamide metabolism	Nucleoside triphosphate pyrophosphohydrolase
orf06202-8260	Roseovarius sp.[superscafford 2]	Nicotinate and nicotinamide metabolism	Nicotinamide-nucleotide amidohydrolase PncC
orf06337-8340	Roseovarius sp.[superscafford 2]	Nicotinate and nicotinamide metabolism	Pyrimidine-specific ribonucleoside hydrolase RihA
orf06424-8397	Roseovarius sp.[superscafford 2]	Nicotinate and nicotinamide metabolism	Maleate isomerase
orf06548-8465	Roseovarius sp.[superscafford 2]	Nicotinate and nicotinamide metabolism	Succinate-semialdehyde dehydrogenase [NADP(+)]
orf06703-8549	Roseovarius sp.[superscafford 2]	Nicotinate and nicotinamide metabolism	5'-nucleotidase SurE
orf01181-5362	Roseovarius sp.[superscafford 2]	Pantothenate and CoA biosynthesis	NAD-dependent dihydropyrimidine dehydrogenase subunit PreA
orf01192-5369	Roseovarius sp.[superscafford 2]	Pantothenate and CoA biosynthesis	D-hydantoinase/dihydropyrimidinase Short=DHPase EC=3.5.2.2
orf01274-5419	Roseovarius sp.[superscafford 2]	Pantothenate and CoA biosynthesis	Dihydroxy-acid dehydratase
orf01327-5450	Roseovarius sp.[superscafford 2]	Pantothenate and CoA biosynthesis	Coenzyme A biosynthesis bifunctional protein CoaBC DNA/pantothenate metabolism flavoprotein Phosphopantothenoylcysteine decarboxylase
orf01365-5469	Roseovarius sp.[superscafford 2]	Pantothenate and CoA biosynthesis	Branched-chain-amino-acid aminotransferase
orf01944-5799	Roseovarius sp.[superscafford 2]	Pantothenate and CoA biosynthesis	Acetolactate synthase
orf01998-5836	Roseovarius sp.[superscafford 2]	Pantothenate and CoA biosynthesis	Probable branched-chain-amino-acid aminotransferase
orf02126-5911	Roseovarius sp.[superscafford 2]	Pantothenate and CoA biosynthesis	Dephospho-CoA kinase
orf02152-5931	Roseovarius sp.[superscafford 2]	Pantothenate and CoA biosynthesis	D-alanine aminotransferase
orf03305-6594	Roseovarius sp.[superscafford 2]	Pantothenate and CoA biosynthesis	Pantothenate synthetase
orf03307-6596	Roseovarius sp.[superscafford 2]	Pantothenate and CoA biosynthesis	3-methyl-2-oxobutanoate hydroxymethyltransferase
orf04329-7166	Roseovarius sp.[superscafford 2]	Pantothenate and CoA biosynthesis	Acetolactate synthase
orf04912-7503	Roseovarius sp.[superscafford 2]	Pantothenate and CoA biosynthesis	Probable 2-ketoarginine decarboxylase AruI
orf06387-8376	Roseovarius sp.[superscafford 2]	Pantothenate and CoA biosynthesis	Acetolactate synthase isozyme 3 large subunit
orf06390-8377	Roseovarius sp.[superscafford 2]	Pantothenate and CoA biosynthesis	Acetolactate synthase isozyme 3 small subunit
orf06585-8485	Roseovarius sp.[superscafford 2]	Pantothenate and CoA biosynthesis	Phosphopantetheine adenylyltransferase
orf06731-8566	Roseovarius sp.[superscafford 2]	Pantothenate and CoA biosynthesis	Type III pantothenate kinase
orf07088-8775	Roseovarius sp.[superscafford 2]	Pantothenate and CoA biosynthesis	Ketol-acid reductoisomerase (NADP(+))
orf01958-5809	Roseovarius sp.[superscafford 2]	Retinol metabolism	Alcohol dehydrogenase
orf02985-6407	Roseovarius sp.[superscafford 2]	Retinol metabolism	Quinone oxidoreductase
orf00902-5195	Roseovarius sp.[superscafford 2]	Riboflavin metabolism	5,6-dimethylbenzimidazole synthase
orf03434-6666	Roseovarius sp.[superscafford 2]	Riboflavin metabolism	Riboflavin biosynthesis protein RibF Riboflavin kinase
orf04694-7384	Roseovarius sp.[superscafford 2]	Riboflavin metabolism	6,7-dimethyl-8-ribityllumazine synthase
orf04695-7385	Roseovarius sp.[superscafford 2]	Riboflavin metabolism	Riboflavin biosynthesis protein RibBA
orf05161-7645	Roseovarius sp.[superscafford 2]	Riboflavin metabolism	GTP cyclohydrolase-2
orf06934-8676	Roseovarius sp.[superscafford 2]	Riboflavin metabolism	GTP cyclohydrolase-2
orf07624-9069	Roseovarius sp.[superscafford 2]	Riboflavin metabolism	Riboflavin biosynthesis protein RibD Diaminohydroxyphosphoribosylaminopyrimidine deaminase
orf00524-4959	Roseovarius sp.[superscafford 2]	Thiamine metabolism	Adenylate kinase
orf02373-6063	Roseovarius sp.[superscafford 2]	Thiamine metabolism	thiamine pyrophosphokinase
orf02432-6093	Roseovarius sp.[superscafford 2]	Thiamine metabolism	Hydroxymethylpyrimidine/phosphomethylpyrimidine kinase EC=2.7.1.49
orf05114-7614	Roseovarius sp.[superscafford 2]	Thiamine metabolism	Adenylate kinase
orf05842-8049	Roseovarius sp.[superscafford 2]	Thiamine metabolism	Phosphomethylpyrimidine synthase
orf05927-8099	Roseovarius sp.[superscafford 2]	Thiamine metabolism	Thiamine-phosphate synthase
orf06109-8207	Roseovarius sp.[superscafford 2]	Thiamine metabolism	1-deoxy-D-xylulose-5-phosphate synthase
orf06249-8285	Roseovarius sp.[superscafford 2]	Thiamine metabolism	Cysteine desulfurase
orf07287-8882	Roseovarius sp.[superscafford 2]	Thiamine metabolism	Putative thiamine biosynthesis oxidoreductase ThiO
orf07290-8884	Roseovarius sp.[superscafford 2]	Thiamine metabolism	Thiazole synthase
orf07292-8885	Roseovarius sp.[superscafford 2]	Thiamine metabolism	Thiamine-phosphate synthase
orf07488-8996	Roseovarius sp.[superscafford 2]	Thiamine metabolism	1-deoxy-D-xylulose-5-phosphate synthase 1
orf00655-5042	Roseovarius sp.[superscafford 2]	Ubiquinone and other terpenoid-quinone biosynthesis	Glutathione-regulated potassium-efflux system ancillary protein KefF
orf01180-24047	Roseovarius sp.[superscafford 2]	Ubiquinone and other terpenoid-quinone biosynthesis	Hemolysin VllY
orf02186-5953	Roseovarius sp.[superscafford 2]	Ubiquinone and other terpenoid-quinone biosynthesis	Ubiquinone biosynthesis O-methyltransferase
orf02581-6174	Roseovarius sp.[superscafford 2]	Ubiquinone and other terpenoid-quinone biosynthesis	Ubiquinone biosynthesis O-methyltransferase
orf02914-6363	Roseovarius sp.[superscafford 2]	Ubiquinone and other terpenoid-quinone biosynthesis	Uncharacterized protein slr1300
orf02966-6394	Roseovarius sp.[superscafford 2]	Ubiquinone and other terpenoid-quinone biosynthesis	NAD(P)H dehydrogenase (quinone)
orf03281-6580	Roseovarius sp.[superscafford 2]	Ubiquinone and other terpenoid-quinone biosynthesis	4-hydroxybenzoate octaprenyltransferase
orf07097-8781	Roseovarius sp.[superscafford 2]	Ubiquinone and other terpenoid-quinone biosynthesis	2-octaprenylphenol hydroxylase
orf01043-5280	Roseovarius sp.[superscafford 2]	Vitamin B6 metabolism	Pyridoxine 5'-phosphate synthase
orf01788-5702	Roseovarius sp.[superscafford 2]	Vitamin B6 metabolism	phosphoserine aminotransferase
orf03965-6953	Roseovarius sp.[superscafford 2]	Vitamin B6 metabolism	Threonine synthase
orf05621-7926	Roseovarius sp.[superscafford 2]	Vitamin B6 metabolism	4-hydroxythreonine-4-phosphate dehydrogenase
orf05728-7985	Roseovarius sp.[superscafford 2]	Vitamin B6 metabolism	Pyridoxine/pyridoxamine 5'-phosphate oxidase
orf00013-27086	Candidatus Phaeomarinobacter ectocarpi[superscafford 9]	Biotin metabolism	NAD(P)-dependent dehydrogenase, short-chain alcohol dehydrogenase family
orf00019-27092	Candidatus Phaeomarinobacter ectocarpi[superscafford 9]	Biotin metabolism	NAD(P)-dependent dehydrogenase, short-chain alcohol dehydrogenase family
orf00589-27515	Candidatus Phaeomarinobacter ectocarpi[superscafford 9]	Biotin metabolism	NAD(P)-dependent dehydrogenase, short-chain alcohol dehydrogenase family
orf00737-27633	Candidatus Phaeomarinobacter ectocarpi[superscafford 9]	Biotin metabolism	Dethiobiotin synthetase
orf00739-27634	Candidatus Phaeomarinobacter ectocarpi[superscafford 9]	Biotin metabolism	7-keto-8-aminopelargonate synthetase or related enzyme
orf00741-27635	Candidatus Phaeomarinobacter ectocarpi[superscafford 9]	Biotin metabolism	Adenosylmethionine-8-amino-7-oxononanoate aminotransferase
orf00810-27688	Candidatus Phaeomarinobacter ectocarpi[superscafford 9]	Biotin metabolism	3-oxoacyl-(acyl-carrier-protein) synthase
orf00811-27689	Candidatus Phaeomarinobacter ectocarpi[superscafford 9]	Biotin metabolism	Enoyl-[acyl-carrier-protein] reductase (NADH)
orf01137-27937	Candidatus Phaeomarinobacter ectocarpi[superscafford 9]	Biotin metabolism	Biotin synthase or related enzyme
orf02737-29179	Candidatus Phaeomarinobacter ectocarpi[superscafford 9]	Biotin metabolism	NAD(P)-dependent dehydrogenase, short-chain alcohol dehydrogenase family
orf03225-29563	Candidatus Phaeomarinobacter ectocarpi[superscafford 9]	Biotin metabolism	NAD(P)-dependent dehydrogenase, short-chain alcohol dehydrogenase family
orf03699-29936	Candidatus Phaeomarinobacter ectocarpi[superscafford 9]	Biotin metabolism	3-oxoacyl-(acyl-carrier-protein) synthase
orf04076-30218	Candidatus Phaeomarinobacter ectocarpi[superscafford 9]	Biotin metabolism	Enoyl-[acyl-carrier-protein] reductase (NADH)
orf00476-27431	Candidatus Phaeomarinobacter ectocarpi[superscafford 9]	Folate biosynthesis	Folylpolyglutamate synthase/Dihydropteroate synthase
orf01091-27898	Candidatus Phaeomarinobacter ectocarpi[superscafford 9]	Folate biosynthesis	CTP:molybdopterin cytidylyltransferase MocA
orf01558-28267	Candidatus Phaeomarinobacter ectocarpi[superscafford 9]	Folate biosynthesis	Anthranilate/para-aminobenzoate synthase component II
orf01559-28268	Candidatus Phaeomarinobacter ectocarpi[superscafford 9]	Folate biosynthesis	Anthranilate/para-aminobenzoate synthases component I
orf02040-28650	Candidatus Phaeomarinobacter ectocarpi[superscafford 9]	Folate biosynthesis	Dihydropteroate synthase
orf02272-28821	Candidatus Phaeomarinobacter ectocarpi[superscafford 9]	Folate biosynthesis	Molybdopterin synthase catalytic subunit
orf02278-28826	Candidatus Phaeomarinobacter ectocarpi[superscafford 9]	Folate biosynthesis	Dihydroneopterin aldolase
orf02812-29240	Candidatus Phaeomarinobacter ectocarpi[superscafford 9]	Folate biosynthesis	GTP cyclohydrolase I
orf03342-29661	Candidatus Phaeomarinobacter ectocarpi[superscafford 9]	Folate biosynthesis	Phosphodiesterase/alkaline phosphatase D
orf03534-29811	Candidatus Phaeomarinobacter ectocarpi[superscafford 9]	Folate biosynthesis	7-cyano-7-deazaguanine synthase (queuosine biosynthesis)
orf03554-29825	Candidatus Phaeomarinobacter ectocarpi[superscafford 9]	Folate biosynthesis	Molybdenum cofactor biosynthesis enzyme
orf03836-30040	Candidatus Phaeomarinobacter ectocarpi[superscafford 9]	Folate biosynthesis	Molybdopterin biosynthesis enzyme
orf03975-30143	Candidatus Phaeomarinobacter ectocarpi[superscafford 9]	Folate biosynthesis	Molybdenum cofactor biosynthesis enzyme MoaA
orf00671-27585	Candidatus Phaeomarinobacter ectocarpi[superscafford 9]	Nicotinate and nicotinamide metabolism	NADH pyrophosphatase NudC, Nudix superfamily
orf01972-28598	Candidatus Phaeomarinobacter ectocarpi[superscafford 9]	Nicotinate and nicotinamide metabolism	NAD/NADP transhydrogenase alpha subunit
orf01973-28599	Candidatus Phaeomarinobacter ectocarpi[superscafford 9]	Nicotinate and nicotinamide metabolism	NAD/NADP transhydrogenase alpha subunit
orf01975-28600	Candidatus Phaeomarinobacter ectocarpi[superscafford 9]	Nicotinate and nicotinamide metabolism	NAD/NADP transhydrogenase beta subunit
orf02856-29275	Candidatus Phaeomarinobacter ectocarpi[superscafford 9]	Nicotinate and nicotinamide metabolism	NAD kinase
orf03323-29645	Candidatus Phaeomarinobacter ectocarpi[superscafford 9]	Nicotinate and nicotinamide metabolism	Broad specificity polyphosphatase and 5'/3'-nucleotidase SurE
orf03507-29790	Candidatus Phaeomarinobacter ectocarpi[superscafford 9]	Nicotinate and nicotinamide metabolism	Nicotinamide mononucleotide (NMN) deamidase PncC
orf03792-30005	Candidatus Phaeomarinobacter ectocarpi[superscafford 9]	Nicotinate and nicotinamide metabolism	Predicted amidohydrolase
orf03802-30013	Candidatus Phaeomarinobacter ectocarpi[superscafford 9]	Nicotinate and nicotinamide metabolism	Acyl-CoA reductase or other NAD-dependent aldehyde dehydrogenase
orf04127-30256	Candidatus Phaeomarinobacter ectocarpi[superscafford 9]	Nicotinate and nicotinamide metabolism	Quinolinate synthase
orf04131-30259	Candidatus Phaeomarinobacter ectocarpi[superscafford 9]	Nicotinate and nicotinamide metabolism	Aspartate oxidase
orf04132-30260	Candidatus Phaeomarinobacter ectocarpi[superscafford 9]	Nicotinate and nicotinamide metabolism	Nicotinate-nucleotide pyrophosphorylase
orf04290-30369	Candidatus Phaeomarinobacter ectocarpi[superscafford 9]	Nicotinate and nicotinamide metabolism	2-Methylisocitrate lyase and related enzymes, PEP mutase family
orf00790-27672	Candidatus Phaeomarinobacter ectocarpi[superscafford 9]	Pantothenate and CoA biosynthesis	Phosphopantothenoylcysteine synthetase/decarboxylase
orf00947-27779	Candidatus Phaeomarinobacter ectocarpi[superscafford 9]	Pantothenate and CoA biosynthesis	Dephospho-CoA kinase
orf01557-28266	Candidatus Phaeomarinobacter ectocarpi[superscafford 9]	Pantothenate and CoA biosynthesis	Branched-chain amino acid aminotransferase/4-amino-4-deoxychorismate lyase
orf02271-28820	Candidatus Phaeomarinobacter ectocarpi[superscafford 9]	Pantothenate and CoA biosynthesis	Branched-chain amino acid aminotransferase/4-amino-4-deoxychorismate lyase
orf02348-28878	Candidatus Phaeomarinobacter ectocarpi[superscafford 9]	Pantothenate and CoA biosynthesis	Aspartate 1-decarboxylase
orf02449-28957	Candidatus Phaeomarinobacter ectocarpi[superscafford 9]	Pantothenate and CoA biosynthesis	Acetolactate synthase large subunit or other thiamine pyrophosphate-requiring enzyme
orf02450-28958	Candidatus Phaeomarinobacter ectocarpi[superscafford 9]	Pantothenate and CoA biosynthesis	Acetolactate synthase, small subunit
orf02451-28959	Candidatus Phaeomarinobacter ectocarpi[superscafford 9]	Pantothenate and CoA biosynthesis	Ketol-acid reductoisomerase
orf02974-29366	Candidatus Phaeomarinobacter ectocarpi[superscafford 9]	Pantothenate and CoA biosynthesis	Panthothenate synthetase
orf03109-29467	Candidatus Phaeomarinobacter ectocarpi[superscafford 9]	Pantothenate and CoA biosynthesis	Phosphopantetheinyl transferase (holo-ACP synthase)
orf03297-29624	Candidatus Phaeomarinobacter ectocarpi[superscafford 9]	Pantothenate and CoA biosynthesis	Dihydroxyacid dehydratase/phosphogluconate dehydratase
orf03587-29853	Candidatus Phaeomarinobacter ectocarpi[superscafford 9]	Pantothenate and CoA biosynthesis	Pantothenate kinase type III
orf03725-29955	Candidatus Phaeomarinobacter ectocarpi[superscafford 9]	Pantothenate and CoA biosynthesis	Ketopantoate hydroxymethyltransferase
orf03969-30139	Candidatus Phaeomarinobacter ectocarpi[superscafford 9]	Pantothenate and CoA biosynthesis	Acetolactate synthase large subunit or other thiamine pyrophosphate-requiring enzyme
orf04109-30242	Candidatus Phaeomarinobacter ectocarpi[superscafford 9]	Pantothenate and CoA biosynthesis	Acetolactate synthase large subunit or other thiamine pyrophosphate-requiring enzyme
orf02677-29129	Candidatus Phaeomarinobacter ectocarpi[superscafford 9]	Retinol metabolism	Threonine dehydrogenase or related Zn-dependent dehydrogenase
orf03370-29681	Candidatus Phaeomarinobacter ectocarpi[superscafford 9]	Retinol metabolism	Zn-dependent alcohol dehydrogenase
orf03694-29932	Candidatus Phaeomarinobacter ectocarpi[superscafford 9]	Retinol metabolism	D-arabinose 1-dehydrogenase, Zn-dependent alcohol dehydrogenase family
orf01055-27868	Candidatus Phaeomarinobacter ectocarpi[superscafford 9]	Riboflavin metabolism	NAD(P)H-dependent FMN reductase
orf03152-29505	Candidatus Phaeomarinobacter ectocarpi[superscafford 9]	Riboflavin metabolism	Pyrimidine reductase, riboflavin biosynthesis
orf03153-29506	Candidatus Phaeomarinobacter ectocarpi[superscafford 9]	Riboflavin metabolism	Riboflavin synthase alpha chain
orf03154-29507	Candidatus Phaeomarinobacter ectocarpi[superscafford 9]	Riboflavin metabolism	GTP cyclohydrolase II
orf03155-29508	Candidatus Phaeomarinobacter ectocarpi[superscafford 9]	Riboflavin metabolism	6,7-dimethyl-8-ribityllumazine synthase (Riboflavin synthase beta chain)
orf04280-30360	Candidatus Phaeomarinobacter ectocarpi[superscafford 9]	Riboflavin metabolism	FAD synthase
orf01336-28091	Candidatus Phaeomarinobacter ectocarpi[superscafford 9]	Thiamine metabolism	Putative ribosome biogenesis GTPase RsgA
orf02010-28627	Candidatus Phaeomarinobacter ectocarpi[superscafford 9]	Thiamine metabolism	Thiamine monophosphate synthase
orf02043-28652	Candidatus Phaeomarinobacter ectocarpi[superscafford 9]	Thiamine metabolism	Hydroxymethylpyrimidine/phosphomethylpyrimidine kinase
orf02064-28667	Candidatus Phaeomarinobacter ectocarpi[superscafford 9]	Thiamine metabolism	Thiamine biosynthesis protein ThiC
orf02896-29304	Candidatus Phaeomarinobacter ectocarpi[superscafford 9]	Thiamine metabolism	Deoxyxylulose-5-phosphate synthase
orf02943-29341	Candidatus Phaeomarinobacter ectocarpi[superscafford 9]	Thiamine metabolism	Adenylate kinase or related kinase
orf03159-29512	Candidatus Phaeomarinobacter ectocarpi[superscafford 9]	Thiamine metabolism	Thiamine monophosphate kinase
orf03637-29892	Candidatus Phaeomarinobacter ectocarpi[superscafford 9]	Thiamine metabolism	Cysteine sulfinate desulfinase/cysteine desulfurase or related enzyme
orf03662-29908	Candidatus Phaeomarinobacter ectocarpi[superscafford 9]	Thiamine metabolism	Thiamin biosynthesis thiazole synthase ThiGH, ThiG subunit
orf00787-27670	Candidatus Phaeomarinobacter ectocarpi[superscafford 9]	Ubiquinone and other terpenoid-quinone biosynthesis	Ubiquinone/menaquinone biosynthesis C-methylase UbiE
orf01007-27827	Candidatus Phaeomarinobacter ectocarpi[superscafford 9]	Ubiquinone and other terpenoid-quinone biosynthesis	2-polyprenyl-6-methoxyphenol hydroxylase and related FAD-dependent oxidoreductases
orf01640-28331	Candidatus Phaeomarinobacter ectocarpi[superscafford 9]	Ubiquinone and other terpenoid-quinone biosynthesis	Demethoxyubiquinone hydroxylase, CLK1/Coq7/Cat5 family
orf01764-28428	Candidatus Phaeomarinobacter ectocarpi[superscafford 9]	Ubiquinone and other terpenoid-quinone biosynthesis	2-polyprenyl-3-methyl-5-hydroxy-6-metoxy-1,4-benzoquinol methylase
orf04228-30326	Candidatus Phaeomarinobacter ectocarpi[superscafford 9]	Ubiquinone and other terpenoid-quinone biosynthesis	4-hydroxybenzoate polyprenyltransferase
orf01349-28103	Candidatus Phaeomarinobacter ectocarpi[superscafford 9]	Vitamin B6 metabolism	Pyridoxal/pyridoxine/pyridoxamine kinase
orf02055-28661	Candidatus Phaeomarinobacter ectocarpi[superscafford 9]	Vitamin B6 metabolism	Phosphoserine aminotransferase
orf03108-29466	Candidatus Phaeomarinobacter ectocarpi[superscafford 9]	Vitamin B6 metabolism	Pyridoxine 5'-phosphate synthase PdxJ
orf03690-29928	Candidatus Phaeomarinobacter ectocarpi[superscafford 9]	Vitamin B6 metabolism	4-hydroxy-L-threonine phosphate dehydrogenase PdxA
orf04207-30311	Candidatus Phaeomarinobacter ectocarpi[superscafford 9]	Vitamin B6 metabolism	Threonine synthase
orf00248-14324	Maribacter sp.[Superscaffold4]	Biotin metabolism	3-oxoacyl-(acyl-carrier-protein) synthase
orf00318-14394	Maribacter sp.[Superscaffold4]	Biotin metabolism	7-keto-8-aminopelargonate synthetase or related enzyme
orf00320-14396	Maribacter sp.[Superscaffold4]	Biotin metabolism	Adenosylmethionine-8-amino-7-oxononanoate aminotransferase
orf00322-14398	Maribacter sp.[Superscaffold4]	Biotin metabolism	Biotin synthase or related enzyme
orf01043-15112	Maribacter sp.[Superscaffold4]	Biotin metabolism	NAD(P)-dependent dehydrogenase, short-chain alcohol dehydrogenase family
orf01065-15134	Maribacter sp.[Superscaffold4]	Biotin metabolism	Enoyl-[acyl-carrier-protein] reductase (NADH)
orf01882-15948	Maribacter sp.[Superscaffold4]	Biotin metabolism	NAD(P)-dependent dehydrogenase, short-chain alcohol dehydrogenase family
orf00546-14622	Maribacter sp.[Superscaffold4]	Folate biosynthesis	Folylpolyglutamate synthase/Dihydropteroate synthase
orf00573-14649	Maribacter sp.[Superscaffold4]	Folate biosynthesis	Anthranilate/para-aminobenzoate synthases component I
orf01539-15605	Maribacter sp.[Superscaffold4]	Folate biosynthesis	Phosphodiesterase/alkaline phosphatase D
orf01546-15612	Maribacter sp.[Superscaffold4]	Folate biosynthesis	Molybdopterin biosynthesis enzyme
orf01548-15614	Maribacter sp.[Superscaffold4]	Folate biosynthesis	Molybdenum cofactor biosynthesis enzyme MoaA
orf01627-15693	Maribacter sp.[Superscaffold4]	Folate biosynthesis	Phosphodiesterase/alkaline phosphatase D
orf01760-15826	Maribacter sp.[Superscaffold4]	Folate biosynthesis	Dihydropteroate synthase
orf00203-14279	Maribacter sp.[Superscaffold4]	Nicotinate and nicotinamide metabolism	Acyl-CoA reductase or other NAD-dependent aldehyde dehydrogenase
orf00426-14502	Maribacter sp.[Superscaffold4]	Nicotinate and nicotinamide metabolism	Purine nucleoside phosphorylase
orf00438-14514	Maribacter sp.[Superscaffold4]	Nicotinate and nicotinamide metabolism	Broad specificity polyphosphatase and 5'/3'-nucleotidase SurE
orf00725-14796	Maribacter sp.[Superscaffold4]	Nicotinate and nicotinamide metabolism	Nicotinamide mononucleotide (NMN) deamidase PncC
orf01038-15107	Maribacter sp.[Superscaffold4]	Nicotinate and nicotinamide metabolism	Nicotinate-nucleotide pyrophosphorylase
orf01059-15128	Maribacter sp.[Superscaffold4]	Nicotinate and nicotinamide metabolism	2',3'-cyclic-nucleotide 2'-phosphodiesterase/5'- or 3'-nucleotidase, 5'-nucleotidase family
orf01142-15211	Maribacter sp.[Superscaffold4]	Nicotinate and nicotinamide metabolism	Nicotinic acid phosphoribosyltransferase
orf01182-15251	Maribacter sp.[Superscaffold4]	Nicotinate and nicotinamide metabolism	Acyl-CoA reductase or other NAD-dependent aldehyde dehydrogenase
orf01719-15785	Maribacter sp.[Superscaffold4]	Nicotinate and nicotinamide metabolism	Acyl-CoA reductase or other NAD-dependent aldehyde dehydrogenase
orf01907-15972	Maribacter sp.[Superscaffold4]	Nicotinate and nicotinamide metabolism	NAD kinase
orf00026-14135	Maribacter sp.[Superscaffold4]	Pantothenate and CoA biosynthesis	Ketol-acid reductoisomerase
orf00310-14386	Maribacter sp.[Superscaffold4]	Pantothenate and CoA biosynthesis	Panthothenate synthetase
orf01062-15131	Maribacter sp.[Superscaffold4]	Pantothenate and CoA biosynthesis	Phosphopantothenoylcysteine synthetase/decarboxylase
orf01309-15377	Maribacter sp.[Superscaffold4]	Pantothenate and CoA biosynthesis	Branched-chain amino acid aminotransferase/4-amino-4-deoxychorismate lyase
orf01375-15442	Maribacter sp.[Superscaffold4]	Pantothenate and CoA biosynthesis	Ketol-acid reductoisomerase
orf01376-15443	Maribacter sp.[Superscaffold4]	Pantothenate and CoA biosynthesis	Acetolactate synthase large subunit or other thiamine pyrophosphate-requiring enzyme
orf01377-15444	Maribacter sp.[Superscaffold4]	Pantothenate and CoA biosynthesis	Dihydroxyacid dehydratase/phosphogluconate dehydratase
orf01693-15759	Maribacter sp.[Superscaffold4]	Pantothenate and CoA biosynthesis	Branched-chain amino acid aminotransferase/4-amino-4-deoxychorismate lyase
orf00870-14939	Maribacter sp.[Superscaffold4]	Retinol metabolism	Zn-dependent alcohol dehydrogenase
orf01053-15122	Maribacter sp.[Superscaffold4]	Riboflavin metabolism	Pyrimidine reductase, riboflavin biosynthesis
orf01390-15457	Maribacter sp.[Superscaffold4]	Riboflavin metabolism	GTP cyclohydrolase II
orf02042-16105	Maribacter sp.[Superscaffold4]	Riboflavin metabolism	FAD synthase
orf00600-14676	Maribacter sp.[Superscaffold4]	Thiamine metabolism	Putative ribosome biogenesis GTPase RsgA
orf01149-15218	Maribacter sp.[Superscaffold4]	Thiamine metabolism	Thiamine biosynthesis protein ThiC
orf01150-15219	Maribacter sp.[Superscaffold4]	Thiamine metabolism	Biotin synthase or related enzyme
orf01227-15296	Maribacter sp.[Superscaffold4]	Thiamine metabolism	Hydroxyethylthiazole kinase, sugar kinase family
orf02193-16254	Maribacter sp.[Superscaffold4]	Thiamine metabolism	Thiamine monophosphate kinase
orf01567-15633	Maribacter sp.[Superscaffold4]	Thiamine metabolism	Cysteine sulfinate desulfinase/cysteine desulfurase or related enzyme
orf01835-15901	Maribacter sp.[Superscaffold4]	Thiamine metabolism	Alkaline phosphatase
orf01897-15962	Maribacter sp.[Superscaffold4]	Thiamine metabolism	Hypoxanthine-guanine phosphoribosyltransferase
orf02135-16196	Maribacter sp.[Superscaffold4]	Thiamine metabolism	Deoxyxylulose-5-phosphate synthase
orf00402-14478	Maribacter sp.[Superscaffold4]	Ubiquinone and other terpenoid-quinone biosynthesis	4-hydroxybenzoate polyprenyltransferase
orf00482-14558	Maribacter sp.[Superscaffold4]	Ubiquinone and other terpenoid-quinone biosynthesis	4-hydroxyphenylpyruvate dioxygenase and related hemolysins
orf00776-14847	Maribacter sp.[Superscaffold4]	Ubiquinone and other terpenoid-quinone biosynthesis	4-hydroxybenzoate polyprenyltransferase
orf01217-15286	Maribacter sp.[Superscaffold4]	Ubiquinone and other terpenoid-quinone biosynthesis	1,4-Dihydroxy-2-naphthoyl-CoA synthase
orf01220-15289	Maribacter sp.[Superscaffold4]	Ubiquinone and other terpenoid-quinone biosynthesis	Uncharacterized conserved protein YbjT, contains NAD(P)-binding and DUF2867 domains
orf01462-15529	Maribacter sp.[Superscaffold4]	Ubiquinone and other terpenoid-quinone biosynthesis	Acyl-CoA synthetase (AMP-forming)/AMP-acid ligase II
orf01466-15533	Maribacter sp.[Superscaffold4]	Ubiquinone and other terpenoid-quinone biosynthesis	1,4-dihydroxy-2-naphthoate octaprenyltransferase
orf01468-15535	Maribacter sp.[Superscaffold4]	Ubiquinone and other terpenoid-quinone biosynthesis	2-succinyl-5-enolpyruvyl-6-hydroxy-3-cyclohexene-1-carboxylate synthase
orf01469-15536	Maribacter sp.[Superscaffold4]	Ubiquinone and other terpenoid-quinone biosynthesis	Isochorismate synthase EntC
orf00212-14288	Maribacter sp.[Superscaffold4]	Vitamin B6 metabolism	4-hydroxy-L-threonine phosphate dehydrogenase PdxA
orf00790-14859	Maribacter sp.[Superscaffold4]	Vitamin B6 metabolism	Threonine synthase
orf01282-15351	Maribacter sp.[Superscaffold4]	Vitamin B6 metabolism	Phosphoserine aminotransferase
orf01790-15856	Maribacter sp.[Superscaffold4]	Vitamin B6 metabolism	Threonine synthase
orf00545-269	Stappia sp.[Superscaffold1]	Biotin metabolism	NAD(P)-dependent dehydrogenase, short-chain alcohol dehydrogenase family
orf00550-273	Stappia sp.[Superscaffold1]	Biotin metabolism	3-oxoacyl-(acyl-carrier-protein) synthase
orf00987-488	Stappia sp.[Superscaffold1]	Biotin metabolism	Biotin-(acetyl-CoA carboxylase) ligase
orf01069-527	Stappia sp.[Superscaffold1]	Biotin metabolism	3-hydroxymyristoyl/3-hydroxydecanoyl-(acyl carrier protein) dehydratase
orf02073-1007	Stappia sp.[Superscaffold1]	Biotin metabolism	NAD(P)-dependent dehydrogenase, short-chain alcohol dehydrogenase family
orf02881-1386	Stappia sp.[Superscaffold1]	Biotin metabolism	NAD(P)-dependent dehydrogenase, short-chain alcohol dehydrogenase family
orf03041-1459	Stappia sp.[Superscaffold1]	Biotin metabolism	NAD(P)-dependent dehydrogenase, short-chain alcohol dehydrogenase family
orf03600-1716	Stappia sp.[Superscaffold1]	Biotin metabolism	Enoyl-[acyl-carrier-protein] reductase (NADH)
orf04215-2003	Stappia sp.[Superscaffold1]	Biotin metabolism	NAD(P)-dependent dehydrogenase, short-chain alcohol dehydrogenase family
orf05547-2666	Stappia sp.[Superscaffold1]	Biotin metabolism	NAD(P)-dependent dehydrogenase, short-chain alcohol dehydrogenase family
orf06670-3184	Stappia sp.[Superscaffold1]	Biotin metabolism	NAD(P)-dependent dehydrogenase, short-chain alcohol dehydrogenase family
orf08411-3982	Stappia sp.[Superscaffold1]	Biotin metabolism	Enoyl-[acyl-carrier-protein] reductase (NADH)
orf08416-3984	Stappia sp.[Superscaffold1]	Biotin metabolism	3-oxoacyl-(acyl-carrier-protein) synthase
orf08958-4258	Stappia sp.[Superscaffold1]	Biotin metabolism	NAD(P)-dependent dehydrogenase, short-chain alcohol dehydrogenase family
orf01090-536	Stappia sp.[Superscaffold1]	Folate biosynthesis	Molybdopterin biosynthesis enzyme
orf01092-537	Stappia sp.[Superscaffold1]	Folate biosynthesis	Molybdenum cofactor biosynthesis enzyme
orf01775-862	Stappia sp.[Superscaffold1]	Folate biosynthesis	Molybdenum cofactor biosynthesis enzyme MoaA
orf01839-894	Stappia sp.[Superscaffold1]	Folate biosynthesis	Molybdopterin-guanine dinucleotide biosynthesis protein A
orf01843-896	Stappia sp.[Superscaffold1]	Folate biosynthesis	Molybdopterin biosynthesis enzyme
orf02598-1247	Stappia sp.[Superscaffold1]	Folate biosynthesis	Anthranilate/para-aminobenzoate synthases component I
orf04164-1979	Stappia sp.[Superscaffold1]	Folate biosynthesis	Molybdopterin biosynthesis enzyme
orf04809-2305	Stappia sp.[Superscaffold1]	Folate biosynthesis	NADPH-dependent 7-cyano-7-deazaguanine reductase QueF, C-terminal domain, T-fold superfamily
orf04970-2379	Stappia sp.[Superscaffold1]	Folate biosynthesis	Dihydroneopterin aldolase
orf05115-2458	Stappia sp.[Superscaffold1]	Folate biosynthesis	GTP cyclohydrolase I
orf06112-2932	Stappia sp.[Superscaffold1]	Folate biosynthesis	Molybdopterin synthase catalytic subunit
orf07908-3747	Stappia sp.[Superscaffold1]	Folate biosynthesis	Dihydropteroate synthase
orf07909-3748	Stappia sp.[Superscaffold1]	Folate biosynthesis	7,8-dihydro-6-hydroxymethylpterin-pyrophosphokinase
orf08670-4120	Stappia sp.[Superscaffold1]	Folate biosynthesis	Folylpolyglutamate synthase/Dihydropteroate synthase
orf09302-4435	Stappia sp.[Superscaffold1]	Folate biosynthesis	CTP:molybdopterin cytidylyltransferase MocA
orf00759-380	Stappia sp.[Superscaffold1]	Nicotinate and nicotinamide metabolism	Predicted amidohydrolase
orf00944-467	Stappia sp.[Superscaffold1]	Nicotinate and nicotinamide metabolism	Broad specificity polyphosphatase and 5'/3'-nucleotidase SurE
orf01205-588	Stappia sp.[Superscaffold1]	Nicotinate and nicotinamide metabolism	Nicotinamide mononucleotide (NMN) deamidase PncC
orf02740-1314	Stappia sp.[Superscaffold1]	Nicotinate and nicotinamide metabolism	Purine nucleoside phosphorylase
orf03540-1684	Stappia sp.[Superscaffold1]	Nicotinate and nicotinamide metabolism	Quinolinate synthase
orf03543-1687	Stappia sp.[Superscaffold1]	Nicotinate and nicotinamide metabolism	Aspartate oxidase
orf03545-1688	Stappia sp.[Superscaffold1]	Nicotinate and nicotinamide metabolism	Nicotinate-nucleotide pyrophosphorylase
orf04243-2019	Stappia sp.[Superscaffold1]	Nicotinate and nicotinamide metabolism	2',3'-cyclic-nucleotide 2'-phosphodiesterase/5'- or 3'-nucleotidase, 5'-nucleotidase family
orf05080-2439	Stappia sp.[Superscaffold1]	Nicotinate and nicotinamide metabolism	NAD kinase
orf06512-3110	Stappia sp.[Superscaffold1]	Nicotinate and nicotinamide metabolism	Predicted dinucleotide-utilizing enzyme
orf06835-3254	Stappia sp.[Superscaffold1]	Nicotinate and nicotinamide metabolism	Glycine/D-amino acid oxidase (deaminating)
orf07273-3456	Stappia sp.[Superscaffold1]	Nicotinate and nicotinamide metabolism	NAD/NADP transhydrogenase alpha subunit
orf07276-3457	Stappia sp.[Superscaffold1]	Nicotinate and nicotinamide metabolism	NAD/NADP transhydrogenase alpha subunit
orf07278-3458	Stappia sp.[Superscaffold1]	Nicotinate and nicotinamide metabolism	NAD/NADP transhydrogenase beta subunit
orf07928-3757	Stappia sp.[Superscaffold1]	Nicotinate and nicotinamide metabolism	Leucyl aminopeptidase (aminopeptidase T)
orf09212-4378	Stappia sp.[Superscaffold1]	Nicotinate and nicotinamide metabolism	NADH pyrophosphatase NudC, Nudix superfamily
orf09437-4503	Stappia sp.[Superscaffold1]	Nicotinate and nicotinamide metabolism	Nicotinic acid mononucleotide adenylyltransferase
orf00196-101	Stappia sp.[Superscaffold1]	Pantothenate and CoA biosynthesis	Panthothenate synthetase
orf01229-599	Stappia sp.[Superscaffold1]	Pantothenate and CoA biosynthesis	Uncharacterized conserved protein YabN, contains tetrapyrrole methylase and MazG-like pyrophosphatase domain
orf01230-600	Stappia sp.[Superscaffold1]	Pantothenate and CoA biosynthesis	Uncharacterized conserved protein YabN, contains tetrapyrrole methylase and MazG-like pyrophosphatase domain
orf01501-730	Stappia sp.[Superscaffold1]	Pantothenate and CoA biosynthesis	Phosphopantetheine adenylyltransferase
orf01709-834	Stappia sp.[Superscaffold1]	Pantothenate and CoA biosynthesis	Phosphopantetheinyl transferase (holo-ACP synthase)
orf01970-960	Stappia sp.[Superscaffold1]	Pantothenate and CoA biosynthesis	Acetolactate synthase large subunit or other thiamine pyrophosphate-requiring enzyme
orf01972-961	Stappia sp.[Superscaffold1]	Pantothenate and CoA biosynthesis	Acetolactate synthase large subunit or other thiamine pyrophosphate-requiring enzyme
orf02028-987	Stappia sp.[Superscaffold1]	Pantothenate and CoA biosynthesis	Dihydroxyacid dehydratase/phosphogluconate dehydratase
orf02064-1003	Stappia sp.[Superscaffold1]	Pantothenate and CoA biosynthesis	Dihydroorotase or related cyclic amidohydrolase
orf02342-1131	Stappia sp.[Superscaffold1]	Pantothenate and CoA biosynthesis	Dihydroxyacid dehydratase/phosphogluconate dehydratase
orf02344-1132	Stappia sp.[Superscaffold1]	Pantothenate and CoA biosynthesis	Dihydroxyacid dehydratase/phosphogluconate dehydratase
orf03118-1489	Stappia sp.[Superscaffold1]	Pantothenate and CoA biosynthesis	Acetolactate synthase large subunit or other thiamine pyrophosphate-requiring enzyme
orf04591-2205	Stappia sp.[Superscaffold1]	Pantothenate and CoA biosynthesis	Branched-chain amino acid aminotransferase/4-amino-4-deoxychorismate lyase
orf05664-2718	Stappia sp.[Superscaffold1]	Pantothenate and CoA biosynthesis	Ketol-acid reductoisomerase
orf05697-2735	Stappia sp.[Superscaffold1]	Pantothenate and CoA biosynthesis	Acetolactate synthase, small subunit
orf05700-2736	Stappia sp.[Superscaffold1]	Pantothenate and CoA biosynthesis	Acetolactate synthase large subunit or other thiamine pyrophosphate-requiring enzyme
orf06120-2935	Stappia sp.[Superscaffold1]	Pantothenate and CoA biosynthesis	Branched-chain amino acid aminotransferase/4-amino-4-deoxychorismate lyase
orf07490-3551	Stappia sp.[Superscaffold1]	Pantothenate and CoA biosynthesis	Dihydroxyacid dehydratase/phosphogluconate dehydratase
orf08406-3977	Stappia sp.[Superscaffold1]	Pantothenate and CoA biosynthesis	Dephospho-CoA kinase
orf08674-4122	Stappia sp.[Superscaffold1]	Pantothenate and CoA biosynthesis	Panthothenate kinase
orf08808-4179	Stappia sp.[Superscaffold1]	Pantothenate and CoA biosynthesis	Phosphopantothenoylcysteine synthetase/decarboxylase
orf08821-4186	Stappia sp.[Superscaffold1]	Pantothenate and CoA biosynthesis	NADPH-dependent glutamate synthase beta chain or related oxidoreductase
orf08824-4187	Stappia sp.[Superscaffold1]	Pantothenate and CoA biosynthesis	NAD-dependent dihydropyrimidine dehydrogenase, PreA subunit
orf08844-4196	Stappia sp.[Superscaffold1]	Pantothenate and CoA biosynthesis	Dihydroorotase or related cyclic amidohydrolase
orf09347-4462	Stappia sp.[Superscaffold1]	Pantothenate and CoA biosynthesis	Ketopantoate hydroxymethyltransferase
orf05667-2720	Stappia sp.[Superscaffold1]	Retinol metabolism	Zn-dependent alcohol dehydrogenase
orf06652-3175	Stappia sp.[Superscaffold1]	Retinol metabolism	Zn-dependent alcohol dehydrogenase
orf01652-807	Stappia sp.[Superscaffold1]	Riboflavin metabolism	6,7-dimethyl-8-ribityllumazine synthase (Riboflavin synthase beta chain)
orf01654-809	Stappia sp.[Superscaffold1]	Riboflavin metabolism	Riboflavin synthase alpha chain
orf01657-811	Stappia sp.[Superscaffold1]	Riboflavin metabolism	Pyrimidine reductase, riboflavin biosynthesis
orf03307-1574	Stappia sp.[Superscaffold1]	Riboflavin metabolism	FAD synthase
orf03308-1575	Stappia sp.[Superscaffold1]	Riboflavin metabolism	FAD synthase
orf03607-1722	Stappia sp.[Superscaffold1]	Riboflavin metabolism	GTP cyclohydrolase II
orf06194-2970	Stappia sp.[Superscaffold1]	Riboflavin metabolism	Nitroreductase
orf01494-726	Stappia sp.[Superscaffold1]	Thiamine metabolism	Cysteine sulfinate desulfinase/cysteine desulfurase or related enzyme
orf02910-1399	Stappia sp.[Superscaffold1]	Thiamine metabolism	Hydroxymethylpyrimidine/phosphomethylpyrimidine kinase
orf02914-1400	Stappia sp.[Superscaffold1]	Thiamine metabolism	Glycine/D-amino acid oxidase (deaminating)
orf02917-1402	Stappia sp.[Superscaffold1]	Thiamine metabolism	Thiamin biosynthesis thiazole synthase ThiGH, ThiG subunit
orf02919-1403	Stappia sp.[Superscaffold1]	Thiamine metabolism	Thiamine monophosphate synthase
orf02924-1405	Stappia sp.[Superscaffold1]	Thiamine metabolism	Thiaminase
orf02929-1408	Stappia sp.[Superscaffold1]	Thiamine metabolism	Thiamine pyrophosphokinase
orf03611-1725	Stappia sp.[Superscaffold1]	Thiamine metabolism	Deoxyxylulose-5-phosphate synthase
orf04991-2387	Stappia sp.[Superscaffold1]	Thiamine metabolism	Adenylate kinase or related kinase
orf07183-3417	Stappia sp.[Superscaffold1]	Thiamine metabolism	Thiamine monophosphate synthase
orf00638-318	Stappia sp.[Superscaffold1]	Ubiquinone and other terpenoid-quinone biosynthesis	L-alanine-DL-glutamate epimerase or related enzyme of enolase superfamily
orf01314-638	Stappia sp.[Superscaffold1]	Ubiquinone and other terpenoid-quinone biosynthesis	2-polyprenyl-6-methoxyphenol hydroxylase and related FAD-dependent oxidoreductases
orf03363-1601	Stappia sp.[Superscaffold1]	Ubiquinone and other terpenoid-quinone biosynthesis	4-hydroxybenzoate polyprenyltransferase
orf04100-1951	Stappia sp.[Superscaffold1]	Ubiquinone and other terpenoid-quinone biosynthesis	4-hydroxyphenylpyruvate dioxygenase and related hemolysins
orf04637-2228	Stappia sp.[Superscaffold1]	Ubiquinone and other terpenoid-quinone biosynthesis	Uncharacterized conserved protein YbjT, contains NAD(P)-binding and DUF2867 domains
orf07514-3562	Stappia sp.[Superscaffold1]	Ubiquinone and other terpenoid-quinone biosynthesis	4-hydroxyphenylpyruvate dioxygenase and related hemolysins
orf07569-3589	Stappia sp.[Superscaffold1]	Ubiquinone and other terpenoid-quinone biosynthesis	2-polyprenyl-3-methyl-5-hydroxy-6-metoxy-1,4-benzoquinol methylase
orf07811-3704	Stappia sp.[Superscaffold1]	Ubiquinone and other terpenoid-quinone biosynthesis	2-polyprenyl-6-methoxyphenol hydroxylase and related FAD-dependent oxidoreductases
orf09277-4418	Stappia sp.[Superscaffold1]	Ubiquinone and other terpenoid-quinone biosynthesis	Ubiquinone/menaquinone biosynthesis C-methylase UbiE
orf00562-278	Stappia sp.[Superscaffold1]	Vitamin B6 metabolism	4-hydroxy-L-threonine phosphate dehydrogenase PdxA
orf01708-833	Stappia sp.[Superscaffold1]	Vitamin B6 metabolism	Pyridoxine 5'-phosphate synthase PdxJ
orf03404-1623	Stappia sp.[Superscaffold1]	Vitamin B6 metabolism	Threonine synthase
orf07107-3384	Stappia sp.[Superscaffold1]	Vitamin B6 metabolism	Phosphoserine aminotransferase
orf08019-3799	Stappia sp.[Superscaffold1]	Vitamin B6 metabolism	Pyridoxal/pyridoxine/pyridoxamine kinase
orf09049-4305	Stappia sp.[Superscaffold1]	Vitamin B6 metabolism	Pyridoxine/pyridoxamine 5'-phosphate oxidase
