# Supplementary material for: Insights into the Ancient Adaptation to Intertidal Environments by Red Algae Based on a Genomic and Multiomics Investigation of Neoporphyra haitanensis
Source: Mol Biol Evol. 2021 Nov 3;39(1):msab315. doi: 10.1093/molbev/msab315 (PMC8752119; doi:10.1093/molbev/msab315)
Supplement: msab315_Supplementary_Data [file msab315_supplementary_data.zip › Data S8.xlsx]

## Sheet: N.H-PH40 common seqs
Annotated genes shared among the bacterial sequences from the Neoporphyra haitanensis and Pyropia haitanensis PH40 genome
Comm_seqs	Bac_genes	Align_cov	Bac_species	Bac_chr/contig	Description							Notes：
DH_bac_5783	orf02533-6144	100.8	Sagittula_sp.	Superscaffold2_2_4185009	WP_057791468.1: DNA polymerase I [Roseovarius atlanticus]							align_cov: The ratio of aligned sequence to the total gene
DH_bac_3269	orf01680-5646	100.4	Thalassococcus_sp.	Superscaffold2_2_4185009	WP_057791788.1: amino acid ABC transporter substrate-binding protein [Roseovarius atlanticus]
DH_bac_2974	orf06213-27016	100	Azospirillum_sp.	Superscaffold8_23_3839700	SDG24718.1: DNA-binding response regulator, OmpR family, contains REC and winged-helix (wHTH) domain [Limimonas halophila]							bac_genes：Gene ID of the aligned gene
DH_bac_1852	orf06531-8457	100	Antarctobacter_heliothermus	Superscaffold2_2_4185009	WP_057789664.1: glutamine synthetase [Roseovarius atlanticus]
DH_bac_1458	orf04790-7438	100	Antarctobacter_heliothermus	Superscaffold2_2_4185009	WP_057792861.1: CoA-binding protein [Roseovarius atlanticus]							bac_species：The species aligned
DH_bac_1143	orf03114-6474	100	Antarctobacter_heliothermus	Superscaffold2_2_4185009	WP_057792985.1: coproporphyrinogen III oxidase [Roseovarius atlanticus]
DH_bac_1831	orf06426-8399	100	Antarctobacter_heliothermus	Superscaffold2_2_4185009	WP_057789602.1: tyrosine--tRNA ligase [Roseovarius atlanticus]							bac_chr/contig: The ID of the chromosome or contig in which the microbial genes are located
DH_bac_877	orf01859-5746	100	Antarctobacter_heliothermus	Superscaffold2_2_4185009	WP_064260505.1: NorD nitric oxide reductase activation protein [Roseovarius indicus]
DH_bac_876	orf01850-5739	100	Antarctobacter_heliothermus	Superscaffold2_2_4185009	WP_057816130.1: nitrite reductase, copper-containing [Roseovarius indicus]							NPHB: bacterial sequences isolated from the NP. haitanensis genome
DH_bac_2094	orf00017-1107	100	Arenibacter_algicola	000332F_arrow_pilon	WP_014202339.1: homogentisate 1,2-dioxygenase [Owenweeksia hongkongensis]
DH_bac_2714	orf04114-25788	100	Azospirillum_sp.	Superscaffold8_23_3839700	WP_067555950.1: succinate--CoA ligase subunit beta [Oceanibaculum pacificum]							PH40: P. haitanensis PH40 genome
DH_bac_2313	orf00064-23336	100	Azospirillum_sp.	Superscaffold8_23_3839700	SDG49211.1: chaperonin GroEL [Thalassobaculum litoreum DSM 18839]
DH_bac_2700	orf04006-25721	100	Azospirillum_sp.	Superscaffold8_23_3839700	SDK83323.1: formate dehydrogenase major subunit [Albidovulum xiamenense]							PU: P. umbilicalis genome
DH_bac_2349	orf00324-23504	100	Azospirillum_sp.	Superscaffold8_23_3839700	WP_035363261.1: NADH dehydrogenase [Dongia sp. URHE0060]
DH_bac_2793	orf04889-26262	100	Azospirillum_sp.	Superscaffold8_23_3839700	WP_028796072.1: dihydrolipoyl dehydrogenase [Thalassobaculum salexigens]
DH_bac_2857	orf05331-26510	100	Azospirillum_sp.	Superscaffold8_23_3839700	WP_020401305.1: 50S ribosomal protein L2 [Kordiimonas gwangyangensis]
DH_bac_2851	orf05307-26493	100	Azospirillum_sp.	Superscaffold8_23_3839700	WP_008945179.1: preprotein translocase subunit SecY [Oceanibaculum indicum]
DH_bac_2761	orf04657-26126	100	Azospirillum_sp.	Superscaffold8_23_3839700	WP_026988548.1: cytochrome c oxidase subunit I [Fodinicurvata fenggangensis]
DH_bac_2473	orf01644-24336	100	Azospirillum_sp.	Superscaffold8_23_3839700	WP_008944649.1: 30S ribosomal protein S9 [Oceanibaculum indicum]
DH_bac_4143	orf00671-335	100	Bradyrhizobium_lablabi	Superscaffold1_5_4440738	WP_067215639.1: 1-aminocyclopropane-1-carboxylate deaminase [Stappia indica]
DH_bac_1446	orf04740-7410	100	Dinoroseobacter_shibae	Superscaffold2_2_4185009	WP_057792820.1: ferredoxin [Roseovarius atlanticus]
DH_bac_646	orf00743-5089	100	Dinoroseobacter_shibae	Superscaffold2_2_4185009	WP_057794270.1: acyl-CoA dehydrogenase [Roseovarius atlanticus]
DH_bac_542	orf00199-4776	100	Dinoroseobacter_shibae	Superscaffold2_2_4185009	WP_057796343.1: ABC transporter ATP-binding protein [Roseovarius atlanticus]
DH_bac_1539	orf05167-7648	100	Dinoroseobacter_shibae	Superscaffold2_2_4185009	WP_057793715.1: Mn2+/Zn2+ABC transporter ATP-binding protein [Roseovarius atlanticus]
DH_bac_803	orf01514-5556	100	Dinoroseobacter_shibae	Superscaffold2_2_4185009	WP_057793256.1: ABC transporter substrate-binding protein [Roseovarius atlanticus]
DH_bac_1255	orf03705-6822	100	Dinoroseobacter_shibae	Superscaffold2_2_4185009	WP_057792363.1: sulfur oxidation protein [Roseovarius atlanticus]
DH_bac_2045	orf07407-8953	100	Dinoroseobacter_shibae	Superscaffold2_2_4185009	WP_057796137.1: TRAP transporter [Roseovarius atlanticus]
DH_bac_629	orf00676-5052	100	Dinoroseobacter_shibae	Superscaffold2_2_4185009	WP_057796849.1: mesaconyl-CoA isomerase [Roseovarius atlanticus]
DH_bac_3130	orf04021-12127	100	Fuerstia_marisgermanicae	Superscaffold3_6_7816284	CCX78552.1: putative uncharacterized protein [Parabacteroides johnsonii CAG:246]
DH_bac_3219	orf00004-1328	100	Fuerstia_marisgermanicae	000366F_arrow_pilon	ADB18437.1: transcription termination factor Rho [Pirellula staleyi DSM 6068]
DH_bac_1064	orf02762-6279	100	Marinovum_algicola	Superscaffold2_2_4185009	WP_057790669.1: 50S ribosomal protein L19 [Roseovarius atlanticus]
DH_bac_678	orf00923-5207	100	Marinovum_algicola	Superscaffold2_2_4185009	WP_057794403.1: cobaltochelatase subunit CobN [Roseovarius atlanticus]
DH_bac_674	orf00892-5187	100	Marinovum_algicola	Superscaffold2_2_4185009	WP_073033925.1: ABC transporter permease [Roseovarius pacificus]
DH_bac_1285	orf03870-6907	100	Marinovum_algicola	Superscaffold2_2_4185009	WP_057791869.1: protein TolR [Roseovarius atlanticus]
DH_bac_1289	orf03888-6914	100	Marinovum_algicola	Superscaffold2_2_4185009	WP_057791859.1: cell division protein FtsH [Roseovarius atlanticus]
DH_bac_2025	orf07259-8868	100	Marinovum_algicola	Superscaffold2_2_4185009	WP_057791190.1: urea ABC transporter substrate-binding protein [Roseovarius atlanticus]
DH_bac_1496	orf04927-7512	100	Marinovum_algicola	Superscaffold2_2_4185009	WP_057793507.1: pyruvate, phosphate dikinase [Roseovarius atlanticus]
DH_bac_839	orf01674-5644	100	Marinovum_algicola	Superscaffold2_2_4185009	WP_057791792.1: amino acid ABC transporter permease [Roseovarius atlanticus]
DH_bac_1779	orf06189-8253	100	Marinovum_algicola	Superscaffold2_2_4185009	WP_057789340.1: PAS domain-containing sensor histidine kinase [Roseovarius atlanticus]
DH_bac_1301	orf03977-6960	100	Marinovum_algicola	Superscaffold2_2_4185009	WP_057796475.1: multidrug ABC transporter permease [Roseovarius atlanticus]
DH_bac_639	orf00725-5079	100	Marinovum_algicola	Superscaffold2_2_4185009	WP_057794252.1: DNA-binding response regulator [Roseovarius atlanticus]
DH_bac_1626	orf05582-7906	100	Marinovum_algicola	Superscaffold2_2_4185009	WP_057793975.1: 5-aminolevulinate synthase [Roseovarius atlanticus]
DH_bac_644	orf00737-5086	100	Marinovum_algicola	Superscaffold2_2_4185009	WP_064261037.1: phenylalanine--tRNA ligase subunit beta [Roseovarius indicus]
DH_bac_1498	orf04931-7516	100	Marinovum_algicola	Superscaffold2_2_4185009	WP_057793503.1: hypothetical protein [Roseovarius atlanticus]
DH_bac_2068	orf07580-9045	100	Marinovum_algicola	Superscaffold2_2_4185009	WP_057794727.1: hypothetical protein [Roseovarius atlanticus]
DH_bac_1945	orf06936-8678	100	Marinovum_algicola	Superscaffold2_2_4185009	WP_057790041.1: adenylosuccinate synthase [Roseovarius atlanticus]
DH_bac_849	orf01727-5672	100	Marinovum_algicola	Superscaffold2_2_4185009	WP_057791735.1: CDP-diacylglycerol--glycerol-3-phosphate 3-phosphatidyltransferase [Roseovarius atlanticus]
DH_bac_768	orf01367-5471	100	Marinovum_algicola	Superscaffold2_2_4185009	WP_057793130.1: NADPH-dependent 2,4-dienoyl-CoA reductase [Roseovarius atlanticus]
DH_bac_1128	orf03042-6437	100	Marinovum_algicola	Superscaffold2_2_4185009	WP_057793042.1: 2,3,4,5-tetrahydropyridine-2,6-dicarboxylate N-succinyltransferase [Roseovarius atlanticus]
DH_bac_1541	orf05189-7662	100	Marinovum_algicola	Superscaffold2_2_4185009	WP_057793775.1: tripartite transporter [Roseovarius atlanticus]
DH_bac_1903	orf06760-8581	100	Marinovum_algicola	Superscaffold2_2_4185009	WP_057789888.1: NADH-quinone oxidoreductase subunit F [Roseovarius atlanticus]
DH_bac_1769	orf06137-8223	100	Marinovum_algicola	Superscaffold2_2_4185009	WP_057789292.1: elongation factor Ts [Roseovarius atlanticus]
DH_bac_1267	orf03775-6856	100	Marinovum_algicola	Superscaffold2_2_4185009	WP_057792302.1: 3-keto-5-aminohexanoate cleavage enzyme [Roseovarius atlanticus]
DH_bac_1265	orf03755-6849	100	Marinovum_algicola	Superscaffold2_2_4185009	WP_057792313.1: carnitinyl-CoA dehydratase [Roseovarius atlanticus]
DH_bac_574	orf00391-4881	100	Marinovum_algicola	Superscaffold2_2_4185009	WP_057795151.1: antifreeze protein [Roseovarius atlanticus]
DH_bac_933	orf02124-5910	100	Marinovum_algicola	Superscaffold2_2_4185009	WP_057795351.1: DNA polymerase III subunit epsilon [Roseovarius atlanticus]
DH_bac_1039	orf02636-6205	100	Marinovum_algicola	Superscaffold2_2_4185009	WP_068333757.1: transporter [Ruegeria sp. ZGT108]
DH_bac_1038	orf02634-6204	100	Marinovum_algicola	Superscaffold2_2_4185009	WP_048533362.1: membrane protein [Marinovum algicola]
DH_bac_1376	orf04394-7210	100	Marinovum_algicola	Superscaffold2_2_4185009	WP_057792522.1: DNA polymerase III subunit alpha [Roseovarius atlanticus]
DH_bac_1906	orf06768-8586	100	Marinovum_algicola	Superscaffold2_2_4185009	WP_057789894.1: NADH dehydrogenase subunit D [Roseovarius atlanticus]
DH_bac_1778	orf06183-8250	100	Marinovum_algicola	Superscaffold2_2_4185009	WP_057789336.1: Trk system potassium transport protein TrkA [Roseovarius atlanticus]
DH_bac_789	orf01446-5514	100	Marinovum_algicola	Superscaffold2_2_4185009	WP_057793359.1: hypothetical protein [Roseovarius atlanticus]
DH_bac_1294	orf03929-6933	100	Marinovum_algicola	Superscaffold2_2_4185009	WP_057796515.1: general secretion pathway protein [Roseovarius atlanticus]
DH_bac_1510	orf04983-7545	100	Marinovum_algicola	Superscaffold2_2_4185009	WP_057793460.1: methylmalonyl-CoA mutase [Roseovarius atlanticus]
DH_bac_1899	orf06721-8559	100	Marinovum_algicola	Superscaffold2_2_4185009	WP_057790315.1: peptide chain release factor 3 [Roseovarius atlanticus]
DH_bac_1198	orf03416-6655	100	Marinovum_algicola	Superscaffold2_2_4185009	WP_057791974.1: F0F1 ATP synthase subunit alpha [Roseovarius atlanticus]
DH_bac_920	orf02085-5886	100	Marinovum_algicola	Superscaffold2_2_4185009	WP_057795315.1: hypothetical protein [Roseovarius atlanticus]
DH_bac_1191	orf03378-6638	100	Marinovum_algicola	Superscaffold2_2_4185009	WP_057791994.1: homospermidine synthase [Roseovarius atlanticus]
DH_bac_1963	orf07002-8721	100	Marinovum_algicola	Superscaffold2_2_4185009	WP_057790112.1: threonine--tRNA ligase [Roseovarius atlanticus]
DH_bac_828	orf01606-5609	100	Marinovum_algicola	Superscaffold2_2_4185009	WP_057793338.1: malate dehydrogenase [Roseovarius atlanticus]
DH_bac_627	orf00658-5044	100	Marinovum_algicola	Superscaffold2_2_4185009	WP_057796843.1: 50S ribosomal protein L1 [Roseovarius atlanticus]
DH_bac_1631	orf05595-7912	100	Marinovum_algicola	Superscaffold2_2_4185009	WP_057793965.1: penicillin-binding protein [Roseovarius atlanticus]
DH_bac_1998	orf07147-8807	100	Marinovum_algicola	Superscaffold2_2_4185009	WP_057790243.1: methionine adenosyltransferase [Roseovarius atlanticus]
DH_bac_1020	orf02554-6156	100	Marinovum_algicola	Superscaffold2_2_4185009	WP_057791482.1: adenosine kinase [Roseovarius atlanticus]
DH_bac_1791	orf06246-8284	100	Marinovum_algicola	Superscaffold2_2_4185009	WP_057789427.1: Fe-S cluster assembly protein SufB [Roseovarius atlanticus]
DH_bac_1095	orf02883-6345	100	Marinovum_algicola	Superscaffold2_2_4185009	WP_057790811.1: bifunctional folylpolyglutamate synthase/dihydrofolate synthase [Roseovarius atlanticus]
DH_bac_914	orf02047-5862	100	Marinovum_algicola	Superscaffold2_2_4185009	WP_057790420.1: glutamate synthase subunit alpha [Roseovarius atlanticus]
DH_bac_709	orf01080-5306	100	Marinovum_algicola	Superscaffold2_2_4185009	WP_057791083.1: 50S ribosomal protein L28 [Roseovarius atlanticus]
DH_bac_3324	orf00016-883	100	Marinovum_algicola	000287F_arrow_pilon	WP_008328828.1: peptide chain release factor 2 [Maritimibacter alkaliphilus]
DH_bac_1696	orf05867-8064	100	Pelagibaca_abyssi	Superscaffold2_2_4185009	WP_050662399.1: BCCT transporter [Roseovarius tolerans]
DH_bac_1524	orf05071-7593	100	Pelagibaca_abyssi	Superscaffold2_2_4185009	WP_057794208.1: branched-chain amino acid ABC transporter substrate-binding protein [Roseovarius atlanticus]
DH_bac_1231	orf03603-6758	100	Pelagibaca_abyssi	Superscaffold2_2_4185009	WP_057792141.1: tryptophan synthase subunit alpha [Roseovarius atlanticus]
DH_bac_955	orf02224-5977	100	Pelagibaca_abyssi	Superscaffold2_2_4185009	WP_057795454.1: UDP-glucose 4-epimerase GalE [Roseovarius atlanticus]
DH_bac_952	orf02213-5968	100	Pelagibaca_abyssi	Superscaffold2_2_4185009	WP_057795442.1: molecular chaperone DnaK [Roseovarius atlanticus]
DH_bac_1976	orf07055-8754	100	Pelagibaca_abyssi	Superscaffold2_2_4185009	WP_057790163.1: ATP-dependent Clp protease proteolytic subunit [Roseovarius atlanticus]
DH_bac_1972	orf07043-8746	100	Pelagibaca_abyssi	Superscaffold2_2_4185009	WP_057790150.1: acetyl-CoA carboxylase biotin carboxylase subunit [Roseovarius atlanticus]
DH_bac_959	orf02239-5985	100	Pelagibaca_abyssi	Superscaffold2_2_4185009	WP_057795468.1: LPS export ABC transporter ATP-binding protein [Roseovarius atlanticus]
DH_bac_2024	orf07253-8864	100	Pelagibaca_abyssi	Superscaffold2_2_4185009	WP_057791198.1: protein hupE [Roseovarius atlanticus]
DH_bac_834	orf01646-5628	100	Pelagibaca_abyssi	Superscaffold2_2_4185009	WP_057791815.1: argininosuccinate lyase [Roseovarius atlanticus]
DH_bac_831	orf01626-5618	100	Pelagibaca_abyssi	Superscaffold2_2_4185009	WP_057791832.1: dihydrolipoyl dehydrogenase [Roseovarius atlanticus]
DH_bac_1711	orf05918-8093	100	Pelagibaca_abyssi	Superscaffold2_2_4185009	WP_057789146.1: Obg family GTPase CgtA [Roseovarius atlanticus]
DH_bac_1742	orf06031-8159	100	Pelagibaca_abyssi	Superscaffold2_2_4185009	WP_057789206.1: DNA helicase RecG [Roseovarius atlanticus]
DH_bac_1015	orf02533-6144	100	Pelagibaca_abyssi	Superscaffold2_2_4185009	WP_057791468.1: DNA polymerase I [Roseovarius atlanticus]
DH_bac_649	orf00763-5100	100	Pelagibaca_abyssi	Superscaffold2_2_4185009	WP_057794289.1: carbon-phosphorus lyase complex subunit PhnI [Roseovarius atlanticus]
DH_bac_1271	orf03806-6871	100	Pelagibaca_abyssi	Superscaffold2_2_4185009	WP_057792291.1: hypothetical protein [Roseovarius atlanticus]
DH_bac_1723	orf05965-8121	100	Pelagibaca_abyssi	Superscaffold2_2_4185009	WP_057789176.1: recombinase RecA [Roseovarius atlanticus]
DH_bac_697	orf01032-5273	100	Pelagibaca_abyssi	Superscaffold2_2_4185009	WP_057791141.1: signal peptidase I [Roseovarius atlanticus]
DH_bac_1752	orf06064-8182	100	Pelagibaca_abyssi	Superscaffold2_2_4185009	WP_057789224.1: polyphosphate kinase 2 [Roseovarius atlanticus]
DH_bac_769	orf01371-5474	100	Pelagibaca_abyssi	Superscaffold2_2_4185009	WP_057793137.1: LysR family transcriptional regulator [Roseovarius atlanticus]
DH_bac_1126	orf03031-6431	100	Pelagibaca_abyssi	Superscaffold2_2_4185009	WP_057793049.1: succinyl-diaminopimelate desuccinylase [Roseovarius atlanticus]
DH_bac_2669	orf03664-25520	100	Pelagibaca_abyssi	Superscaffold8_23_3839700	SEG31975.1: cytochrome d ubiquinol oxidase subunit I [Jhaorihella thermophila]
DH_bac_2032	orf07317-8903	100	Pelagibaca_abyssi	Superscaffold2_2_4185009	WP_057796055.1: S-(hydroxymethyl)glutathione dehydrogenase/class III alcohol dehydrogenase [Roseovarius atlanticus]
DH_bac_1911	orf06794-8599	100	Pelagibaca_abyssi	Superscaffold2_2_4185009	WP_057789911.1: 3-methylcrotonyl-CoA carboxylase [Roseovarius atlanticus]
DH_bac_1915	orf06808-8608	100	Pelagibaca_abyssi	Superscaffold2_2_4185009	WP_057790323.1: isovaleryl-CoA dehydrogenase [Roseovarius atlanticus]
DH_bac_798	orf01478-5534	100	Pelagibaca_abyssi	Superscaffold2_2_4185009	KZY40882.1: manganese-dependent inorganic pyrophosphatase [Roseovarius sp. HI0049]
DH_bac_982	orf02364-6058	100	Pelagibaca_abyssi	Superscaffold2_2_4185009	WP_057791334.1: glutathione-disulfide reductase [Roseovarius atlanticus]
DH_bac_1770	orf06141-8225	100	Pelagibaca_abyssi	Superscaffold2_2_4185009	WP_057789294.1: LuxR family transcriptional regulator [Roseovarius atlanticus]
DH_bac_1213	orf03505-6702	100	Pelagibaca_abyssi	Superscaffold2_2_4185009	WP_057792243.1: AsnC family transcriptional regulator [Roseovarius atlanticus]
DH_bac_1214	orf03520-6711	100	Pelagibaca_abyssi	Superscaffold2_2_4185009	WP_057792229.1: ATP synthase subunit beta [Roseovarius atlanticus]
DH_bac_851	orf01734-5675	100	Pelagibaca_abyssi	Superscaffold2_2_4185009	WP_057791730.1: sodium:proton exchanger [Roseovarius atlanticus]
DH_bac_850	orf01730-5673	100	Pelagibaca_abyssi	Superscaffold2_2_4185009	WP_057791734.1: excinuclease ABC subunit C [Roseovarius atlanticus]
DH_bac_1047	orf02675-6227	100	Pelagibaca_abyssi	Superscaffold2_2_4185009	WP_057791610.1: cytochrome b [Roseovarius atlanticus]
DH_bac_1739	orf06024-8154	100	Pelagibaca_abyssi	Superscaffold2_2_4185009	WP_057789202.1: tRNA(5-methylaminomethyl-2-thiouridylate)-methyltransferase [Roseovarius atlanticus]
DH_bac_1600	orf05491-7852	100	Pelagibaca_abyssi	Superscaffold2_2_4185009	WP_057816492.1: citramalate synthase [Roseovarius indicus]
DH_bac_1994	orf07132-8799	100	Pelagibaca_abyssi	Superscaffold2_2_4185009	WP_057790349.1: aspartyl/glutamyl-tRNA amidotransferase subunit A [Roseovarius atlanticus]
DH_bac_810	orf01535-5567	100	Pelagibaca_abyssi	Superscaffold2_2_4185009	WP_057793264.1: mononuclear molybdenum enzyme YedY [Roseovarius atlanticus]
DH_bac_1073	orf02802-6300	100	Pelagibaca_abyssi	Superscaffold2_2_4185009	WP_057790702.1: 30S ribosomal protein S15 [Roseovarius atlanticus]
DH_bac_1772	orf06164-8237	100	Pelagibaca_abyssi	Superscaffold2_2_4185009	WP_057789321.1: phosphate ABC transporter permease subunit PstC [Roseovarius atlanticus]
DH_bac_1105	orf02916-6365	100	Pelagibaca_abyssi	Superscaffold2_2_4185009	WP_057790848.1: aspartate aminotransferase [Roseovarius atlanticus]
DH_bac_790	orf01449-5516	100	Pelagibaca_abyssi	Superscaffold2_2_4185009	WP_057793208.1: ATPase [Roseovarius atlanticus]
DH_bac_1200	orf03434-6666	100	Pelagibaca_abyssi	Superscaffold2_2_4185009	WP_057791956.1: riboflavin biosynthesis protein RibF [Roseovarius atlanticus]
DH_bac_1196	orf03405-6649	100	Pelagibaca_abyssi	Superscaffold2_2_4185009	WP_057791980.1: ATP-dependent Clp protease ATP-binding subunit ClpA [Roseovarius atlanticus]
DH_bac_1761	orf06109-8207	100	Pelagibaca_abyssi	Superscaffold2_2_4185009	WP_057789263.1: 1-deoxy-D-xylulose-5-phosphate synthase [Roseovarius atlanticus]
DH_bac_822	orf01580-5592	100	Pelagibaca_abyssi	Superscaffold2_2_4185009	WP_057793312.1: succinate dehydrogenase iron-sulfur subunit [Roseovarius atlanticus]
DH_bac_1754	orf06080-8190	100	Pelagibaca_abyssi	Superscaffold2_2_4185009	WP_057789237.1: ribosome biogenesis GTPase Der [Roseovarius atlanticus]
DH_bac_1146	orf03134-6484	100	Pelagibaca_abyssi	Superscaffold2_2_4185009	WP_057794576.1: hypothetical protein [Roseovarius atlanticus]
DH_bac_1559	orf05298-7739	100	Pelagibaca_abyssi	Superscaffold2_2_4185009	WP_057793664.1: Holliday junction resolvase RuvX [Roseovarius atlanticus]
DH_bac_1692	orf05856-8057	100	Phaeobacter_gallaeciensis	Superscaffold2_2_4185009	WP_057796731.1: fumarate hydratase, class II [Roseovarius atlanticus]
DH_bac_830	orf01624-5616	100	Phaeobacter_gallaeciensis	Superscaffold2_2_4185009	WP_057791835.1: hypothetical protein [Roseovarius atlanticus]
DH_bac_990	orf02409-6081	100	Phaeobacter_gallaeciensis	Superscaffold2_2_4185009	WP_057791373.1: NAD(P)(+) transhydrogenase [Roseovarius atlanticus]
DH_bac_5635	orf08929-4245	100	Phaeobacter_gallaeciensis	Superscaffold1_5_4440738	WP_067219644.1: peptide ABC transporter permease [Stappia indica]
DH_bac_901	orf01993-5832	100	Phaeobacter_gallaeciensis	Superscaffold2_2_4185009	WP_057790467.1: 3-isopropylmalate dehydratase large subunit [Roseovarius atlanticus]
DH_bac_1351	orf04267-7125	100	Phaeobacter_gallaeciensis	Superscaffold2_2_4185009	WP_037924929.1: FAD-dependent oxidoreductase [Sulfitobacter pseudonitzschiae]
DH_bac_1372	orf04375-7202	100	Phaeobacter_gallaeciensis	Superscaffold2_2_4185009	WP_057792505.1: diguanylate cyclase [Roseovarius atlanticus]
DH_bac_2010	orf07202-8833	100	Phaeobacter_gallaeciensis	Superscaffold2_2_4185009	WP_057795920.1: haloacid dehalogenase [Roseovarius atlanticus]
DH_bac_667	orf00832-5146	100	Phaeobacter_inhibens	Superscaffold2_2_4185009	WP_057792440.1: molecular chaperone GroEL [Roseovarius atlanticus]
DH_bac_1291	orf03906-6922	100	Phaeobacter_inhibens	Superscaffold2_2_4185009	WP_057796533.1: DNA ligase-associated DEXH box helicase [Roseovarius atlanticus]
DH_bac_1582	orf05417-7807	100	Phaeobacter_inhibens	Superscaffold2_2_4185009	WP_057795969.1: terminase [Roseovarius atlanticus]
DH_bac_1581	orf05412-7803	100	Phaeobacter_inhibens	Superscaffold2_2_4185009	WP_057795975.1: hypothetical protein [Roseovarius atlanticus]
DH_bac_2051	orf07441-8970	100	Phaeobacter_inhibens	Superscaffold2_2_4185009	WP_057794591.1: formate dehydrogenase subunit alpha [Roseovarius atlanticus]
DH_bac_4027	orf00533-23201	100	Piscirickettsia_salmonis	Superscaffold7_2_1391435	OJV92108.1: translation elongation factor Tu [Gammaproteobacteria bacterium 39-13]
DH_bac_3190	orf05938-13545	100	Rubinisphaera_brasiliensis	Superscaffold3_6_7816284	EAP97225.1: hypothetical protein JNB_17183 [Janibacter sp. HTCC2649]
DH_bac_3092	orf02766-11185	100	Rubinisphaera_brasiliensis	Superscaffold3_6_7816284	WP_068848576.1: DNA-directed RNA polymerase subunit beta [Planctopirus sp. JC280]
DH_bac_3183	orf05768-13421	100	Rubinisphaera_brasiliensis	Superscaffold3_6_7816284	WP_013627482.1: hypothetical protein [Rubinisphaera brasiliensis]
DH_bac_1115	orf02993-6410	100	Ruegeria_pomeroyi	Superscaffold2_2_4185009	WP_057790883.1: FAD-dependent oxidoreductase [Roseovarius atlanticus]
DH_bac_1181	orf03329-6611	100	Ruegeria_pomeroyi	Superscaffold2_2_4185009	WP_057792042.1: penicillin-binding protein 2 [Roseovarius atlanticus]
DH_bac_632	orf00691-5061	100	Ruegeria_pomeroyi	Superscaffold2_2_4185009	WP_057794225.1: DNA topoisomerase IV subunit A [Roseovarius atlanticus]
DH_bac_991	orf02415-6084	100	Ruegeria_pomeroyi	Superscaffold2_2_4185009	KJS45602.1: membrane protein [Roseovarius sp. BRH_c41]
DH_bac_1084	orf02836-6319	100	Ruegeria_pomeroyi	Superscaffold2_2_4185009	WP_057790768.1: zinc ABC transporter permease [Roseovarius atlanticus]
DH_bac_1636	orf05614-7922	100	Ruegeria_pomeroyi	Superscaffold2_2_4185009	WP_057793945.1: peptide chain release factor 1 [Roseovarius atlanticus]
DH_bac_1827	orf06408-8389	100	Ruegeria_pomeroyi	Superscaffold2_2_4185009	WP_057789581.1: methyltetrahydrofolate--corrinoid methyltransferase [Roseovarius atlanticus]
DH_bac_608	orf00574-4989	100	Ruegeria_pomeroyi	Superscaffold2_2_4185009	WP_057794979.1: hypothetical protein [Roseovarius atlanticus]
DH_bac_760	orf01321-5447	100	Ruegeria_pomeroyi	Superscaffold2_2_4185009	WP_057793092.1: peptidase M3 [Roseovarius atlanticus]
DH_bac_1755	orf06083-8191	100	Ruegeria_pomeroyi	Superscaffold2_2_4185009	WP_057789239.1: trimethylamine methyltransferase [Roseovarius atlanticus]
DH_bac_1224	orf03566-6737	100	Ruegeria_pomeroyi	Superscaffold2_2_4185009	WP_057792177.1: 30S ribosomal protein S1 [Roseovarius atlanticus]
DH_bac_1989	orf07109-8787	100	Ruegeria_pomeroyi	Superscaffold2_2_4185009	WP_057790208.1: glutamyl-tRNA amidotransferase [Roseovarius atlanticus]
DH_bac_1312	orf04034-6992	100	Ruegeria_pomeroyi	Superscaffold2_2_4185009	WP_057796429.1: acyl-CoA dehydrogenase [Roseovarius atlanticus]
DH_bac_1888	orf06675-8534	100	Ruegeria_pomeroyi	Superscaffold2_2_4185009	WP_057789804.1: orotate phosphoribosyltransferase [Roseovarius atlanticus]
DH_bac_2079	orf07632-9075	100	Ruegeria_pomeroyi	Superscaffold2_2_4185009	WP_057794777.1: RNA polymerase sigma factor RpoD [Roseovarius atlanticus]
DH_bac_1183	orf03335-6615	100	Ruegeria_pomeroyi	Superscaffold2_2_4185009	WP_057792035.1: rod shape-determining protein [Roseovarius atlanticus]
DH_bac_1608	orf05523-7870	100	Ruegeria_pomeroyi	Superscaffold2_2_4185009	WP_057794036.1: penicillin acylase [Roseovarius atlanticus]
DH_bac_1811	orf06346-8348	100	Ruegeria_pomeroyi	Superscaffold2_2_4185009	WP_057789521.1: phosphopyruvate hydratase [Roseovarius atlanticus]
DH_bac_588	orf00459-4922	100	Ruegeria_pomeroyi	Superscaffold2_2_4185009	WP_057795301.1: benzoate--CoA ligase [Roseovarius atlanticus]
DH_bac_1602	orf05496-7856	100	Ruegeria_pomeroyi	Superscaffold2_2_4185009	WP_057794055.1: MFS transporter [Roseovarius atlanticus]
DH_bac_5222	orf06813-3246	100	Ruegeria_pomeroyi	Superscaffold1_5_4440738	AAV95626.1: amino acid ABC transporter, permease protein [Ruegeria pomeroyi DSS-3]
DH_bac_1926	orf06853-8633	100	Ruegeria_pomeroyi	Superscaffold2_2_4185009	WP_057789961.1: DNA repair protein RecN [Roseovarius atlanticus]
DH_bac_788	orf01436-5508	100	Ruegeria_pomeroyi	Superscaffold2_2_4185009	WP_057793195.1: phosphoglycerate mutase (2,3-diphosphoglycerate-independent) [Roseovarius atlanticus]
DH_bac_1653	orf05699-7971	100	Ruegeria_pomeroyi	Superscaffold2_2_4185009	WP_057793870.1: molybdenum cofactor biosynthesis protein MoaA [Roseovarius atlanticus]
DH_bac_1290	orf03896-6918	100	Ruegeria_pomeroyi	Superscaffold2_2_4185009	WP_057818189.1: formate--tetrahydrofolate ligase [Roseovarius indicus]
DH_bac_1109	orf02940-6380	100	Ruegeria_pomeroyi	Superscaffold2_2_4185009	WP_057791765.1: ABC transporter ATP-binding protein [Roseovarius atlanticus]
DH_bac_568	orf00371-4869	100	Ruegeria_pomeroyi	Superscaffold2_2_4185009	WP_057795167.1: NAD+ synthase [Roseovarius atlanticus]
DH_bac_1766	orf06123-8215	100	Ruegeria_pomeroyi	Superscaffold2_2_4185009	WP_057789281.1: patatin [Roseovarius atlanticus]
DH_bac_1202	orf03447-6674	100	Ruegeria_pomeroyi	Superscaffold2_2_4185009	WP_057791938.1: 5-(carboxyamino)imidazole ribonucleotide synthase [Roseovarius atlanticus]
DH_bac_1798	orf06299-8313	100	Ruegeria_pomeroyi	Superscaffold2_2_4185009	WP_057789463.1: phosphate acyltransferase [Roseovarius atlanticus]
DH_bac_1703	orf05890-8075	100	Ruegeria_pomeroyi	Superscaffold2_2_4185009	WP_068345436.1: glycine cleavage system protein T [Ruegeria sp. ZGT118]
DH_bac_743	orf01252-5406	100	Ruegeria_pomeroyi	Superscaffold2_2_4185009	WP_057790931.1: electron transfer flavoprotein-ubiquinone oxidoreductase [Roseovarius atlanticus]
DH_bac_1790	orf06242-8281	100	Ruegeria_pomeroyi	Superscaffold2_2_4185009	WP_057789423.1: hypothetical protein [Roseovarius atlanticus]
DH_bac_1063	orf02758-6276	100	Tateyamaria_omphalii	Superscaffold2_2_4185009	WP_057790665.1: ATPase [Roseovarius atlanticus]
DH_bac_958	orf02238-5984	100	Tateyamaria_omphalii	Superscaffold2_2_4185009	WP_057795466.1: ribosomal subunit interface protein [Roseovarius atlanticus]
DH_bac_2026	orf07264-8870	100	Tateyamaria_omphalii	Superscaffold2_2_4185009	WP_057791187.1: urea ABC transporter permease subunit UrtC [Roseovarius atlanticus]
DH_bac_742	orf01249-5404	100	Tateyamaria_omphalii	Superscaffold2_2_4185009	WP_057790933.1: transcription elongation factor GreA [Roseovarius atlanticus]
DH_bac_1942	orf06929-8674	100	Tateyamaria_omphalii	Superscaffold2_2_4185009	WP_057790034.1: exodeoxyribonuclease III [Roseovarius atlanticus]
DH_bac_693	orf01018-5266	100	Tateyamaria_omphalii	Superscaffold2_2_4185009	WP_057791153.1: ABC transporter substrate-binding protein [Roseovarius atlanticus]
DH_bac_1215	orf03528-6716	100	Tateyamaria_omphalii	Superscaffold2_2_4185009	WP_057792220.1: diacylglyceryl transferase [Roseovarius atlanticus]
DH_bac_724	orf01162-5351	100	Tateyamaria_omphalii	Superscaffold2_2_4185009	WP_057791012.1: chromosome segregation protein SMC [Roseovarius atlanticus]
DH_bac_1325	orf04082-7023	100	Tateyamaria_omphalii	Superscaffold2_2_4185009	WP_074787900.1: urea ABC transporter substrate-binding protein [Roseovarius tolerans]
DH_bac_530	orf00127-4735	100	Tateyamaria_omphalii	Superscaffold2_2_4185009	WP_057794841.1: C4-dicarboxylate ABC transporter permease [Roseovarius atlanticus]
DH_bac_621	orf00637-5029	100	Tateyamaria_omphalii	Superscaffold2_2_4185009	WP_057796831.1: leucine--tRNA ligase [Roseovarius atlanticus]
DH_bac_1096	orf02887-6348	100	Tateyamaria_omphalii	Superscaffold2_2_4185009	WP_057790817.1: ammonium transporter [Roseovarius atlanticus]
DH_bac_1403	orf04562-7317	100	Tateyamaria_omphalii	Superscaffold2_2_4185009	WP_057792675.1: hypothetical protein [Roseovarius atlanticus]
DH_bac_628	orf00665-5047	100	Ruegeria_sp.	Superscaffold2_2_4185009	WP_057796852.1: transcription termination/antitermination factor NusG [Roseovarius atlanticus]
DH_bac_2	orf00006-902	100	Ruegeria_sp.	000302F_arrow_pilon	WP_011102801.1: hypothetical protein [Ruegeria sp. PR1b]
DH_bac_1068	orf02777-6288	100	Sagittula_sp.	Superscaffold2_2_4185009	WP_057790681.1: N-acetyltransferase [Roseovarius atlanticus]
DH_bac_677	orf00919-5204	100	Sagittula_sp.	Superscaffold2_2_4185009	WP_057794397.1: cob(I)yrinic acid a,c-diamide adenosyltransferase [Roseovarius atlanticus]
DH_bac_770	orf01373-5476	100	Sagittula_sp.	Superscaffold2_2_4185009	WP_057793139.1: AmmeMemoRadiSam system radical SAM enzyme [Roseovarius atlanticus]
DH_bac_771	orf01378-5480	100	Sagittula_sp.	Superscaffold2_2_4185009	WP_057793147.1: oxidoreductase [Roseovarius atlanticus]
DH_bac_1230	orf03599-6757	100	Sagittula_sp.	Superscaffold2_2_4185009	WP_057792143.1: alpha-hydroxy-acid oxidizing enzyme [Roseovarius atlanticus]
DH_bac_885	orf01912-5778	100	Sagittula_sp.	Superscaffold2_2_4185009	WP_057790564.1: phenylalanine--tRNA ligase subunit alpha [Roseovarius atlanticus]
DH_bac_1019	orf02547-6152	100	Sagittula_sp.	Superscaffold2_2_4185009	WP_057791477.1: glycosyl transferase [Roseovarius atlanticus]
DH_bac_547	orf00223-4787	100	Sagittula_sp.	Superscaffold2_2_4185009	WP_036558212.1: histidine kinase [Oceanicola sp. MCTG156(1a)]
DH_bac_1846	orf06489-8433	100	Sagittula_sp.	Superscaffold2_2_4185009	WP_074622776.1: hydrogenase [Mameliella alba]
DH_bac_1941	orf06926-8672	100	Sagittula_sp.	Superscaffold2_2_4185009	WP_057790027.1: co-chaperone YbbN [Roseovarius atlanticus]
DH_bac_690	orf01002-5257	100	Sagittula_sp.	Superscaffold2_2_4185009	WP_057791168.1: acyl-CoA dehydrogenase [Roseovarius atlanticus]
DH_bac_1381	orf04431-7232	100	Sagittula_sp.	Superscaffold2_2_4185009	WP_057792562.1: two-component response regulator [Roseovarius atlanticus]
DH_bac_1545	orf05206-7675	100	Sagittula_sp.	Superscaffold2_2_4185009	WP_057793676.1: iron ABC transporter [Roseovarius atlanticus]
DH_bac_2033	orf07323-8906	100	Sagittula_sp.	Superscaffold2_2_4185009	WP_057796057.1: methanol dehydrogenase [Roseovarius atlanticus]
DH_bac_2034	orf07325-8908	100	Sagittula_sp.	Superscaffold2_2_4185009	WP_057796061.1: amino acid ABC transporter substrate-binding protein [Roseovarius atlanticus]
DH_bac_1918	orf06825-8618	100	Sagittula_sp.	Superscaffold2_2_4185009	WP_057790329.1: cyclic pyranopterin phosphate synthase MoaA [Roseovarius atlanticus]
DH_bac_1917	orf06820-8615	100	Sagittula_sp.	Superscaffold2_2_4185009	WP_057789930.1: glutamine-fructose-6-phosphate transaminase (isomerizing) [Roseovarius atlanticus]
DH_bac_1000	orf02466-6110	100	Sagittula_sp.	Superscaffold2_2_4185009	WP_057791413.1: sulfoacetaldehyde acetyltransferase [Roseovarius atlanticus]
DH_bac_1004	orf02482-6120	100	Sagittula_sp.	Superscaffold2_2_4185009	WP_057791432.1: creatininase [Roseovarius atlanticus]
DH_bac_1467	orf04827-7458	100	Sagittula_sp.	Superscaffold2_2_4185009	WP_057792896.1: organic hydroperoxide resistance protein [Roseovarius atlanticus]
DH_bac_1841	orf06464-8419	100	Sagittula_sp.	Superscaffold2_2_4185009	WP_057789637.1: ribonuclease D [Roseovarius atlanticus]
DH_bac_1032	orf02597-6185	100	Sagittula_sp.	Superscaffold2_2_4185009	WP_057791541.1: C4-dicarboxylate ABC transporter substrate-binding protein [Roseovarius atlanticus]
DH_bac_1420	orf04642-7355	100	Sagittula_sp.	Superscaffold2_2_4185009	WP_057792740.1: aspartyl/glutamyl-tRNA amidotransferase subunit B [Roseovarius atlanticus]
DH_bac_1851	orf06524-8453	100	Sagittula_sp.	Superscaffold2_2_4185009	WP_057789656.1: ABC transporter ATP-binding protein [Roseovarius atlanticus]
DH_bac_2049	orf07423-8962	100	Sagittula_sp.	Superscaffold2_2_4185009	WP_057796151.1: hypothetical protein [Roseovarius atlanticus]
DH_bac_1451	orf04757-7417	100	Sagittula_sp.	Superscaffold2_2_4185009	WP_057792834.1: hypothetical protein [Roseovarius atlanticus]
DH_bac_1967	orf07016-8731	100	Sagittula_sp.	Superscaffold2_2_4185009	WP_057790123.1: thymidylate synthase [Roseovarius atlanticus]
DH_bac_1617	orf05556-7891	100	Sagittula_sp.	Superscaffold2_2_4185009	WP_057794000.1: SUF system Fe-S cluster assembly protein [Roseovarius atlanticus]
DH_bac_529	orf00115-4730	100	Sagittula_sp.	Superscaffold2_2_4185009	WP_057794833.1: C4-dicarboxylate ABC transporter permease [Roseovarius atlanticus]
DH_bac_5783	orf00017-1146	100	Sagittula_sp.	000335F_arrow_pilon	WP_008331270.1: DNA polymerase I [Maritimibacter alkaliphilus]
DH_bac_679	orf00936-5216	100	Yangia_pacifica	Superscaffold2_2_4185009	WP_057794421.1: cobyrinic acid a,c-diamide synthase [Roseovarius atlanticus]
DH_bac_777	orf01399-5492	100	Yangia_pacifica	Superscaffold2_2_4185009	WP_057793170.1: EamA family transporter [Roseovarius atlanticus]
DH_bac_1594	orf05465-7837	100	Yangia_pacifica	Superscaffold2_2_4185009	WP_057794114.1: pyruvate dehydrogenase complex E1 component subunit beta [Roseovarius atlanticus]
DH_bac_1305	orf04002-6975	100	Yangia_pacifica	Superscaffold2_2_4185009	WP_057796448.1: malate dehydrogenase [Roseovarius atlanticus]
DH_bac_1479	orf04870-7481	100	Yangia_pacifica	Superscaffold2_2_4185009	WP_057793552.1: phosphoribosylamine--glycine ligase [Roseovarius atlanticus]
DH_bac_2067	orf07575-9042	100	Yangia_pacifica	Superscaffold2_2_4185009	SIS94483.1: carbohydrate ABC transporter membrane protein 2, CUT1 family [Roseivivax lentus]
DH_bac_840	orf01686-5649	100	Yangia_pacifica	Superscaffold2_2_4185009	WP_057791785.1: RNA pseudouridine synthase [Roseovarius atlanticus]
DH_bac_763	orf01341-5457	100	Yangia_pacifica	Superscaffold2_2_4185009	WP_057793109.1: glutathione synthase [Roseovarius atlanticus]
DH_bac_1736	orf06014-8150	100	Yangia_pacifica	Superscaffold2_2_4185009	WP_057789198.1: acyl-[acyl-carrier-protein]--UDP-N-acetylglucosamine O-acyltransferase [Roseovarius atlanticus]
DH_bac_1269	orf03792-6864	100	Yangia_pacifica	Superscaffold2_2_4185009	KZY34229.1: catalase HPII [Roseovarius sp. HI0049]
DH_bac_1505	orf04953-7529	100	Yangia_pacifica	Superscaffold2_2_4185009	WP_057793483.1: choline-sulfatase [Roseovarius atlanticus]
DH_bac_930	orf02114-5902	100	Yangia_pacifica	Superscaffold2_2_4185009	WP_057795343.1: ATP-dependent protease ATP-binding subunit HslU [Roseovarius atlanticus]
DH_bac_1422	orf04660-7363	100	Yangia_pacifica	Superscaffold2_2_4185009	WP_057792748.1: aminopeptidase N [Roseovarius atlanticus]
DH_bac_1789	orf06236-8277	100	Yangia_pacifica	Superscaffold2_2_4185009	WP_057789416.1: Fe-S cluster assembly protein SufD [Roseovarius atlanticus]
DH_bac_1793	orf06252-8287	100	Yangia_pacifica	Superscaffold2_2_4185009	WP_057789434.1: alpha/beta hydrolase [Roseovarius atlanticus]
DH_bac_1589	orf05444-7825	100	Yangia_pacifica	Superscaffold2_2_4185009	WP_057794165.1: acyl carrier protein [Roseovarius atlanticus]
DH_bac_1149	orf03183-6521	100	Yangia_pacifica	Superscaffold2_2_4185009	WP_057794479.1: prephenate dehydratase [Roseovarius atlanticus]
DH_bac_1523	orf05061-7588	100	Sulfitobacter_sp.	Superscaffold2_2_4185009	WP_024809102.1: acetyl-coenzyme A synthetase [Oceanicola sp. HL-35]
DH_bac_1719	orf05945-8111	100	Sulfitobacter_sp.	Superscaffold2_2_4185009	WP_057789164.1: ribonuclease P protein component [Roseovarius atlanticus]
DH_bac_1395	orf04538-7303	100	Sulfitobacter_sp.	Superscaffold2_2_4185009	WP_057792920.1: rhomboid family intramembrane serine protease [Roseovarius atlanticus]
DH_bac_1576	orf05379-7784	100	Sulfitobacter_sp.	Superscaffold2_2_4185009	WP_057793596.1: adenylosuccinate lyase [Roseovarius atlanticus]
DH_bac_541	orf00192-4772	100	Sulfitobacter_sp.	Superscaffold2_2_4185009	WP_057796339.1: ABC transporter permease [Roseovarius atlanticus]
DH_bac_1826	orf06401-8385	100	Sulfitobacter_sp.	Superscaffold2_2_4185009	WP_057789577.1: exopolyphosphatase [Roseovarius atlanticus]
DH_bac_1055	orf02705-6244	100	Sulfitobacter_sp.	Superscaffold2_2_4185009	WP_057791651.1: DUF1365 domain-containing protein [Roseovarius atlanticus]
DH_bac_1059	orf02734-6260	100	Sulfitobacter_sp.	Superscaffold2_2_4185009	WP_057791680.1: ABC transporter ATP-binding protein [Roseovarius atlanticus]
DH_bac_1615	orf05543-7882	100	Sulfitobacter_sp.	Superscaffold2_2_4185009	WP_057794015.1: sulfite reductase [Roseovarius atlanticus]
DH_bac_1078	orf02812-6306	100	Sulfitobacter_sp.	Superscaffold2_2_4185009	WP_057791254.1: hypothetical protein [Roseovarius atlanticus]
DH_bac_2745	orf04427-25980	100	Sulfitobacter_sp.	Superscaffold8_23_3839700	SDA90911.1: L-2,4-diaminobutyrate transaminase [Sinorhizobium sp. NFACC03]
DH_bac_897	orf01960-5811	100	Sulfitobacter_sp.	Superscaffold2_2_4185009	KNX41275.1: Sialic acid TRAP transporter permease protein SiaT [Roseovarius tolerans]
DH_bac_1160	orf03223-6543	100	Sulfitobacter_sp.	Superscaffold2_2_4185009	WP_071972789.1: hypothetical protein [Sulfitobacter sp. AM1-D1]
DH_bac_1002	orf02477-6116	100	Sulfitobacter_sp.	Superscaffold2_2_4185009	WP_057791422.1: (Fe-S)-binding protein [Roseovarius atlanticus]
DH_bac_1006	orf02489-6124	100	Sulfitobacter_sp.	Superscaffold2_2_4185009	WP_057791437.1: NAD-dependent succinate-semialdehyde dehydrogenase [Roseovarius atlanticus]
DH_bac_1188	orf03361-6629	100	Sulfitobacter_sp.	Superscaffold2_2_4185009	WP_057792012.1: monovalent cation/H+ antiporter subunit A [Roseovarius atlanticus]
DH_bac_1562	orf05313-7750	100	Sulfitobacter_sp.	Superscaffold2_2_4185009	WP_057793651.1: superoxide dismutase [Roseovarius atlanticus]
DH_bac_1513	orf05005-7556	100	Sulfitobacter_sp.	Superscaffold2_2_4185009	WP_057793441.1: proline--tRNA ligase [Roseovarius atlanticus]
DH_bac_1138	orf03096-6464	100	Sulfitobacter_sp.	Superscaffold2_2_4185009	WP_057793003.1: recombination protein RecR [Roseovarius atlanticus]
DH_bac_1578	orf05394-7791	100	Sulfitobacter_sp.	Superscaffold2_2_4185009	WP_057793762.1: type I glutamate--ammonia ligase [Roseovarius atlanticus]
DH_bac_1788	orf06231-8274	100	Sulfitobacter_sp.	Superscaffold2_2_4185009	WP_057789411.1: cysteine desulfurase [Roseovarius atlanticus]
DH_bac_974	orf02324-6038	100	Sulfitobacter_sp.	Superscaffold2_2_4185009	WP_057796978.1: sulfate transporter [Roseovarius atlanticus]
DH_bac_1923	orf06839-8626	100	Sulfitobacter_sp.	Superscaffold2_2_4185009	WP_057789947.1: cobaltochelatase subunit CobS [Roseovarius atlanticus]
DH_bac_1675	orf05800-8028	100	Sulfitobacter_sp.	Superscaffold2_2_4185009	WP_057793816.1: ring-hydroxylating oxygenase subunit alpha [Roseovarius atlanticus]
DH_bac_1674	orf05788-8022	100	Sulfitobacter_sp.	Superscaffold2_2_4185009	WP_057793828.1: polyamine ABC transporter substrate-binding protein [Roseovarius atlanticus]
DH_bac_1673	orf05786-8021	100	Sulfitobacter_sp.	Superscaffold2_2_4185009	WP_057794061.1: aspartate aminotransferase family protein [Roseovarius atlanticus]
DH_bac_1809	orf06337-8340	100	Sulfitobacter_sp.	Superscaffold2_2_4185009	WP_057789507.1: nucleoside hydrolase [Roseovarius atlanticus]
DH_bac_1892	orf06700-8548	100	Sulfitobacter_sp.	Superscaffold2_2_4185009	WP_057789830.1: oxidoreductase [Roseovarius atlanticus]
DH_bac_1969	orf07030-8738	100	Sulfitobacter_sp.	Superscaffold2_2_4185009	WP_057790138.1: MarR family transcriptional regulator [Roseovarius atlanticus]
DH_bac_1204	orf03463-6682	100	Sulfitobacter_sp.	Superscaffold2_2_4185009	WP_057791923.1: acetylornithine transaminase [Roseovarius atlanticus]
DH_bac_1489	orf04902-7497	100	Sulfitobacter_sp.	Superscaffold2_2_4185009	WP_057793525.1: GTP cyclohydrolase [Roseovarius atlanticus]
DH_bac_1744	orf06044-8168	100	Sulfitobacter_sp.	Superscaffold2_2_4185009	WP_057789213.1: FADH(2)-oxidizing methylenetetrahydrofolate--tRNA-(uracil(54)-C(5))-methyltransferase TrmFO [Roseovarius atlanticus]
DH_bac_824	orf01591-5599	100	Sulfitobacter_sp.	Superscaffold2_2_4185009	WP_057793327.1: succinate dehydrogenase, cytochrome b556 subunit [Roseovarius atlanticus]
DH_bac_1757	orf06087-8194	100	Sulfitobacter_sp.	Superscaffold2_2_4185009	WP_057789245.1: lipoyl synthase [Roseovarius atlanticus]
DH_bac_1561	orf05309-7748	100	Sulfitobacter_sp.	Superscaffold2_2_4185009	WP_057793654.1: sarcosine oxidase subunit alpha [Roseovarius atlanticus]
DH_bac_1436	orf04711-7393	100	Sulfitobacter_sp.	Superscaffold2_2_4185009	WP_057792790.1: RNA polymerase factor sigma-32 [Roseovarius atlanticus]
DH_bac_551	orf00282-4815	100	Sulfitobacter_sp.	Superscaffold2_2_4185009	WP_057795244.1: amidohydrolase [Roseovarius atlanticus]
DH_bac_1936	orf06907-8662	100	Sulfitobacter_sp.	Superscaffold2_2_4185009	WP_057790007.1: acryloyl-CoA reductase [Roseovarius atlanticus]
DH_bac_6	orf00016-911	100	Sulfitobacter_sp.	000302F_arrow_pilon	SEJ80723.1: long-chain acyl-CoA synthetase [Pseudooceanicola nitratireducens]
DH_bac_1060	orf02736-6262	100	Thalassococcus_sp.	Superscaffold2_2_4185009	WP_057791682.1: branched-chain amino acid ABC transporter permease [Roseovarius atlanticus]
DH_bac_1341	orf04202-7087	100	Thalassococcus_sp.	Superscaffold2_2_4185009	KZY36697.1: spermidine/putrescine ABC transporter substrate-binding protein [Roseovarius sp. HI0049]
DH_bac_1340	orf04191-7081	100	Thalassococcus_sp.	Superscaffold2_2_4185009	KZY32540.1: hypothetical protein A3731_03940 [Roseovarius sp. HI0049]
DH_bac_1662	orf05739-7992	100	Thalassococcus_sp.	Superscaffold2_2_4185009	WP_057793837.1: ornithine cyclodeaminase [Roseovarius atlanticus]
DH_bac_1660	orf05733-7988	100	Thalassococcus_sp.	Superscaffold2_2_4185009	WP_057793843.1: ribonucleotide-diphosphate reductase subunit alpha [Roseovarius atlanticus]
DH_bac_1284	orf03869-6906	100	Thalassococcus_sp.	Superscaffold2_2_4185009	WP_057791871.1: protein TolQ [Roseovarius atlanticus]
DH_bac_1883	orf06651-8520	100	Thalassococcus_sp.	Superscaffold2_2_4185009	WP_057789782.1: carbon monoxide dehydrogenase [Roseovarius atlanticus]
DH_bac_1599	orf05488-7850	100	Thalassococcus_sp.	Superscaffold2_2_4185009	GAV35808.1: hypothetical protein ROTAS13_03487 [Roseomonas sp. TAS13]
DH_bac_1901	orf06740-8570	100	Thalassococcus_sp.	Superscaffold2_2_4185009	WP_057789865.1: NADH-quinone oxidoreductase subunit L [Roseovarius atlanticus]
DH_bac_635	orf00706-5069	100	Thalassococcus_sp.	Superscaffold2_2_4185009	WP_057794232.1: electron transfer flavoprotein subunit alpha [Roseovarius atlanticus]
DH_bac_634	orf00699-5066	100	Thalassococcus_sp.	Superscaffold2_2_4185009	WP_057794264.1: cob(I)yrinic acid a,c-diamide adenosyltransferase [Roseovarius atlanticus]
DH_bac_737	orf01215-5382	100	Thalassococcus_sp.	Superscaffold2_2_4185009	WP_057790966.1: copper-translocating P-type ATPase [Roseovarius atlanticus]
DH_bac_883	orf01904-5771	100	Thalassococcus_sp.	Superscaffold2_2_4185009	WP_057790578.1: branched-chain amino acid ABC transporter substrate-binding protein [Roseovarius atlanticus]
DH_bac_1408	orf04590-7331	100	Thalassococcus_sp.	Superscaffold2_2_4185009	WP_057792928.1: UDP-glucuronate 5-epimerase [Roseovarius atlanticus]
DH_bac_1155	orf03207-6533	100	Thalassococcus_sp.	Superscaffold2_2_4185009	WP_057794462.1: ABC transporter permease [Roseovarius atlanticus]
DH_bac_1156	orf03208-6534	100	Thalassococcus_sp.	Superscaffold2_2_4185009	WP_057794461.1: anion permease [Roseovarius atlanticus]
DH_bac_1399	orf04548-7308	100	Thalassococcus_sp.	Superscaffold2_2_4185009	WP_057792650.1: methionine--tRNA ligase [Roseovarius atlanticus]
DH_bac_1577	orf05387-7789	100	Thalassococcus_sp.	Superscaffold2_2_4185009	WP_057793764.1: murein transglycosylase [Roseovarius atlanticus]
DH_bac_1477	orf04868-7480	100	Thalassococcus_sp.	Superscaffold2_2_4185009	WP_057793755.1: (2Fe-2S) ferredoxin [Roseovarius atlanticus]
DH_bac_1085	orf02848-6325	100	Thalassococcus_sp.	Superscaffold2_2_4185009	WP_057790781.1: cytochrome ubiquinol oxidase subunit I [Roseovarius atlanticus]
DH_bac_864	orf01777-5696	100	Thalassococcus_sp.	Superscaffold2_2_4185009	WP_057790652.1: acetyl-CoA acetyltransferase [Roseovarius atlanticus]
DH_bac_900	orf01983-5824	100	Thalassococcus_sp.	Superscaffold2_2_4185009	WP_057790476.1: 3-isopropylmalate dehydrogenase [Roseovarius atlanticus]
DH_bac_902	orf01998-5836	100	Thalassococcus_sp.	Superscaffold2_2_4185009	WP_057790460.1: branched-chain amino acid aminotransferase [Roseovarius atlanticus]
DH_bac_1947	orf06941-8681	100	Thalassococcus_sp.	Superscaffold2_2_4185009	WP_057790047.1: CTP synthase [Roseovarius atlanticus]
DH_bac_844	orf01702-5658	100	Thalassococcus_sp.	Superscaffold2_2_4185009	WP_057791771.1: hydantoinase [Roseovarius atlanticus]
DH_bac_1058	orf02733-6259	100	Thalassococcus_sp.	Superscaffold2_2_4185009	WP_057791676.1: long-chain fatty acid--CoA ligase [Roseovarius atlanticus]
DH_bac_607	orf00558-4977	100	Thalassococcus_sp.	Superscaffold2_2_4185009	WP_057795007.1: 30S ribosomal protein S5 [Roseovarius atlanticus]
DH_bac_1611	orf05531-7875	100	Thalassococcus_sp.	Superscaffold2_2_4185009	WP_057794027.1: ABC transporter substrate-binding protein [Roseovarius atlanticus]
DH_bac_1948	orf06950-8687	100	Thalassococcus_sp.	Superscaffold2_2_4185009	WP_057790060.1: ATP-binding protein [Roseovarius atlanticus]
DH_bac_1221	orf03559-6732	100	Thalassococcus_sp.	Superscaffold2_2_4185009	WP_057792188.1: drug:proton antiporter [Roseovarius atlanticus]
DH_bac_947	orf02194-5959	100	Thalassococcus_sp.	Superscaffold2_2_4185009	WP_057795424.1: translation initiation factor IF-2 [Roseovarius atlanticus]
DH_bac_941	orf02160-5934	100	Thalassococcus_sp.	Superscaffold2_2_4185009	WP_057795389.1: threonine dehydratase [Roseovarius atlanticus]
DH_bac_943	orf02173-5942	100	Thalassococcus_sp.	Superscaffold2_2_4185009	WP_057795399.1: multidrug ABC transporter ATP-binding protein [Roseovarius atlanticus]
DH_bac_800	orf01503-5548	100	Thalassococcus_sp.	Superscaffold2_2_4185009	WP_057793243.1: DNA topoisomerase IV subunit B [Roseovarius atlanticus]
DH_bac_802	orf01510-5553	100	Thalassococcus_sp.	Superscaffold2_2_4185009	WP_057793253.1: lysine--tRNA ligase [Roseovarius atlanticus]
DH_bac_808	orf01531-5565	100	Thalassococcus_sp.	Superscaffold2_2_4185009	WP_009813562.1: hypothetical protein [Roseovarius nubinhibens]
DH_bac_1643	orf05651-7945	100	Thalassococcus_sp.	Superscaffold2_2_4185009	WP_057793908.1: monothiol glutaredoxin, Grx4 family [Roseovarius atlanticus]
DH_bac_1649	orf05666-7954	100	Thalassococcus_sp.	Superscaffold2_2_4185009	WP_057793895.1: indolepyruvate ferredoxin oxidoreductase [Roseovarius atlanticus]
DH_bac_1165	orf03258-6565	100	Thalassococcus_sp.	Superscaffold2_2_4185009	WP_057816221.1: threonine transporter RhtB [Roseovarius indicus]
DH_bac_1168	orf03276-6577	100	Thalassococcus_sp.	Superscaffold2_2_4185009	WP_057792105.1: glutamate--cysteine ligase [Roseovarius atlanticus]
DH_bac_1644	orf05654-7947	100	Thalassococcus_sp.	Superscaffold2_2_4185009	WP_057793905.1: ATP-binding protein [Roseovarius atlanticus]
DH_bac_1971	orf07033-8741	100	Thalassococcus_sp.	Superscaffold2_2_4185009	WP_057790144.1: aspartate aminotransferase [Roseovarius atlanticus]
DH_bac_1953	orf06968-8699	100	Thalassococcus_sp.	Superscaffold2_2_4185009	WP_057790078.1: glutamine synthetase [Roseovarius atlanticus]
DH_bac_1813	orf06352-8353	100	Thalassococcus_sp.	Superscaffold2_2_4185009	WP_057789529.1: glucose-6-phosphate dehydrogenase [Roseovarius atlanticus]
DH_bac_5745	orf09461-4517	100	Thalassococcus_sp.	Superscaffold1_5_4440738	SDX85967.1: putative protease [Citreimonas salinaria]
DH_bac_585	orf00432-4907	100	Thalassococcus_sp.	Superscaffold2_2_4185009	WP_057795107.1: ribosomal protein S12 methylthiotransferase [Roseovarius atlanticus]
DH_bac_610	orf00582-4995	100	Thalassococcus_sp.	Superscaffold2_2_4185009	WP_057794971.1: 50S ribosomal protein L2 [Roseovarius atlanticus]
DH_bac_755	orf01297-5434	100	Thalassococcus_sp.	Superscaffold2_2_4185009	WP_057790893.1: peroxidase [Roseovarius atlanticus]
DH_bac_1512	orf05001-7553	100	Thalassococcus_sp.	Superscaffold2_2_4185009	WP_057793448.1: RNA degradosome polyphosphate kinase [Roseovarius atlanticus]
DH_bac_752	orf01285-5427	100	Thalassococcus_sp.	Superscaffold2_2_4185009	WP_057790903.1: DNA mismatch repair protein MutL [Roseovarius atlanticus]
DH_bac_1130	orf03051-6441	100	Thalassococcus_sp.	Superscaffold2_2_4185009	WP_057793035.1: adenine phosphoribosyltransferase [Roseovarius atlanticus]
DH_bac_1780	orf06193-8254	100	Thalassococcus_sp.	Superscaffold2_2_4185009	WP_057789343.1: nitrogen regulation protein NR(I) [Roseovarius atlanticus]
DH_bac_2058	orf07501-9004	100	Thalassococcus_sp.	Superscaffold2_2_4185009	WP_057794652.1: chlorophyllide reductase iron protein subunit X [Roseovarius atlanticus]
DH_bac_532	orf00139-4742	100	Thalassococcus_sp.	Superscaffold2_2_4185009	WP_057794853.1: branched-chain amino acid ABC transporter permease [Roseovarius atlanticus]
DH_bac_971	orf02295-6020	100	Thalassococcus_sp.	Superscaffold2_2_4185009	WP_057795595.1: DNA gyrase subunit B [Roseovarius atlanticus]
DH_bac_868	orf01798-5709	100	Thalassococcus_sp.	Superscaffold2_2_4185009	WP_057790632.1: hypothetical protein [Roseovarius atlanticus]
DH_bac_1370	orf04369-7198	100	Thalassococcus_sp.	Superscaffold2_2_4185009	WP_057792498.1: D-glycerate dehydrogenase [Roseovarius atlanticus]
DH_bac_1375	orf04389-7209	100	Thalassococcus_sp.	Superscaffold2_2_4185009	WP_057792520.1: ABC transporter [Roseovarius atlanticus]
DH_bac_1378	orf04402-7214	100	Thalassococcus_sp.	Superscaffold2_2_4185009	WP_057792530.1: ATP phosphoribosyltransferase regulatory subunit [Roseovarius atlanticus]
DH_bac_1100	orf02905-6357	100	Thalassococcus_sp.	Superscaffold2_2_4185009	WP_057790831.1: phosphodiesterase [Roseovarius atlanticus]
DH_bac_1452	orf04759-7419	100	Thalassococcus_sp.	Superscaffold2_2_4185009	WP_057792836.1: hypothetical protein [Roseovarius atlanticus]
DH_bac_1890	orf06691-8542	100	Thalassococcus_sp.	Superscaffold2_2_4185009	WP_057789817.1: DNA repair protein RadA [Roseovarius atlanticus]
DH_bac_563	orf00353-4856	100	Thalassococcus_sp.	Superscaffold2_2_4185009	WP_057795185.1: glutamate--tRNA ligase [Roseovarius atlanticus]
DH_bac_561	orf00345-4850	100	Thalassococcus_sp.	Superscaffold2_2_4185009	WP_057795195.1: glycine dehydrogenase (aminomethyl-transferring) [Roseovarius atlanticus]
DH_bac_1583	orf05430-7816	100	Thalassococcus_sp.	Superscaffold2_2_4185009	WP_057794182.1: trigger factor [Roseovarius atlanticus]
DH_bac_1194	orf03391-6645	100	Thalassococcus_sp.	Superscaffold2_2_4185009	WP_057791984.1: hypothetical protein [Roseovarius atlanticus]
DH_bac_823	orf01587-5596	100	Thalassococcus_sp.	Superscaffold2_2_4185009	WP_057793323.1: succinate dehydrogenase flavoprotein subunit [Roseovarius atlanticus]
DH_bac_749	orf01274-5419	100	Thalassococcus_sp.	Superscaffold2_2_4185009	WP_057790913.1: dihydroxy-acid dehydratase [Roseovarius atlanticus]
DH_bac_747	orf01270-5416	100	Thalassococcus_sp.	Superscaffold2_2_4185009	WP_057791280.1: acetyl-CoA acetyltransferase [Roseovarius atlanticus]
DH_bac_881	orf01883-5761	100	Thalassococcus_sp.	Superscaffold2_2_4185009	WP_057790596.1: hypothetical protein [Roseovarius atlanticus]
DH_bac_1383	orf04450-7246	100	Thalassococcus_sp.	Superscaffold2_2_4185009	WP_057792583.1: flagellar motor protein MotA [Roseovarius atlanticus]
DH_bac_960	orf02242-5988	100	Thalassococcus_sp.	Superscaffold2_2_4185009	WP_057795474.1: 3'-5' exonuclease [Roseovarius atlanticus]
DH_bac_2052	orf07447-8974	100	Thalassococcus_sp.	Superscaffold2_2_4185009	WP_057794596.1: geranylgeranyl diphosphate reductase [Roseovarius atlanticus]
DH_bac_1721	orf05956-8117	100	Thalassococcus_sp.	Superscaffold2_2_4185009	WP_057789169.1: IMP dehydrogenase [Roseovarius atlanticus]
DH_bac_1838	orf06455-8413	100	Thalassococcus_sp.	Superscaffold2_2_4185009	WP_057789627.1: 5-methyltetrahydrofolate--homocysteine methyltransferase [Roseovarius atlanticus]
DH_bac_1934	orf06899-8655	100	Thalassococcus_sp.	Superscaffold2_2_4185009	WP_057790001.1: cell division protein FtsI [Roseovarius atlanticus]
DH_bac_1939	orf06915-8667	100	Thalassococcus_sp.	Superscaffold2_2_4185009	WP_057790015.1: hypothetical protein [Roseovarius atlanticus]
DH_bac_3270	orf00013-1166	100	Thalassococcus_sp.	000337F_arrow_pilon	WP_008331467.1: amino acid ABC transporter permease [Maritimibacter alkaliphilus]
DH_bac_589	orf00468-4926	99.9	Sagittula_sp.	Superscaffold2_2_4185009	WP_057795080.1: isocitrate dehydrogenase [Roseovarius atlanticus]
DH_bac_1606	orf05509-7863	99.9	Dinoroseobacter_shibae	Superscaffold2_2_4185009	WP_057794087.1: MBL fold metallo-hydrolase [Roseovarius atlanticus]
DH_bac_3134	orf04208-12266	99.9	Fuerstia_marisgermanicae	Superscaffold3_6_7816284	WP_009103171.1: hypothetical protein [Rhodopirellula sp. SWK7]
DH_bac_1795	orf06264-8293	99.9	Pelagibaca_abyssi	Superscaffold2_2_4185009	WP_057789442.1: transcription-repair coupling factor [Roseovarius atlanticus]
DH_bac_1954	orf06972-8701	99.9	Thalassococcus_sp.	Superscaffold2_2_4185009	WP_057790082.1: oxidoreductase [Roseovarius atlanticus]
DH_bac_2046	orf07412-8956	99.8	Dinoroseobacter_shibae	Superscaffold2_2_4185009	WP_057796140.1: choline dehydrogenase [Roseovarius atlanticus]
DH_bac_1717	orf05936-8105	99.8	Marinovum_algicola	Superscaffold2_2_4185009	WP_057789159.1: isoquinoline 1-oxidoreductase [Roseovarius atlanticus]
DH_bac_1010	orf02504-6131	99.8	Pelagibaca_abyssi	Superscaffold2_2_4185009	WP_057791448.1: 2-hydroxy-acid oxidase [Roseovarius atlanticus]
DH_bac_1013	orf02521-6138	99.8	Pelagibaca_abyssi	Superscaffold2_2_4185009	WP_057791456.1: hypothetical protein [Roseovarius atlanticus]
DH_bac_1001	orf02474-6114	99.8	Phaeobacter_gallaeciensis	Superscaffold2_2_4185009	WP_057791419.1: formate dehydrogenase [Roseovarius atlanticus]
DH_bac_1933	orf06887-8650	99.8	Ruegeria_pomeroyi	Superscaffold2_2_4185009	WP_057789990.1: UDP-N-acetylmuramoyl-L-alanine--D-glutamate ligase [Roseovarius atlanticus]
DH_bac_2398	orf00838-23838	99.7	Azospirillum_sp.	Superscaffold8_23_3839700	WP_029007051.1: phosphoribosylformylglycinamidine synthase II [Azospirillum halopraeferens]
DH_bac_2719	orf04135-25802	99.7	Azospirillum_sp.	Superscaffold8_23_3839700	WP_075770111.1: pyruvate, phosphate dikinase [Rhodocista sp. MIMtkB3]
DH_bac_1016	orf02539-6149	99.7	Marinovum_algicola	Superscaffold2_2_4185009	WP_057791474.1: multidrug ABC transporter ATP-binding protein [Roseovarius atlanticus]
DH_bac_1056	orf02717-6250	99.7	Phaeobacter_gallaeciensis	Superscaffold2_2_4185009	WP_057791662.1: saccharopine dehydrogenase [Roseovarius atlanticus]
DH_bac_1151	orf03194-6527	99.7	Thalassococcus_sp.	Superscaffold2_2_4185009	WP_057794472.1: microcin ABC transporter ATP-binding protein [Roseovarius atlanticus]
DH_bac_865	orf01785-5700	99.7	Thalassococcus_sp.	Superscaffold2_2_4185009	WP_057790647.1: phosphoglycerate dehydrogenase [Roseovarius atlanticus]
DH_bac_1329	orf04101-7035	99.6	Sagittula_sp.	Superscaffold2_2_4185009	SFQ19499.1: xanthine dehydrogenase YagR molybdenum-binding subunit [Roseivivax halotolerans]
DH_bac_3079	orf02345-10869	99.6	Fuerstia_marisgermanicae	Superscaffold3_6_7816284	WP_002644669.1: type IV fimbrial assembly protein PilB [Gimesia maris]
DH_bac_1887	orf06672-8532	99.6	Marinovum_algicola	Superscaffold2_2_4185009	WP_057789802.1: dihydroorotase [Roseovarius atlanticus]
DH_bac_576	orf00395-4884	99.6	Pelagibaca_abyssi	Superscaffold2_2_4185009	WP_057795148.1: tellurium resistance protein [Roseovarius atlanticus]
DH_bac_1208	orf03475-6687	99.6	Pelagibaca_abyssi	Superscaffold2_2_4185009	WP_057791913.1: ATP-dependent helicase HrpB [Roseovarius atlanticus]
DH_bac_1266	orf03766-6852	99.6	Ruegeria_pomeroyi	Superscaffold2_2_4185009	WP_057792307.1: carnitine 3-dehydrogenase [Roseovarius atlanticus]
DH_bac_1746	orf06048-8171	99.6	Sulfitobacter_sp.	Superscaffold2_2_4185009	WP_057789215.1: enoyl-CoA hydratase [Roseovarius atlanticus]
DH_bac_1930	orf06874-8644	99.6	Thalassococcus_sp.	Superscaffold2_2_4185009	WP_057789979.1: UDP-N-acetylmuramate--L-alanine ligase [Roseovarius atlanticus]
DH_bac_1297	orf03938-6940	99.6	Thalassococcus_sp.	Superscaffold2_2_4185009	WP_057796507.1: DNA topoisomerase I [Roseovarius atlanticus]
DH_bac_2571	orf02403-24795	99.5	Azospirillum_sp.	Superscaffold8_23_3839700	WP_067560066.1: hypothetical protein [Oceanibaculum pacificum]
DH_bac_659	orf00803-5122	99.5	Sagittula_sp.	Superscaffold2_2_4185009	WP_057794319.1: ABC transporter [Roseovarius atlanticus]
DH_bac_1139	orf03102-6466	99.5	Sagittula_sp.	Superscaffold2_2_4185009	WP_057792993.1: aconitate hydratase [Roseovarius atlanticus]
DH_bac_1472	orf04841-7465	99.5	Dinoroseobacter_shibae	Superscaffold2_2_4185009	WP_057793576.1: metallophosphoesterase [Roseovarius atlanticus]
DH_bac_1931	orf06882-8648	99.5	Phaeobacter_inhibens	Superscaffold2_2_4185009	WP_057789986.1: hypothetical protein [Roseovarius atlanticus]
DH_bac_1574	orf05374-7781	99.5	Ruegeria_pomeroyi	Superscaffold2_2_4185009	WP_057793765.1: Fe3+/spermidine/putrescine ABC transporter ATP-binding protein [Roseovarius atlanticus]
DH_bac_1468	orf04829-7459	99.5	Ruegeria_pomeroyi	Superscaffold2_2_4185009	WP_057792942.1: lipoate-protein ligase B [Roseovarius atlanticus]
DH_bac_686	orf00975-5241	99.5	Tateyamaria_omphalii	Superscaffold2_2_4185009	WP_039689205.1: C4-dicarboxylate ABC transporter permease [Tateyamaria sp. ANG-S1]
DH_bac_687	orf00982-5246	99.5	Tateyamaria_omphalii	Superscaffold2_2_4185009	WP_072779441.1: FAD-binding oxidoreductase [Marivita hallyeonensis]
DH_bac_1453	orf04765-7423	99.5	Sulfitobacter_sp.	Superscaffold2_2_4185009	WP_057792843.1: AAA family ATPase [Roseovarius atlanticus]
DH_bac_2015	orf07220-8843	99.4	Sagittula_sp.	Superscaffold2_2_4185009	WP_057795932.1: zinc-binding dehydrogenase [Roseovarius atlanticus]
DH_bac_797	orf01469-5529	99.4	Dinoroseobacter_shibae	Superscaffold2_2_4185009	WP_057793224.1: purine nucleoside phosphorylase DeoD-type [Roseovarius atlanticus]
DH_bac_837	orf01661-5637	99.4	Ruegeria_pomeroyi	Superscaffold2_2_4185009	WP_057791802.1: acetylglutamate kinase [Roseovarius atlanticus]
DH_bac_1656	orf05721-7982	99.4	Ruegeria_pomeroyi	Superscaffold2_2_4185009	WP_057793854.1: hypothetical protein [Roseovarius atlanticus]
DH_bac_1342	orf04221-7099	99.4	Sulfitobacter_sp.	Superscaffold2_2_4185009	WP_071972791.1: C4-dicarboxylate ABC transporter permease [Sulfitobacter sp. AM1-D1]
DH_bac_1152	orf03196-6528	99.4	Sulfitobacter_sp.	Superscaffold2_2_4185009	WP_057794471.1: BMP family ABC transporter substrate-binding protein [Roseovarius atlanticus]
DH_bac_707	orf01074-5301	99.4	Sulfitobacter_sp.	Superscaffold2_2_4185009	WP_057791095.1: aminotransferase [Roseovarius atlanticus]
DH_bac_1823	orf06384-8374	99.4	Thalassococcus_sp.	Superscaffold2_2_4185009	WP_057789562.1: transcriptional initiation protein Tat [Roseovarius atlanticus]
DH_bac_1473	orf04846-7467	99.3	Marinovum_algicola	Superscaffold2_2_4185009	WP_057793572.1: dATP pyrophosphohydrolase [Roseovarius atlanticus]
DH_bac_1968	orf07020-8734	99.3	Phaeobacter_gallaeciensis	Superscaffold2_2_4185009	WP_057790130.1: glyoxalase [Roseovarius atlanticus]
DH_bac_1281	orf03863-6902	99.3	Ruegeria_pomeroyi	Superscaffold2_2_4185009	WP_057791877.1: Holliday junction branch migration DNA helicase RuvB [Roseovarius atlanticus]
DH_bac_1716	orf05934-8103	99.3	Ruegeria_pomeroyi	Superscaffold2_2_4185009	WP_057789157.1: 3-hydroxy-2-methylbutyryl-CoA dehydrogenase [Roseovarius atlanticus]
DH_bac_1274	orf03819-6878	99.3	Yangia_pacifica	Superscaffold2_2_4185009	WP_057792275.1: type I methionyl aminopeptidase [Roseovarius atlanticus]
DH_bac_1262	orf03747-6845	99.3	Thalassococcus_sp.	Superscaffold2_2_4185009	WP_057792319.1: C4-dicarboxylate ABC transporter [Roseovarius atlanticus]
DH_bac_1982	orf07090-8777	99.2	Ruegeria_pomeroyi	Superscaffold2_2_4185009	WP_057790343.1: AsnC family transcriptional regulator [Roseovarius atlanticus]
DH_bac_1137	orf03087-6460	99.2	Sulfitobacter_sp.	Superscaffold2_2_4185009	WP_057793008.1: cytoplasmic protein [Roseovarius atlanticus]
DH_bac_1886	orf06668-8529	99.2	Thalassococcus_sp.	Superscaffold2_2_4185009	WP_057789796.1: hypothetical protein [Roseovarius atlanticus]
DH_bac_1732	orf05992-8139	99.2	Thalassococcus_sp.	Superscaffold2_2_4185009	WP_057789192.1: UMP kinase [Roseovarius atlanticus]
DH_bac_1339	orf04183-7077	99.2	Thalassococcus_sp.	Superscaffold2_2_4185009	KZY47574.1: glycerol dehydratase, partial [Roseovarius sp. HI0049]
DH_bac_1226	orf03578-6746	99.1	Marinovum_algicola	Superscaffold2_2_4185009	WP_057792416.1: tryptophan synthase subunit beta [Roseovarius atlanticus]
DH_bac_1805	orf06326-8331	99.1	Pelagibaca_abyssi	Superscaffold2_2_4185009	WP_057789493.1: exodeoxyribonuclease III [Roseovarius atlanticus]
DH_bac_2513	orf01977-24542	99.1	Phenylobacterium_zucineum	Superscaffold8_23_3839700	WP_012523712.1: DNA mismatch repair protein MutL [Phenylobacterium zucineum]
DH_bac_3038	orf01585-10298	99.1	Rubinisphaera_brasiliensis	Superscaffold3_6_7816284	WP_013626937.1: glutamate synthase subunit beta [Rubinisphaera brasiliensis]
DH_bac_1261	orf03744-6843	99.1	Ruegeria_pomeroyi	Superscaffold2_2_4185009	WP_057792321.1: two-component system response regulator [Roseovarius atlanticus]
DH_bac_1882	orf06647-8518	99.1	Sulfitobacter_sp.	Superscaffold2_2_4185009	WP_055677073.1: hypothetical protein [Labrenzia alba]
DH_bac_2818	orf05067-26363	99	Azospirillum_sp.	Superscaffold8_23_3839700	WP_027287397.1: molecular chaperone DnaJ [Rhodovibrio salinarum]
DH_bac_915	orf02056-5866	99	Dinoroseobacter_shibae	Superscaffold2_2_4185009	WP_057790413.1: 3-beta hydroxysteroid dehydrogenase [Roseovarius atlanticus]
DH_bac_1699	orf05878-8071	99	Marinovum_algicola	Superscaffold2_2_4185009	WP_057796722.1: cysteine synthase A [Roseovarius atlanticus]
DH_bac_866	orf01788-5702	99	Marinovum_algicola	Superscaffold2_2_4185009	WP_057790643.1: phosphoserine aminotransferase [Roseovarius atlanticus]
DH_bac_706	orf01068-5298	99	Ruegeria_pomeroyi	Superscaffold2_2_4185009	WP_057791101.1: methionyl-tRNA formyltransferase [Roseovarius atlanticus]
DH_bac_1560	orf05302-7741	99	Sulfitobacter_sp.	Superscaffold2_2_4185009	WP_057793767.1: sarcosine oxidase subunit beta [Roseovarius atlanticus]
DH_bac_1439	orf04720-7397	99	Thalassococcus_sp.	Superscaffold2_2_4185009	WP_057792799.1: oligoendopeptidase F [Roseovarius atlanticus]
DH_bac_1298	orf03944-6943	99	Thalassococcus_sp.	Superscaffold2_2_4185009	WP_057796505.1: DNA-processing protein DprA [Roseovarius atlanticus]
DH_bac_2430	orf01170-24042	98.9	Azospirillum_sp.	Superscaffold8_23_3839700	CAM74870.1: bifunctional GMP synthase/glutamine amidotransferase protein [Magnetospirillum gryphiswaldense MSR-1]
DH_bac_2329	orf00185-23412	98.9	Azospirillum_sp.	Superscaffold8_23_3839700	WP_029008898.1: ABC transporter [Azospirillum halopraeferens]
DH_bac_599	orf00501-4947	98.9	Marinovum_algicola	Superscaffold2_2_4185009	WP_057795038.1: ABC transporter ATP-binding protein [Roseovarius atlanticus]
DH_bac_988	orf02398-6075	98.9	Marinovum_algicola	Superscaffold2_2_4185009	WP_057791363.1: MFS transporter [Roseovarius atlanticus]
DH_bac_963	orf02255-5994	98.9	Marinovum_algicola	Superscaffold2_2_4185009	WP_057795494.1: tRNA (adenosine(37)-N6)-threonylcarbamoyltransferase complex transferase subunit TsaD [Roseovarius atlanticus]
DH_bac_872	orf01821-5723	98.9	Marinovum_algicola	Superscaffold2_2_4185009	WP_057790610.1: sulfurtransferase FdhD [Roseovarius atlanticus]
DH_bac_1646	orf05663-7952	98.9	Pelagibaca_abyssi	Superscaffold2_2_4185009	WP_057793899.1: peptidase M24 [Roseovarius atlanticus]
DH_bac_1983	orf07093-8779	98.9	Phaeobacter_gallaeciensis	Superscaffold2_2_4185009	WP_057790196.1: class V aminotransferase [Roseovarius atlanticus]
DH_bac_1474	orf04853-7471	98.9	Ruegeria_pomeroyi	Superscaffold2_2_4185009	WP_057793563.1: transcriptional regulator [Roseovarius atlanticus]
DH_bac_1712	orf05922-8095	98.8	Sagittula_sp.	Superscaffold2_2_4185009	WP_057789148.1: glutamate-5-semialdehyde dehydrogenase [Roseovarius atlanticus]
DH_bac_978	orf02348-6050	98.8	Marinovum_algicola	Superscaffold2_2_4185009	WP_057791323.1: 4-hydroxy-tetrahydrodipicolinate reductase [Roseovarius atlanticus]
DH_bac_2012	orf07210-8838	98.8	Marinovum_algicola	Superscaffold2_2_4185009	WP_057795926.1: alpha-1,4 polygalactosaminidase [Roseovarius atlanticus]
DH_bac_1912	orf06797-8601	98.8	Pelagibaca_abyssi	Superscaffold2_2_4185009	WP_057789912.1: methylcrotonoyl-CoA carboxylase [Roseovarius atlanticus]
DH_bac_1511	orf04993-7550	98.8	Pelagibaca_abyssi	Superscaffold2_2_4185009	WP_057793453.1: endonuclease [Roseovarius atlanticus]
DH_bac_2016	orf07222-8845	98.8	Tateyamaria_omphalii	Superscaffold2_2_4185009	WP_057795935.1: isomerase [Roseovarius atlanticus]
DH_bac_1821	orf06378-8370	98.8	Yangia_pacifica	Superscaffold2_2_4185009	WP_057789556.1: ABC transporter substrate-binding protein [Roseovarius atlanticus]
DH_bac_587	orf00453-4918	98.8	Sulfitobacter_sp.	Superscaffold2_2_4185009	WP_057795091.1: hypothetical protein [Roseovarius atlanticus]
DH_bac_2957	orf06087-26944	98.7	Azospirillum_sp.	Superscaffold8_23_3839700	WP_019645463.1: adenosylhomocysteinase [Novispirillum itersonii]
DH_bac_1077	orf02810-6305	98.7	Sagittula_sp.	Superscaffold2_2_4185009	WP_057790716.1: multidrug DMT transporter permease [Roseovarius atlanticus]
DH_bac_1564	orf05323-7756	98.7	Dinoroseobacter_shibae	Superscaffold2_2_4185009	WP_057793642.1: metal ABC transporter permease [Roseovarius atlanticus]
DH_bac_3016	orf00991-9841	98.7	Rubinisphaera_brasiliensis	Superscaffold3_6_7816284	WP_002649716.1: 50S ribosomal protein L2 [Gimesia maris]
DH_bac_1206	orf03468-6685	98.7	Sulfitobacter_sp.	Superscaffold2_2_4185009	WP_057791917.1: inorganic phosphate transporter [Roseovarius atlanticus]
DH_bac_1796	orf06278-8301	98.7	Sulfitobacter_sp.	Superscaffold2_2_4185009	WP_057790276.1: DNA gyrase subunit A [Roseovarius atlanticus]
DH_bac_2619	orf02885-25073	98.6	Azospirillum_sp.	Superscaffold8_23_3839700	WP_027285095.1: HNH endonuclease [Rubritepida flocculans]
DH_bac_2928	orf05832-26803	98.6	Azospirillum_sp.	Superscaffold8_23_3839700	WP_037446045.1: DNA-binding response regulator [Skermanella stibiiresistens]
DH_bac_2440	orf01265-24104	98.6	Azospirillum_sp.	Superscaffold8_23_3839700	WP_045580010.1: elongation factor Ts [Azospirillum thiophilum]
DH_bac_661	orf00806-5125	98.6	Phaeobacter_inhibens	Superscaffold2_2_4185009	WP_057792472.1: enoyl-CoA hydratase [Roseovarius atlanticus]
DH_bac_2065	orf07552-9032	98.6	Ruegeria_pomeroyi	Superscaffold2_2_4185009	WP_057794705.1: oxidoreductase [Roseovarius atlanticus]
DH_bac_975	orf02329-6040	98.6	Ruegeria_pomeroyi	Superscaffold2_2_4185009	WP_057791306.1: peptidase M16 [Roseovarius atlanticus]
DH_bac_954	orf02218-5972	98.6	Thalassococcus_sp.	Superscaffold2_2_4185009	WP_057795635.1: 3'(2'),5'-bisphosphate nucleotidase [Roseovarius atlanticus]
DH_bac_1884	orf06661-8525	98.5	Sagittula_sp.	Superscaffold2_2_4185009	WP_057790309.1: XdhC/CoxI family protein [Roseovarius atlanticus]
DH_bac_1430	orf04688-7380	98.5	Sagittula_sp.	Superscaffold2_2_4185009	WP_057792763.1: MFS transporter [Roseovarius atlanticus]
DH_bac_1131	orf03058-6447	98.5	Pelagibaca_abyssi	Superscaffold2_2_4185009	WP_057793029.1: 5'-methylthioadenosine phosphorylase [Roseovarius atlanticus]
DH_bac_1431	orf04695-7385	98.5	Ruegeria_pomeroyi	Superscaffold2_2_4185009	WP_057792774.1: 3,4-dihydroxy-2-butanone-4-phosphate synthase [Roseovarius atlanticus]
DH_bac_1543	orf05198-7667	98.5	Sulfitobacter_sp.	Superscaffold2_2_4185009	WP_057793687.1: DNA starvation/stationary phase protection protein [Roseovarius atlanticus]
DH_bac_572	orf00382-4877	98.5	Thalassococcus_sp.	Superscaffold2_2_4185009	WP_057795159.1: acyl-CoA synthetase [Roseovarius atlanticus]
DH_bac_1043	orf02657-6217	98.5	Thalassococcus_sp.	Superscaffold2_2_4185009	WP_057791592.1: tRNA (N(6)-L-threonylcarbamoyladenosine(37)-C(2))-methylthiotransferase MtaB [Roseovarius atlanticus]
DH_bac_2327	orf00174-23406	98.4	Azospirillum_sp.	Superscaffold8_23_3839700	WP_045443991.1: proline--tRNA ligase [Tepidicaulis marinus]
DH_bac_1879	orf06634-8510	98.4	Pelagibaca_abyssi	Superscaffold2_2_4185009	WP_057790307.1: peptidase M23 [Roseovarius atlanticus]
DH_bac_1763	orf06116-8211	98.4	Pelagibaca_abyssi	Superscaffold2_2_4185009	WP_057789272.1: 3-deoxy-7-phosphoheptulonate synthase [Roseovarius atlanticus]
DH_bac_1177	orf03316-6602	98.4	Pelagibaca_abyssi	Superscaffold2_2_4185009	WP_057792054.1: D-arabinose 5-phosphate [Roseovarius atlanticus]
DH_bac_3273	orf00024-1175	98.4	Pelagibaca_abyssi	000337F_arrow_pilon	WP_008331451.1: tRNA 2-thiocytidine(32) synthetase TtcA [Maritimibacter alkaliphilus]
DH_bac_879	orf01869-5753	98.4	Yangia_pacifica	Superscaffold2_2_4185009	WP_073033838.1: phosphonate ABC transporter substrate-binding protein [Roseovarius pacificus]
DH_bac_940	orf02152-5931	98.3	Sulfitobacter_sp.	Superscaffold2_2_4185009	WP_057795385.1: aminotransferase class IV [Roseovarius atlanticus]
DH_bac_2616	orf02843-25046	98.2	Azospirillum_sp.	Superscaffold8_23_3839700	WP_044433066.1: glycolate oxidase [Skermanella aerolata]
DH_bac_1450	orf04753-7415	98.2	Sagittula_sp.	Superscaffold2_2_4185009	WP_057792829.1: O-acetylhomoserine aminocarboxypropyltransferase [Roseovarius atlanticus]
DH_bac_1486	orf04890-7492	98.2	Marinovum_algicola	Superscaffold2_2_4185009	WP_057793536.1: thioredoxin peroxidase [Roseovarius atlanticus]
DH_bac_766	orf01357-5465	98.2	Marinovum_algicola	Superscaffold2_2_4185009	WP_057793119.1: murein biosynthesis integral membrane protein MurJ [Roseovarius atlanticus]
DH_bac_5663	orf09063-4311	98.2	Pelagibaca_abyssi	Superscaffold1_5_4440738	WP_067337485.1: molybdenum ABC transporter ATP-binding protein [Stappia indica]
DH_bac_2039	orf07366-8930	98.1	Dinoroseobacter_shibae	Superscaffold2_2_4185009	WP_057796103.1: pyrroloquinoline quinone biosynthesis protein PqqE [Roseovarius atlanticus]
DH_bac_3739	orf00981-22093	98.1	Muricauda_ruestringensis	Superscaffold6_1_3119063	WP_068590724.1: aspartate-semialdehyde dehydrogenase [Ulvibacter sp. LPB0005]
DH_bac_1628	orf05585-7908	98.1	Pelagibaca_abyssi	Superscaffold2_2_4185009	WP_057793971.1: 4-hydroxy-3-methylbut-2-en-1-yl diphosphate synthase [Roseovarius atlanticus]
DH_bac_2009	orf07200-8832	98.1	Yangia_pacifica	Superscaffold2_2_4185009	WP_057795919.1: peptidylprolyl isomerase [Roseovarius atlanticus]
DH_bac_1163	orf03244-6558	98	Marinovum_algicola	Superscaffold2_2_4185009	WP_057792134.1: hypothetical protein [Roseovarius atlanticus]
DH_bac_698	orf01037-5276	98	Ruegeria_pomeroyi	Superscaffold2_2_4185009	SFS20428.1: holo-[acyl-carrier protein] synthase [Loktanella litorea]
DH_bac_1868	orf06585-8485	98	Ruegeria_pomeroyi	Superscaffold2_2_4185009	WP_057789721.1: pantetheine-phosphate adenylyltransferase [Roseovarius atlanticus]
DH_bac_4485	orf02559-1230	98	Thalassococcus_sp.	Superscaffold1_5_4440738	WP_067340239.1: sulfate transporter [Stappia indica]
DH_bac_979	orf02352-6052	98	Thalassococcus_sp.	Superscaffold2_2_4185009	WP_057791328.1: tRNA pseudouridine(55) synthase [Roseovarius atlanticus]
DH_bac_3387	orf00083-21203	97.9	Nonlabens_sp.	Superscaffold6_1_3119063	WP_042492617.1: 3-hydroxybutyryl-CoA dehydrogenase [Aequorivita sublithincola]
DH_bac_1448	orf04744-7412	97.9	Pelagibaca_abyssi	Superscaffold2_2_4185009	WP_057792826.1: potassium transporter [Roseovarius atlanticus]
DH_bac_558	orf00325-4839	97.9	Ruegeria_pomeroyi	Superscaffold2_2_4185009	WP_057795212.1: ABC transporter ATP-binding protein [Roseovarius atlanticus]
DH_bac_692	orf01013-5262	97.9	Tateyamaria_omphalii	Superscaffold2_2_4185009	WP_057791162.1: malonyl-CoA synthase [Roseovarius atlanticus]
DH_bac_2742	orf04389-25957	97.8	Dinoroseobacter_shibae	Superscaffold8_23_3839700	WP_033069673.1: C4-dicarboxylate ABC transporter substrate-binding protein [Thalassospira australica]
DH_bac_833	orf01640-5624	97.8	Marinovum_algicola	Superscaffold2_2_4185009	WP_057791823.1: ATPase [Roseovarius atlanticus]
DH_bac_741	orf01248-5403	97.8	Marinovum_algicola	Superscaffold2_2_4185009	WP_057790935.1: hypothetical protein [Roseovarius atlanticus]
DH_bac_1940	orf06922-8669	97.8	Thalassococcus_sp.	Superscaffold2_2_4185009	WP_057790020.1: GntR family transcriptional regulator [Roseovarius atlanticus]
DH_bac_2947	orf06011-26904	97.7	Azospirillum_sp.	Superscaffold8_23_3839700	WP_022727376.1: formate dehydrogenase subunit alpha [Fodinicurvata sediminis]
DH_bac_2003	orf07167-8817	97.7	Dinoroseobacter_shibae	Superscaffold2_2_4185009	WP_057796002.1: ferric reductase [Roseovarius atlanticus]
DH_bac_573	orf00388-4879	97.7	Pelagibaca_abyssi	Superscaffold2_2_4185009	WP_057795155.1: primosomal protein N' (replication factor Y) - superfamily II helicase [Roseovarius atlanticus]
DH_bac_1984	orf07097-8781	97.7	Ruegeria_pomeroyi	Superscaffold2_2_4185009	WP_057790345.1: 2-octaprenyl-6-methoxyphenyl hydroxylase [Roseovarius atlanticus]
DH_bac_1836	orf06448-8411	97.7	Ruegeria_pomeroyi	Superscaffold2_2_4185009	WP_057789623.1: hypothetical protein [Roseovarius atlanticus]
DH_bac_716	orf01116-5325	97.7	Sulfitobacter_sp.	Superscaffold2_2_4185009	WP_057791052.1: aldehyde dehydrogenase [Roseovarius atlanticus]
DH_bac_4433	orf02255-1089	97.6	Azospirillum_sp.	Superscaffold1_5_4440738	WP_067222245.1: glucose-1-phosphate thymidylyltransferase [Stappia indica]
DH_bac_2515	orf01988-24548	97.6	Azospirillum_sp.	Superscaffold8_23_3839700	WP_046508074.1: 3-deoxy-7-phosphoheptulonate synthase [Kiloniella litopenaei]
DH_bac_1136	orf03078-6456	97.6	Dinoroseobacter_shibae	Superscaffold2_2_4185009	WP_057793018.1: NAD(P)H-quinone oxidoreductase [Roseovarius atlanticus]
DH_bac_3080	orf02469-10966	97.6	Fuerstia_marisgermanicae	Superscaffold3_6_7816284	WP_068846782.1: phosphohydrolase [Planctopirus sp. JC280]
DH_bac_1253	orf03699-6818	97.6	Pelagibaca_abyssi	Superscaffold2_2_4185009	WP_057792367.1: aspartate aminotransferase family protein [Roseovarius atlanticus]
DH_bac_1639	orf05630-7931	97.6	Ruegeria_pomeroyi	Superscaffold2_2_4185009	WP_057793930.1: leucyl aminopeptidase [Roseovarius atlanticus]
DH_bac_1118	orf03004-6415	97.6	Sulfitobacter_sp.	Superscaffold2_2_4185009	WP_057793079.1: permease [Roseovarius atlanticus]
DH_bac_846	orf01706-5661	97.5	Sagittula_sp.	Superscaffold2_2_4185009	WP_057791767.1: potassium transporter TrkA [Roseovarius atlanticus]
DH_bac_623	orf00642-5032	97.5	Sagittula_sp.	Superscaffold2_2_4185009	WP_057796834.1: YggS family pyridoxal phosphate enzyme [Roseovarius atlanticus]
DH_bac_2508	orf01931-24519	97.5	Bradyrhizobium_lablabi	Superscaffold8_23_3839700	WP_069956604.1: aspartate aminotransferase [Magnetovibrio blakemorei]
DH_bac_1525	orf05081-7597	97.5	Pelagibaca_abyssi	Superscaffold2_2_4185009	WP_057794202.1: sodium:solute symporter [Roseovarius atlanticus]
DH_bac_1579	orf05402-7795	97.5	Phaeobacter_inhibens	Superscaffold2_2_4185009	WP_008279227.1: integrase [Roseovarius sp. TM1035]
DH_bac_1092	orf02872-6340	97.5	Ruegeria_pomeroyi	Superscaffold2_2_4185009	WP_057790801.1: sodium:alanine symporter [Roseovarius atlanticus]
DH_bac_1461	orf04801-7444	97.5	Yangia_pacifica	Superscaffold2_2_4185009	WP_057792873.1: 1-(5-phosphoribosyl)-5-((5-phosphoribosylamino)methylideneamino)imidazole-4-carboxamide isomerase [Roseovarius atlanticus]
DH_bac_1276	orf03842-6892	97.5	Thalassococcus_sp.	Superscaffold2_2_4185009	WP_057792256.1: transaldolase [Roseovarius atlanticus]
DH_bac_1683	orf05815-8037	97.5	Thalassococcus_sp.	Superscaffold2_2_4185009	WP_057796753.1: methionine synthase I [Roseovarius atlanticus]
DH_bac_1773	orf06168-8239	97.5	Thalassococcus_sp.	Superscaffold2_2_4185009	WP_057789325.1: PAS domain-containing sensor histidine kinase [Roseovarius atlanticus]
DH_bac_1074	orf02805-6302	97.4	Marinovum_algicola	Superscaffold2_2_4185009	WP_057790706.1: 3-hydroxyisobutyrate dehydrogenase [Roseovarius atlanticus]
DH_bac_845	orf01704-5660	97.4	Tateyamaria_omphalii	Superscaffold2_2_4185009	WP_057791769.1: large-conductance mechanosensitive channel protein [Roseovarius atlanticus]
DH_bac_889	orf01928-5788	97.4	Thalassococcus_sp.	Superscaffold2_2_4185009	WP_057790542.1: pyruvate kinase [Roseovarius atlanticus]
DH_bac_1616	orf05550-7887	97.4	Thalassococcus_sp.	Superscaffold2_2_4185009	WP_057794007.1: triose-phosphate isomerase [Roseovarius atlanticus]
DH_bac_968	orf02285-6012	97.4	Thalassococcus_sp.	Superscaffold2_2_4185009	WP_057795586.1: serine hydroxymethyltransferase [Roseovarius atlanticus]
DH_bac_1835	orf06443-8409	97.3	Phaeobacter_gallaeciensis	Superscaffold2_2_4185009	WP_057789619.1: recombinase XerD [Roseovarius atlanticus]
DH_bac_3127	orf03921-12054	97.3	Rubinisphaera_brasiliensis	Superscaffold3_6_7816284	OAG65283.1: hypothetical protein BIM11_6192 [Burkholderia pseudomallei]
DH_bac_699	orf01043-5280	97.3	Ruegeria_pomeroyi	Superscaffold2_2_4185009	WP_057791131.1: pyridoxine 5'-phosphate synthase [Roseovarius atlanticus]
DH_bac_821	orf01572-5588	97.3	Sulfitobacter_sp.	Superscaffold2_2_4185009	WP_057793298.1: FAD-binding dehydrogenase [Roseovarius atlanticus]
DH_bac_552	orf00284-4816	97.3	Thalassococcus_sp.	Superscaffold2_2_4185009	WP_057795242.1: XRE family transcriptional regulator [Roseovarius atlanticus]
DH_bac_473	orf04020-30176	97.2	Ensifer_adhaerens	Superscaffold9_1_3734931	WP_029640908.1: nitrite reductase large subunit [alpha proteobacterium Mf 1.05b.01]
DH_bac_1015	orf00017-1146	97.2	Pelagibaca_abyssi	000335F_arrow_pilon	WP_008331270.1: DNA polymerase I [Maritimibacter alkaliphilus]
DH_bac_617	orf00616-5016	97.1	Sagittula_sp.	Superscaffold2_2_4185009	WP_057796823.1: enoyl-CoA hydratase [Roseovarius atlanticus]
DH_bac_1144	orf03120-6476	97.1	Dinoroseobacter_shibae	Superscaffold2_2_4185009	WP_057794493.1: nitrile hydratase subunit alpha [Roseovarius atlanticus]
DH_bac_1685	orf05828-8043	97.1	Ruegeria_pomeroyi	Superscaffold2_2_4185009	WP_057796747.1: cytochrome C biogenesis protein CcmE [Roseovarius atlanticus]
DH_bac_757	orf01304-5438	97	Dinoroseobacter_shibae	Superscaffold2_2_4185009	WP_057791276.1: RNA pseudouridine synthase [Roseovarius atlanticus]
DH_bac_980	orf02357-6054	97	Marinovum_algicola	Superscaffold2_2_4185009	WP_057791381.1: serine protease [Roseovarius atlanticus]
DH_bac_2018	orf07239-8855	97	Ruegeria_pomeroyi	Superscaffold2_2_4185009	WP_057795948.1: D-alanyl-D-alanine carboxypeptidase [Roseovarius atlanticus]
DH_bac_2949	orf06026-26914	96.9	Azospirillum_sp.	Superscaffold8_23_3839700	WP_068498378.1: acyl-CoA synthetase [Magnetospirillum moscoviense]
DH_bac_5780	orf00008-1140	96.9	Dinoroseobacter_shibae	000335F_arrow_pilon	WP_008331259.1: 6-O-methylguanine DNA methyltransferase [Maritimibacter alkaliphilus]
DH_bac_1534	orf05136-7627	96.9	Marinovum_algicola	Superscaffold2_2_4185009	WP_057793788.1: gamma-carboxymuconolactone decarboxylase [Roseovarius atlanticus]
DH_bac_651	orf00775-5106	96.9	Tateyamaria_omphalii	Superscaffold2_2_4185009	WP_057794552.1: phosphonate ABC transporter, permease protein PhnE [Roseovarius atlanticus]
DH_bac_1810	orf06343-8345	96.9	Thalassococcus_sp.	Superscaffold2_2_4185009	WP_057789517.1: Fur family transcriptional regulator [Roseovarius atlanticus]
DH_bac_2463	orf01539-24271	96.8	Phaeobacter_gallaeciensis	Superscaffold8_23_3839700	WP_008193479.1: spermidine/putrescine ABC transporter substrate-binding protein [Labrenzia alexandrii]
DH_bac_637	orf00719-5076	96.8	Ruegeria_pomeroyi	Superscaffold2_2_4185009	WP_057794246.1: RNase adaptor protein RapZ [Roseovarius atlanticus]
DH_bac_1409	orf04594-7332	96.8	Thalassococcus_sp.	Superscaffold2_2_4185009	WP_057792699.1: sulfate permease [Roseovarius atlanticus]
DH_bac_1859	orf06557-8471	96.7	Dinoroseobacter_shibae	Superscaffold2_2_4185009	WP_057789687.1: hypothetical protein [Roseovarius atlanticus]
DH_bac_3170	orf05365-13126	96.7	Fuerstia_marisgermanicae	Superscaffold3_6_7816284	SFI74869.1: Sugar phosphate isomerase/epimerase [Planctomicrobium piriforme]
DH_bac_1619	orf05564-7894	96.7	Ruegeria_pomeroyi	Superscaffold2_2_4185009	WP_057793990.1: tRNA-guanine(34) transglycosylase [Roseovarius atlanticus]
DH_bac_602	orf00512-4951	96.7	Thalassococcus_sp.	Superscaffold2_2_4185009	WP_057795028.1: serine protease [Roseovarius atlanticus]
DH_bac_2352	orf00327-23507	96.6	Azospirillum_sp.	Superscaffold8_23_3839700	WP_008943649.1: endopeptidase La [Oceanibaculum indicum]
DH_bac_1235	orf03615-6765	96.6	Roseobacter_litoralis	Superscaffold2_2_4185009	WP_015500745.1: integrase [Octadecabacter antarcticus]
DH_bac_884	orf01909-5775	96.6	Sulfitobacter_sp.	Superscaffold2_2_4185009	WP_057790574.1: amidinotransferase [Roseovarius atlanticus]
DH_bac_3250	orf05552-7888	96.6	Thalassococcus_sp.	Superscaffold2_2_4185009	WP_057794005.1: Fe-S cluster assembly protein HesB [Roseovarius atlanticus]
DH_bac_3269	orf00009-1164	96.6	Thalassococcus_sp.	000337F_arrow_pilon	ENN86993.1: hypothetical protein RHSP_13702 [Rhizobium freirei PRF 81]
DH_bac_4782	orf04121-1959	96.5	Cohaesibacter_sp.	Superscaffold1_5_4440738	WP_067339274.1: glutathione ABC transporter ATP-binding protein GsiA [Stappia indica]
DH_bac_1278	orf03848-6895	96.5	Antarctobacter_heliothermus	Superscaffold2_2_4185009	WP_073035357.1: lipocalin [Roseovarius pacificus]
DH_bac_3214	orf06482-13965	96.5	Fuerstia_marisgermanicae	Superscaffold3_6_7816284	WP_013630278.1: molecular chaperone GroEL [Rubinisphaera brasiliensis]
DH_bac_1889	orf06677-8536	96.5	Thalassococcus_sp.	Superscaffold2_2_4185009	WP_057789805.1: replicative DNA helicase [Roseovarius atlanticus]
DH_bac_2864	orf05360-26530	96.4	Azospirillum_sp.	Superscaffold8_23_3839700	WP_068503596.1: 50S ribosomal protein L1 [Magnetospirillum moscoviense]
DH_bac_842	orf01695-5654	96.4	Marinovum_algicola	Superscaffold2_2_4185009	WP_057791777.1: UDP-glucose 6-dehydrogenase [Roseovarius atlanticus]
DH_bac_854	orf01748-5683	96.4	Pelagibaca_abyssi	Superscaffold2_2_4185009	WP_057791714.1: peptide chain release factor I [Roseovarius atlanticus]
DH_bac_1189	orf03369-6632	96.4	Sulfitobacter_sp.	Superscaffold2_2_4185009	WP_057792006.1: Na+/H+ antiporter subunit E [Roseovarius atlanticus]
DH_bac_1801	orf06313-8323	96.4	Sulfitobacter_sp.	Superscaffold2_2_4185009	WP_057789481.1: arginine--tRNA ligase [Roseovarius atlanticus]
DH_bac_2546	orf02208-24675	96.3	Azospirillum_sp.	Superscaffold8_23_3839700	WP_044427559.1: RNA polymerase factor sigma-32 [Skermanella aerolata]
DH_bac_3146	orf04723-12651	96.3	Rubinisphaera_brasiliensis	Superscaffold3_6_7816284	WP_013627833.1: hypothetical protein [Rubinisphaera brasiliensis]
DH_bac_3249	orf00020-842	96.2	Sagittula_sp.	000274F_arrow_pilon	-
DH_bac_1401	orf04557-7313	96.2	Sulfitobacter_sp.	Superscaffold2_2_4185009	WP_057792671.1: aldo/keto reductase [Roseovarius atlanticus]
DH_bac_540	orf00188-4771	96.1	Dinoroseobacter_shibae	Superscaffold2_2_4185009	WP_057796337.1: peptide ABC transporter substrate-binding protein [Roseovarius atlanticus]
DH_bac_3108	orf03180-11486	96.1	Fuerstia_marisgermanicae	Superscaffold3_6_7816284	WP_028251074.1: hypothetical protein [Variovorax sp. URHB0020]
DH_bac_1046	orf02668-6223	96.1	Sulfitobacter_sp.	Superscaffold2_2_4185009	WP_057791602.1: hypothetical protein [Roseovarius atlanticus]
DH_bac_620	orf00627-5023	96	Phaeobacter_gallaeciensis	Superscaffold2_2_4185009	SFO11554.1: hypothetical protein SAMN04487859_11639 [Roseovarius lutimaris]
DH_bac_3060	orf01948-10575	96	Rubinisphaera_brasiliensis	Superscaffold3_6_7816284	WP_013629061.1: sulfate adenylyltransferase [Rubinisphaera brasiliensis]
DH_bac_1973	orf07046-8749	95.9	Ruegeria_pomeroyi	Superscaffold2_2_4185009	WP_057790154.1: leucyl/phenylalanyl-tRNA--protein transferase [Roseovarius atlanticus]
DH_bac_2000	orf07157-8812	95.9	Ruegeria_pomeroyi	Superscaffold2_2_4185009	WP_057790249.1: phosphate starvation-inducible protein PhoH [Roseovarius atlanticus]
DH_bac_753	orf01287-5429	95.8	Sagittula_sp.	Superscaffold2_2_4185009	WP_057790901.1: sulfurtransferase [Roseovarius atlanticus]
DH_bac_1243	orf03647-6790	95.8	Antarctobacter_heliothermus	Superscaffold2_2_4185009	WP_057791216.1: (2Fe-2S)-binding protein [Roseovarius atlanticus]
DH_bac_1423	orf04662-7365	95.8	Thalassococcus_sp.	Superscaffold2_2_4185009	WP_057792750.1: glutamine amidotransferase [Roseovarius atlanticus]
DH_bac_1400	orf04553-7310	95.7	Pelagibaca_abyssi	Superscaffold2_2_4185009	WP_057792656.1: nitrogen fixation protein NifS [Roseovarius atlanticus]
DH_bac_1101	orf02906-6358	95.6	Sagittula_sp.	Superscaffold2_2_4185009	WP_057790832.1: hypothetical protein [Roseovarius atlanticus]
DH_bac_1471	orf04835-7462	95.6	Pelagibaca_abyssi	Superscaffold2_2_4185009	WP_057793760.1: magnesium transporter [Roseovarius atlanticus]
DH_bac_1768	orf06133-8219	95.6	Pelagibaca_abyssi	Superscaffold2_2_4185009	WP_057789285.1: pseudouridine-5'-phosphate glycosidase [Roseovarius atlanticus]
DH_bac_867	orf01789-5703	95.5	Pelagibaca_abyssi	Superscaffold2_2_4185009	WP_057790641.1: phosphoserine phosphatase SerB [Roseovarius atlanticus]
DH_bac_3157	orf05030-12865	95.5	Rubinisphaera_brasiliensis	Superscaffold3_6_7816284	WP_002646420.1: class II fructose-bisphosphate aldolase [Gimesia maris]
DH_bac_1216	orf03535-6719	95.5	Thalassococcus_sp.	Superscaffold2_2_4185009	WP_057792212.1: D-glycerate dehydrogenase [Roseovarius atlanticus]
DH_bac_907	orf02011-5844	95.4	Marinovum_algicola	Superscaffold2_2_4185009	WP_057791229.1: aminotransferase [Roseovarius atlanticus]
DH_bac_1959	orf06986-8712	95.4	Ruegeria_pomeroyi	Superscaffold2_2_4185009	WP_057790098.1: hypothetical protein [Roseovarius atlanticus]
DH_bac_3203	orf06219-13762	95.3	Rubinisphaera_brasiliensis	Superscaffold3_6_7816284	WP_002644968.1: S-adenosyl-L-homocysteine hydrolase [Gimesia maris]
DH_bac_2677	orf03765-25574	95.2	Azospirillum_sp.	Superscaffold8_23_3839700	WP_075771536.1: succinate-semialdehyde dehydrogenase I [Rhodocista sp. MIMtkB3]
DH_bac_2071	orf07593-9052	95.2	Ruegeria_pomeroyi	Superscaffold2_2_4185009	WP_057794737.1: aldehyde dehydrogenase family protein [Roseovarius atlanticus]
DH_bac_1212	orf03504-6701	95.1	Marinovum_algicola	Superscaffold2_2_4185009	WP_057792245.1: thioredoxin-disulfide reductase [Roseovarius atlanticus]
DH_bac_1335	orf04138-7056	95.1	Marinovum_algicola	Superscaffold2_2_4185009	SEI39880.1: dimethylglycine dehydrogenase [Cribrihabitans marinus]
DH_bac_1806	orf06331-8334	95	Tateyamaria_omphalii	Superscaffold2_2_4185009	WP_057790282.1: RNA polymerase-binding protein DksA [Roseovarius atlanticus]
DH_bac_1127	orf03039-6436	94.9	Antarctobacter_heliothermus	Superscaffold2_2_4185009	WP_057793043.1: hypothetical protein [Roseovarius atlanticus]
DH_bac_3014	orf00903-9777	94.9	Fuerstia_marisgermanicae	Superscaffold3_6_7816284	WP_013631046.1: 3-isopropylmalate dehydratase large subunit [Rubinisphaera brasiliensis]
DH_bac_1052	orf02692-6235	94.9	Marinovum_algicola	Superscaffold2_2_4185009	WP_057791634.1: tetraacyldisaccharide 4'-kinase [Roseovarius atlanticus]
DH_bac_1762	orf06115-8210	94.9	Ruegeria_pomeroyi	Superscaffold2_2_4185009	WP_057789270.1: AraC family transcriptional regulator [Roseovarius atlanticus]
DH_bac_2008	orf07194-8830	94.8	Sagittula_sp.	Superscaffold2_2_4185009	KPQ15056.1: sulfate permease, SulP family [Rhodobacteraceae bacterium HLUCCO18]
DH_bac_647	orf00748-5092	94.8	Antarctobacter_heliothermus	Superscaffold2_2_4185009	WP_057794274.1: phosphonate metabolism protein PhnM [Roseovarius atlanticus]
DH_bac_3042	orf01600-10309	94.8	Rubinisphaera_brasiliensis	Superscaffold3_6_7816284	WP_002643740.1: ATP synthase subunit beta [Gimesia maris]
DH_bac_1608	orf00033-851	94.8	Ruegeria_pomeroyi	000274F_arrow_pilon	WP_008328669.1: penicillin acylase [Maritimibacter alkaliphilus]
DH_bac_1955	orf06978-8705	94.7	Pelagibaca_abyssi	Superscaffold2_2_4185009	WP_057790089.1: aminotransferase [Roseovarius atlanticus]
DH_bac_694	orf01023-5268	94.6	Antarctobacter_heliothermus	Superscaffold2_2_4185009	WP_069210054.1: aspartate aminotransferase family protein [Ruegeria sp. PBVC088]
DH_bac_1402	orf04559-7315	94.4	Antarctobacter_heliothermus	Superscaffold2_2_4185009	WP_057792673.1: transcriptional regulator [Roseovarius atlanticus]
DH_bac_1048	orf02680-6230	94.4	Marinovum_algicola	Superscaffold2_2_4185009	WP_057791614.1: alkane 1-monooxygenase [Roseovarius atlanticus]
DH_bac_655	orf00793-5116	94.4	Thalassococcus_sp.	Superscaffold2_2_4185009	WP_057794309.1: DNA repair protein RecO [Roseovarius atlanticus]
DH_bac_3148	orf04766-12683	94.3	Rubinisphaera_brasiliensis	Superscaffold3_6_7816284	WP_013628028.1: glycoside hydrolase family 5 [Rubinisphaera brasiliensis]
DH_bac_3790	orf01116-22228	94.2	Muricauda_ruestringensis	Superscaffold6_1_3119063	WP_034260240.1: peptidase M24 family protein [Altibacter lentus]
DH_bac_856	orf01751-5686	94.1	Sagittula_sp.	Superscaffold2_2_4185009	WP_057791710.1: penicillin-insensitive murein endopeptidase [Roseovarius atlanticus]
DH_bac_852	orf01740-5679	94	Phaeobacter_inhibens	Superscaffold2_2_4185009	WP_057791722.1: multidrug ABC transporter ATP-binding protein [Roseovarius atlanticus]
DH_bac_553	orf00292-4822	94	Ruegeria_pomeroyi	Superscaffold2_2_4185009	WP_057795235.1: hypothetical protein [Roseovarius atlanticus]
DH_bac_1619	orf00018-840	94	Ruegeria_pomeroyi	000274F_arrow_pilon	EAQ13713.1: Probable queuine tRNA ribosyltransferase [Maritimibacter alkaliphilus HTCC2654]
DH_bac_3639	orf00769-21884	93.9	Nonlabens_sp.	Superscaffold6_1_3119063	WP_034259452.1: phenylacetate-CoA oxygenase subunit PaaA [Altibacter lentus]
DH_bac_3133	orf04147-12225	93.9	Rubinisphaera_brasiliensis	Superscaffold3_6_7816284	WP_013629901.1: pyruvate, phosphate dikinase [Rubinisphaera brasiliensis]
DH_bac_2379	orf00585-23680	93.8	Azospirillum_sp.	Superscaffold8_23_3839700	WP_067558132.1: amidophosphoribosyltransferase [Oceanibaculum pacificum]
DH_bac_1860	orf06560-8472	93.8	Marinovum_algicola	Superscaffold2_2_4185009	WP_057789689.1: alpha-amylase [Roseovarius atlanticus]
DH_bac_1715	orf05932-8102	93.8	Thalassococcus_sp.	Superscaffold2_2_4185009	WP_057789156.1: carboxypeptidase M32 [Roseovarius atlanticus]
DH_bac_1193	orf03390-6644	93.7	Pelagibaca_abyssi	Superscaffold2_2_4185009	WP_057791986.1: gamma-glutamylcyclotransferase [Roseovarius atlanticus]
DH_bac_1832	orf06431-8403	93.5	Sagittula_sp.	Superscaffold2_2_4185009	WP_057789610.1: arsenical-resistance protein [Roseovarius atlanticus]
DH_bac_1125	orf03028-6429	93.5	Marinovum_algicola	Superscaffold2_2_4185009	WP_057793051.1: ribonuclease R [Roseovarius atlanticus]
DH_bac_2973	orf06191-27003	93.2	Azospirillum_sp.	Superscaffold8_23_3839700	WP_026873248.1: chromosome partitioning protein ParA [Inquilinus limosus]
DH_bac_602	orf00002-1159	93.2	Thalassococcus_sp.	000337F_arrow_pilon	WP_008331478.1: ATPase AAA [Maritimibacter alkaliphilus]
DH_bac_1951	orf06964-8696	93.1	Sulfitobacter_sp.	Superscaffold2_2_4185009	WP_057790072.1: fructose bisphosphate aldolase [Roseovarius atlanticus]
DH_bac_967	orf02276-6007	93	Pelagibaca_abyssi	Superscaffold2_2_4185009	WP_057795578.1: 2-polyprenylphenol 6-hydroxylase [Roseovarius atlanticus]
DH_bac_1219	orf03554-6730	93	Sulfitobacter_sp.	Superscaffold2_2_4185009	WP_057792192.1: RidA/YER057c/UK114 family protein [Roseovarius atlanticus]
DH_bac_2035	orf07342-8915	92.8	Sagittula_sp.	Superscaffold2_2_4185009	WP_057796170.1: branched-chain amino acid ABC transporter substrate-binding protein [Roseovarius atlanticus]
DH_bac_1067	orf02774-6286	92.8	Marinovum_algicola	Superscaffold2_2_4185009	WP_057790677.1: 30S ribosomal protein S16 [Roseovarius atlanticus]
DH_bac_1332	orf04123-7047	92.8	Pelagibaca_abyssi	Superscaffold2_2_4185009	SEL18085.1: UPF0271 protein [Roseovarius azorensis]
DH_bac_2014	orf07215-8841	92.8	Ruegeria_pomeroyi	Superscaffold2_2_4185009	WP_057795928.1: 3-oxoadipate enol-lactonase [Roseovarius atlanticus]
DH_bac_1414	orf04607-7338	92.8	Thalassococcus_sp.	Superscaffold2_2_4185009	WP_057792708.1: short-chain dehydrogenase [Roseovarius atlanticus]
DH_bac_688	orf00987-5250	92.7	Dinoroseobacter_shibae	Superscaffold2_2_4185009	WP_072779444.1: CoA transferase [Marivita hallyeonensis]
DH_bac_3107	orf03153-11465	92.7	Fuerstia_marisgermanicae	Superscaffold3_6_7816284	-
DH_bac_3159	orf05172-12975	92.7	Rubinisphaera_brasiliensis	Superscaffold3_6_7816284	WP_002648882.1: ATP-dependent Clp protease proteolytic subunit [Gimesia maris]
DH_bac_2764	orf04675-26136	92.6	Bradyrhizobium_sp.	Superscaffold8_23_3839700	WP_028793670.1: lysine--tRNA ligase [Thalassobaculum salexigens]
DH_bac_1371	orf04371-7199	92.6	Dinoroseobacter_shibae	Superscaffold2_2_4185009	WP_057792500.1: gamma-glutamyltransferase [Roseovarius atlanticus]
DH_bac_1584	orf05432-7817	92.6	Pelagibaca_abyssi	Superscaffold2_2_4185009	WP_057794180.1: 50S ribosomal protein L9 [Roseovarius atlanticus]
DH_bac_1069	orf02782-6290	92.6	Thalassococcus_sp.	Superscaffold2_2_4185009	WP_057790683.1: acetyltransferase [Roseovarius atlanticus]
DH_bac_1150	orf03188-6524	92.3	Sulfitobacter_sp.	Superscaffold2_2_4185009	WP_057794476.1: ABC transporter substrate-binding protein [Roseovarius atlanticus]
DH_bac_3017	orf00992-9842	92.3	Rubinisphaera_brasiliensis	Superscaffold3_6_7816284	WP_002649719.1: 30S ribosomal protein S3 [Gimesia maris]
DH_bac_2006	orf07186-8827	92.3	Thalassococcus_sp.	Superscaffold2_2_4185009	WP_057795915.1: Fur family transcriptional regulator [Roseovarius atlanticus]
DH_bac_3012	orf00869-9749	92.2	Rubinisphaera_brasiliensis	Superscaffold3_6_7816284	CDE05265.1: putative phosphoglycerate kinase [Anaerotruncus sp. CAG:390]
DH_bac_1178	orf03318-6603	92.2	Ruegeria_pomeroyi	Superscaffold2_2_4185009	WP_057792052.1: hypothetical protein [Roseovarius atlanticus]
DH_bac_1075	orf02807-6303	92	Ruegeria_pomeroyi	Superscaffold2_2_4185009	WP_057790707.1: LacI family transcriptional regulator [Roseovarius atlanticus]
DH_bac_785	orf01426-5503	92	Yangia_pacifica	Superscaffold2_2_4185009	WP_057793190.1: acetoin utilization protein [Roseovarius atlanticus]
DH_bac_2497	orf01874-24483	91.9	Azospirillum_sp.	Superscaffold8_23_3839700	WP_043948488.1: ribonuclease HI [Candidatus Phaeomarinobacter ectocarpi]
DH_bac_2041	orf07378-8936	91.8	Yangia_pacifica	Superscaffold2_2_4185009	WP_057796110.1: LuxR family transcriptional regulator [Roseovarius atlanticus]
DH_bac_1251	orf03688-6813	91.7	Bradyrhizobium_sp.	Superscaffold2_2_4185009	WP_057792380.1: hypothetical protein [Roseovarius atlanticus]
DH_bac_1268	orf03780-6859	91.6	Sulfitobacter_sp.	Superscaffold2_2_4185009	WP_057792295.1: isoquinoline 1-oxidoreductase [Roseovarius atlanticus]
DH_bac_783	orf01423-5501	91.6	Ruegeria_pomeroyi	Superscaffold2_2_4185009	WP_057793184.1: glycine/betaine ABC transporter substrate-binding protein [Roseovarius atlanticus]
DH_bac_1501	orf04939-7522	91.6	Thalassococcus_sp.	Superscaffold2_2_4185009	WP_057793493.1: histidinol-phosphatase [Roseovarius atlanticus]
DH_bac_870	orf01805-5714	91.4	Marinovum_algicola	Superscaffold2_2_4185009	WP_057791245.1: hypothetical protein [Roseovarius atlanticus]
DH_bac_2454	orf01414-24199	91.4	Pelagibaca_abyssi	Superscaffold8_23_3839700	WP_035723989.1: ABC transporter permease [Fodinicurvata fenggangensis]
DH_bac_3270	orf00701-350	91.4	Thalassococcus_sp.	Superscaffold1_5_4440738	WP_067215613.1: ABC transporter ATP-binding protein [Stappia indica]
DH_bac_1003	orf02481-6119	91.3	Pelagibaca_abyssi	Superscaffold2_2_4185009	WP_057791618.1: hypothetical protein [Roseovarius atlanticus]
DH_bac_1167	orf03270-6572	91.3	Thalassococcus_sp.	Superscaffold2_2_4185009	WP_057792114.1: dihydroorotase [Roseovarius atlanticus]
DH_bac_722	orf01153-5348	91.2	Ruegeria_pomeroyi	Superscaffold2_2_4185009	WP_057791015.1: lytic transglycosylase [Roseovarius atlanticus]
DH_bac_2526	orf02100-24620	91.1	Azospirillum_sp.	Superscaffold8_23_3839700	SDO97028.1: alanine dehydrogenase [Pseudomonas jinjuensis]
DH_bac_1392	orf04527-7297	91.1	Tateyamaria_omphalii	Superscaffold2_2_4185009	WP_057792631.1: histidinol-phosphate aminotransferase [Roseovarius atlanticus]
DH_bac_5170	orf06483-3097	90.9	Sagittula_sp.	Superscaffold1_5_4440738	WP_067335711.1: ectoine hydrolase DoeA [Stappia indica]
DH_bac_549	orf00252-4802	90.8	Bradyrhizobium_sp.	Superscaffold2_2_4185009	WP_027263948.1: alkylhydroperoxidase [Sedimentitalea nanhaiensis]
DH_bac_1597	orf05479-7844	90.8	Thalassococcus_sp.	Superscaffold2_2_4185009	WP_057794101.1: methyltransferase [Roseovarius atlanticus]
DH_bac_987	orf02396-6074	90.7	Sulfitobacter_sp.	Superscaffold2_2_4185009	WP_057791361.1: cell division protein ZapE [Roseovarius atlanticus]
DH_bac_3187	orf05858-13484	90.7	Fuerstia_marisgermanicae	Superscaffold3_6_7816284	WP_068139441.1: galactose oxidase [Roseimaritima ulvae]
DH_bac_2084	orf07660-9093	90.6	Yangia_pacifica	Superscaffold2_2_4185009	WP_057794810.1: fructose 1,6-bisphosphatase [Roseovarius atlanticus]
DH_bac_1840	orf06460-8417	90.5	Antarctobacter_heliothermus	Superscaffold2_2_4185009	WP_057789633.1: cysteine desufuration protein SufE [Roseovarius atlanticus]
DH_bac_1964	orf07007-8724	90.4	Sulfitobacter_sp.	Superscaffold2_2_4185009	WP_057790116.1: arsenate reductase [Roseovarius atlanticus]
DH_bac_1526	orf05090-7601	90.4	Marinovum_algicola	Superscaffold2_2_4185009	WP_057794192.1: hypothetical protein [Roseovarius atlanticus]
DH_bac_2393	orf00815-23824	90.2	Azospirillum_sp.	Superscaffold8_23_3839700	WP_002725139.1: adenylosuccinate lyase [Phaeospirillum molischianum]
DH_bac_1454	orf04770-7426	90	Sulfitobacter_sp.	Superscaffold2_2_4185009	WP_057792849.1: hypothetical protein [Roseovarius atlanticus]
DH_bac_1180	orf03323-6607	90	Dinoroseobacter_shibae	Superscaffold2_2_4185009	WP_057792408.1: uracil-DNA glycosylase [Roseovarius atlanticus]
DH_bac_1019	orf00020-1149	89.9	Sagittula_sp.	000335F_arrow_pilon	WP_008331274.1: glycosyl transferase [Maritimibacter alkaliphilus]
DH_bac_578	orf00406-4891	89.9	Phaeobacter_gallaeciensis	Superscaffold2_2_4185009	WP_057795134.1: formate dehydrogenase subunit gamma [Roseovarius atlanticus]
DH_bac_2708	orf04070-25764	89.8	Azospirillum_sp.	Superscaffold8_23_3839700	EKE76350.1: excinulease of the UvrABC repair system [Oceanibaculum indicum P24]
DH_bac_1218	orf03545-6724	89.8	Marinovum_algicola	Superscaffold2_2_4185009	WP_057792204.1: thymidine kinase [Roseovarius atlanticus]
DH_bac_1433	orf04704-7388	89.6	Sagittula_sp.	Superscaffold2_2_4185009	WP_057792781.1: hypothetical protein [Roseovarius atlanticus]
DH_bac_715	orf01112-5323	89.6	Marinovum_algicola	Superscaffold2_2_4185009	WP_057791294.1: trimethylamine methyltransferase [Roseovarius atlanticus]
DH_bac_1485	orf04888-7490	89.6	Pelagibaca_abyssi	Superscaffold2_2_4185009	WP_057793753.1: MgtC/SapB transporter [Roseovarius atlanticus]
DH_bac_1585	orf05439-7821	89.6	Tateyamaria_omphalii	Superscaffold2_2_4185009	WP_057794172.1: polyisoprenoid-binding protein [Roseovarius atlanticus]
DH_bac_5157	orf06405-3064	89.5	Burkholderia_sp.	Superscaffold1_5_4440738	WP_067340672.1: dipeptide ABC transporter ATP-binding protein DppD [Stappia indica]
DH_bac_1921	orf06834-8624	89.4	Sagittula_sp.	Superscaffold2_2_4185009	WP_057789941.1: fasciclin [Roseovarius atlanticus]
DH_bac_857	orf01754-5687	89.3	Ruegeria_pomeroyi	Superscaffold2_2_4185009	WP_057791707.1: MFS transporter [Roseovarius atlanticus]
DH_bac_2054	orf07476-8990	88.9	Tateyamaria_omphalii	Superscaffold2_2_4185009	WP_057794623.1: magnesium-protoporphyrin IX monomethyl ester (oxidative) cyclase [Roseovarius atlanticus]
DH_bac_1776	orf00035-853	88.8	Ruegeria_pomeroyi	000274F_arrow_pilon	ENN87050.1: hypothetical protein RHSP_12361 [Rhizobium freirei PRF 81]
DH_bac_5641	orf08972-4266	88.5	Sagittula_sp.	Superscaffold1_5_4440738	WP_075996967.1: ABC transporter substrate-binding protein [Nitratireductor basaltis]
DH_bac_1364	orf04331-7168	88.3	Phaeobacter_inhibens	Superscaffold2_2_4185009	KZY32202.1: alcohol dehydrogenase [Roseovarius sp. HI0049]
DH_bac_1839	orf06459-8416	88.3	Thalassococcus_sp.	Superscaffold2_2_4185009	WP_057789631.1: hypothetical protein [Roseovarius atlanticus]
DH_bac_2600	orf02751-24988	88.2	Azospirillum_sp.	Superscaffold8_23_3839700	WP_040742952.1: ABC transporter ATP-binding protein [alpha proteobacterium BAL199]
DH_bac_1182	orf03332-6613	88.2	Pelagibaca_abyssi	Superscaffold2_2_4185009	WP_057792037.1: rod shape-determining protein MreC [Roseovarius atlanticus]
DH_bac_3086	orf02735-11164	88.1	Rubinisphaera_brasiliensis	Superscaffold3_6_7816284	WP_013629397.1: hypothetical protein [Rubinisphaera brasiliensis]
DH_bac_1227	orf03584-6750	88	Thalassococcus_sp.	Superscaffold2_2_4185009	WP_057792414.1: hypothetical protein [Roseovarius atlanticus]
DH_bac_1081	orf02824-6313	87.8	Tateyamaria_omphalii	Superscaffold2_2_4185009	WP_057790731.1: dTDP-4-dehydrorhamnose reductase [Roseovarius atlanticus]
DH_bac_2031	orf07312-8899	87.7	Sagittula_sp.	Superscaffold2_2_4185009	WP_057796049.1: quinoprotein dehydrogenase-associated SoxYZ-like carrier [Roseovarius atlanticus]
DH_bac_705	orf01067-5297	87.7	Ruegeria_pomeroyi	Superscaffold2_2_4185009	WP_057791103.1: hypothetical protein [Roseovarius atlanticus]
DH_bac_2848	orf05296-26488	87.6	Azospirillum_sp.	Superscaffold8_23_3839700	WP_069093656.1: 50S ribosomal protein L17 [Methyloligella halotolerans]
DH_bac_3041	orf01596-10307	87.6	Fuerstia_marisgermanicae	Superscaffold3_6_7816284	SFJ53413.1: F-type H+-transporting ATPase subunit alpha [Planctomicrobium piriforme]
DH_bac_1382	orf04445-7242	87.5	Phaeobacter_inhibens	Superscaffold2_2_4185009	WP_057792575.1: Rho termination factor [Roseovarius atlanticus]
DH_bac_662	orf00811-5127	87.3	Sagittula_sp.	Superscaffold2_2_4185009	WP_057792476.1: glycine cleavage system protein T [Roseovarius atlanticus]
DH_bac_3004	orf00475-9451	87.2	Rubinisphaera_brasiliensis	Superscaffold3_6_7816284	WP_052299415.1: beta-hydroxyacyl-ACP dehydratase [Rubinisphaera brasiliensis]
DH_bac_1336	orf04141-7058	87.1	Tateyamaria_omphalii	Superscaffold2_2_4185009	WP_073200522.1: trimethylamine methyltransferase [Roseovarius marisflavi]
DH_bac_2954	orf06052-26930	87	Azospirillum_sp.	Superscaffold8_23_3839700	WP_014238848.1: transcription termination/antitermination protein NusA [Azospirillum brasilense]
DH_bac_4835	orf04433-2112	86.8	Bradyrhizobium_sp.	Superscaffold1_5_4440738	WP_021225992.1: hypothetical protein [Sphingobium lactosutens]
DH_bac_4725	orf03762-1789	86.7	Ensifer_adhaerens	Superscaffold1_5_4440738	WP_067339559.1: transcriptional regulator [Stappia indica]
DH_bac_3212	orf06419-13919	86.6	Rubinisphaera_brasiliensis	Superscaffold3_6_7816284	WP_075093313.1: hypothetical protein [Planctomyces sp. SH-PL14]
DH_bac_1244	orf03650-6793	86.6	Ruegeria_pomeroyi	Superscaffold2_2_4185009	WP_074620291.1: ABC transporter substrate-binding protein [Mameliella alba]
DH_bac_1440	orf04722-7399	86.5	Marinovum_algicola	Superscaffold2_2_4185009	WP_057792803.1: peptidase M24 [Roseovarius atlanticus]
DH_bac_853	orf01744-5681	86.5	Ruegeria_pomeroyi	Superscaffold2_2_4185009	WP_057791718.1: carbon monoxide dehydrogenase [Roseovarius atlanticus]
DH_bac_939	orf02151-5930	86.3	Marinovum_algicola	Superscaffold2_2_4185009	WP_057795383.1: peptide methionine sulfoxide reductase [Roseovarius atlanticus]
DH_bac_3120	orf03626-11825	86.2	Rubinisphaera_brasiliensis	Superscaffold3_6_7816284	WP_068138378.1: hypothetical protein [Roseimaritima ulvae]
DH_bac_2853	orf05310-26496	85.9	Azospirillum_sp.	Superscaffold8_23_3839700	SDD64025.1: small subunit ribosomal protein S5 [Rhodospira trueperi]
DH_bac_863	orf01770-5693	85.9	Marinovum_algicola	Superscaffold2_2_4185009	WP_057791252.1: PAN domain-containing protein [Roseovarius atlanticus]
DH_bac_3211	orf06402-13905	85.9	Rubinisphaera_brasiliensis	Superscaffold3_6_7816284	WP_068847261.1: pilus assembly protein CpaF [Planctopirus sp. JC280]
DH_bac_1065	orf02767-6282	85.8	Sagittula_sp.	Superscaffold2_2_4185009	WP_057790671.1: tRNA (guanine(37)-N(1))-methyltransferase [Roseovarius atlanticus]
DH_bac_1520	orf05045-7579	85.7	Pelagibaca_abyssi	Superscaffold2_2_4185009	WP_057793393.1: hypothetical protein [Roseovarius atlanticus]
DH_bac_1404	orf04570-7321	85.6	Sulfitobacter_sp.	Superscaffold2_2_4185009	WP_057792924.1: RNA polymerase subunit sigma [Roseovarius atlanticus]
DH_bac_2660	orf03572-25468	85.6	Pelagibaca_abyssi	Superscaffold8_23_3839700	WP_029059207.1: ABC transporter ATP-binding protein [Stappia stellulata]
DH_bac_1171	orf03295-6587	85.5	Thalassococcus_sp.	Superscaffold2_2_4185009	WP_057792085.1: histidinol dehydrogenase [Roseovarius atlanticus]
DH_bac_2980	orf06273-27054	85.2	Azospirillum_sp.	Superscaffold8_23_3839700	ODT99740.1: coproporphyrinogen III oxidase [Rhodospirillales bacterium SCN 65-16]
DH_bac_998	orf02457-6106	85.2	Pelagibaca_abyssi	Superscaffold2_2_4185009	WP_057791409.1: ArsR family transcriptional regulator [Roseovarius atlanticus]
DH_bac_2981	orf06279-27058	85.1	Thalassococcus_sp.	Superscaffold8_23_3839700	SFJ02502.1: C4-dicarboxylate transporter, DctM subunit [Albimonas pacifica]
DH_bac_909	orf02024-5851	85	Dinoroseobacter_shibae	Superscaffold2_2_4185009	WP_057790435.1: hypothetical protein [Roseovarius atlanticus]
DH_bac_3098	orf02884-11275	84.9	Rubinisphaera_brasiliensis	Superscaffold3_6_7816284	WP_044236983.1: CTP synthetase [Gimesia maris]
DH_bac_1049	orf02683-6231	84.7	Marinovum_algicola	Superscaffold2_2_4185009	WP_064259465.1: A/G-specific adenine glycosylase [Roseovarius indicus]
DH_bac_2001	orf07160-8814	84.7	Tateyamaria_omphalii	Superscaffold2_2_4185009	WP_057790357.1: cell envelope biogenesis protein OmpA [Roseovarius atlanticus]
DH_bac_2804	orf04972-26310	84.5	Bradyrhizobium_sp.	Superscaffold8_23_3839700	WP_011475110.1: 4-hydroxybenzoate octaprenyltransferase [Rhodopseudomonas palustris]
DH_bac_1245	orf03654-6795	84.5	Ruegeria_pomeroyi	Superscaffold2_2_4185009	WP_043139944.1: polar amino acid ABC transporter permease [Mameliella alba]
DH_bac_1857	orf06548-8465	84.4	Sagittula_sp.	Superscaffold2_2_4185009	WP_057789677.1: succinate-semialdehyde dehydrogenase [Roseovarius atlanticus]
DH_bac_1444	orf04737-7408	84.4	Marinovum_algicola	Superscaffold2_2_4185009	WP_057792816.1: disulfide oxidoreductase [Roseovarius atlanticus]
DH_bac_3115	orf03338-11606	84.3	Fuerstia_marisgermanicae	Superscaffold3_6_7816284	WP_013627436.1: arylsulfatase [Rubinisphaera brasiliensis]
DH_bac_652	orf00778-5107	84.2	Tateyamaria_omphalii	Superscaffold2_2_4185009	WP_057794298.1: phosphonate ABC transporter, permease protein PhnE [Roseovarius atlanticus]
DH_bac_3166	orf05316-13091	84.1	Fuerstia_marisgermanicae	Superscaffold3_6_7816284	SFI24520.1: Wyosine [tRNA(Phe)-imidazoG37] synthetase, radical SAM superfamily [Planctomicrobium piriforme]
DH_bac_2749	orf04457-25999	84	Azospirillum_sp.	Superscaffold8_23_3839700	-
DH_bac_618	orf00626-5022	84	Yangia_pacifica	Superscaffold2_2_4185009	WP_057796825.1: HNH endonuclease [Roseovarius atlanticus]
DH_bac_624	orf00645-5035	83.9	Sulfitobacter_sp.	Superscaffold2_2_4185009	WP_057796836.1: hypothetical protein [Roseovarius atlanticus]
DH_bac_792	orf01452-5519	83.9	Marinovum_algicola	Superscaffold2_2_4185009	WP_057793212.1: LuxR family transcriptional regulator [Roseovarius atlanticus]
DH_bac_1870	orf06594-8491	83.8	Sagittula_sp.	Superscaffold2_2_4185009	WP_057789735.1: carboxylate-amine ligase [Roseovarius atlanticus]
DH_bac_2029	orf07287-8882	83.8	Sulfitobacter_sp.	Superscaffold2_2_4185009	WP_057796015.1: thiamine biosynthesis protein ThiO [Roseovarius atlanticus]
DH_bac_1086	orf02850-6326	83.4	Bradyrhizobium_sp.	Superscaffold2_2_4185009	WP_057790783.1: aspartate aminotransferase family protein [Roseovarius atlanticus]
DH_bac_3058	orf01918-10550	83.3	Fuerstia_marisgermanicae	Superscaffold3_6_7816284	WP_013628662.1: phosphogluconate dehydrogenase (NADP(+)-dependent, decarboxylating) [Rubinisphaera brasiliensis]
DH_bac_1257	orf03721-6831	83.2	Pelagibaca_abyssi	Superscaffold2_2_4185009	WP_057792348.1: MFS transporter [Roseovarius atlanticus]
DH_bac_782	orf01418-5499	82.9	Ruegeria_pomeroyi	Superscaffold2_2_4185009	WP_057793182.1: ABC transporter ATP-binding protein [Roseovarius atlanticus]
DH_bac_812	orf01539-5569	82.6	Sagittula_sp.	Superscaffold2_2_4185009	WP_057793267.1: Nex18 symbiotically induced protein [Roseovarius atlanticus]
DH_bac_896	orf01953-5806	82.6	Ruegeria_pomeroyi	Superscaffold2_2_4185009	WP_057790516.1: glucan biosynthesis glucosyltransferase H [Roseovarius atlanticus]
DH_bac_1919	orf06828-8620	82.5	Ruegeria_pomeroyi	Superscaffold2_2_4185009	WP_057789936.1: lipopolysaccharide biosynthesis protein [Roseovarius atlanticus]
DH_bac_1508	orf04973-7539	82.5	Thalassococcus_sp.	Superscaffold2_2_4185009	WP_057793471.1: hypothetical protein [Roseovarius atlanticus]
DH_bac_2036	orf07348-8919	82.2	Pelagibaca_abyssi	Superscaffold2_2_4185009	WP_057796080.1: ABC transporter substrate-binding protein [Roseovarius atlanticus]
DH_bac_1853	orf06538-8460	82.2	Ruegeria_pomeroyi	Superscaffold2_2_4185009	WP_057789670.1: C4-dicarboxylate ABC transporter [Roseovarius atlanticus]
DH_bac_3241	orf00001-827	82.1	Marinovum_algicola	000274F_arrow_pilon	KHQ52584.1: hypothetical protein OA50_03059 [Mameliella alba]
DH_bac_1432	orf04703-7387	82	Yangia_pacifica	Superscaffold2_2_4185009	WP_057792779.1: hypothetical protein [Roseovarius atlanticus]
DH_bac_719	orf01141-5341	81.9	Dinoroseobacter_shibae	Superscaffold2_2_4185009	WP_057791025.1: glycerophosphodiester phosphodiesterase [Roseovarius atlanticus]
DH_bac_2841	orf05264-26472	81.8	Azospirillum_sp.	Superscaffold8_23_3839700	WP_009541230.1: lipoate--protein ligase B [Caenispirillum salinarum]
DH_bac_5650	orf09005-4284	81.8	Azospirillum_sp.	Superscaffold1_5_4440738	WP_019014852.1: VOC family protein [Elioraea tepidiphila]
DH_bac_5195	orf06638-3168	81.6	Bradyrhizobium_sp.	Superscaffold1_5_4440738	WP_072823529.1: cytochrome [Bradyrhizobium erythrophlei]
DH_bac_2021	orf07245-8858	81.5	Phaeobacter_gallaeciensis	Superscaffold2_2_4185009	WP_057791209.1: urease accessory protein UreG [Roseovarius atlanticus]
DH_bac_1927	orf06857-8635	81.1	Sulfitobacter_sp.	Superscaffold2_2_4185009	WP_057790331.1: UDP-3-O-[3-hydroxymyristoyl] N-acetylglucosamine deacetylase [Roseovarius atlanticus]
DH_bac_3106	orf03130-11453	81.1	Fuerstia_marisgermanicae	Superscaffold3_6_7816284	WP_002646551.1: oxidoreductase [Gimesia maris]
DH_bac_1124	orf03026-6428	80.7	Dinoroseobacter_shibae	Superscaffold2_2_4185009	WP_057793053.1: sodium:calcium antiporter [Roseovarius atlanticus]
DH_bac_1960	orf06990-8714	80.4	Pelagibaca_abyssi	Superscaffold2_2_4185009	WP_057790100.1: class I poly(R)-hydroxyalkanoic acid synthase [Roseovarius atlanticus]
DH_bac_5778	orf00002-1135	80.2	Tateyamaria_omphalii	000335F_arrow_pilon	-
DH_bac_962	orf02251-5991	79.4	Sagittula_sp.	Superscaffold2_2_4185009	WP_057795489.1: heme biosynthesis protein HemY [Roseovarius atlanticus]
DH_bac_1776	orf06176-8247	79.3	Ruegeria_pomeroyi	Superscaffold2_2_4185009	WP_057789334.1: GTPase HflX [Roseovarius atlanticus]
DH_bac_827	orf01603-5607	79.3	Thalassococcus_sp.	Superscaffold2_2_4185009	WP_057793336.1: hypothetical protein [Roseovarius atlanticus]
DH_bac_1727	orf05983-8133	79.2	Thalassococcus_sp.	Superscaffold2_2_4185009	WP_057789186.1: single-stranded DNA-binding protein [Roseovarius atlanticus]
DH_bac_1866	orf06579-8482	78.6	Thalassococcus_sp.	Superscaffold2_2_4185009	WP_057789710.1: ABC transporter [Roseovarius atlanticus]
DH_bac_3182	orf05757-13412	78.5	Rubinisphaera_brasiliensis	Superscaffold3_6_7816284	WP_013627484.1: hypothetical protein [Rubinisphaera brasiliensis]
DH_bac_786	orf01429-5504	78.3	Pelagibaca_abyssi	Superscaffold2_2_4185009	WP_057793355.1: mechanosensitive ion channel protein [Roseovarius atlanticus]
DH_bac_3361	orf00021-21141	78.2	Nonlabens_sp.	Superscaffold6_1_3119063	WP_068593542.1: peptidase T [Ulvibacter sp. LPB0005]
DH_bac_1782	orf06206-8263	78.1	Ruegeria_pomeroyi	Superscaffold2_2_4185009	WP_057789356.1: 2-methylcitrate dehydratase [Roseovarius atlanticus]
DH_bac_3114	orf03326-11596	77.9	Rubinisphaera_brasiliensis	Superscaffold3_6_7816284	WP_025825945.1: hypothetical protein [Acetobacter persici]
DH_bac_3378	orf00054-21174	77.7	Nonlabens_sp.	Superscaffold6_1_3119063	WP_034257602.1: isocitrate dehydrogenase [Altibacter lentus]
DH_bac_2387	orf00756-23785	77.3	Azospirillum_sp.	Superscaffold8_23_3839700	WP_028879500.1: alkylhydroperoxidase [Terasakiella pusilla]
DH_bac_5592	orf08756-4155	77.3	Ruegeria_sp.	Superscaffold1_5_4440738	WP_067224861.1: phosphonate monoester hydrolase [Stappia indica]
DH_bac_2072	orf07596-9053	77.3	Ruegeria_pomeroyi	Superscaffold2_2_4185009	WP_057794739.1: peptidase M19 [Roseovarius atlanticus]
DH_bac_3018	orf01008-9854	77.1	Rubinisphaera_brasiliensis	Superscaffold3_6_7816284	EDL61892.1: MoxR protein [Gimesia maris DSM 8797]
DH_bac_2402	orf00887-23866	76.9	Azospirillum_sp.	Superscaffold8_23_3839700	WP_051562686.1: class I poly(R)-hydroxyalkanoic acid synthase [Dongia sp. URHE0060]
DH_bac_3051	orf01788-10449	76.5	Rubinisphaera_brasiliensis	Superscaffold3_6_7816284	SFI56384.1: glycine dehydrogenase subunit 2 [Planctomicrobium piriforme]
DH_bac_3087	orf02736-11165	76.4	Rubinisphaera_brasiliensis	Superscaffold3_6_7816284	WP_002645384.1: ATP-dependent Clp protease ATP-binding protein [Gimesia maris]
DH_bac_1380	orf04429-7230	76.3	Sulfitobacter_sp.	Superscaffold2_2_4185009	WP_057792560.1: RNA polymerase subunit sigma [Roseovarius atlanticus]
DH_bac_4136	orf00641-319	75.8	Azospirillum_sp.	Superscaffold1_5_4440738	WP_067333871.1: ABC transporter ATP-binding protein [Stappia indica]
DH_bac_1908	orf06779-8593	75.8	Ruegeria_pomeroyi	Superscaffold2_2_4185009	WP_057789900.1: hypothetical protein [Roseovarius atlanticus]
DH_bac_4283	orf01433-700	75.7	Yangia_pacifica	Superscaffold1_5_4440738	WP_067333442.1: transporter [Stappia indica]
DH_bac_1319	orf04058-7007	75.3	Sagittula_sp.	Superscaffold2_2_4185009	WP_057796405.1: lysophospholipase [Roseovarius atlanticus]
DH_bac_921	orf02091-5891	75.3	Marinovum_algicola	Superscaffold2_2_4185009	WP_057795321.1: histidine kinase [Roseovarius atlanticus]
DH_bac_903	orf02002-5838	75.3	Yangia_pacifica	Superscaffold2_2_4185009	WP_057790456.1: polyamine ABC transporter permease [Roseovarius atlanticus]
DH_bac_2570	orf02393-24787	74.6	Azospirillum_sp.	Superscaffold8_23_3839700	WP_051562497.1: 2-isopropylmalate synthase [Dongia sp. URHE0060]
DH_bac_3168	orf05339-13107	74.3	Fuerstia_marisgermanicae	Superscaffold3_6_7816284	OAI54172.1: esterase [Planctomycetaceae bacterium SCGC AG-212-F19]
DH_bac_1894	orf06706-8551	74.3	Marinovum_algicola	Superscaffold2_2_4185009	WP_057789834.1: peptidase M23 [Roseovarius atlanticus]
DH_bac_2418	orf01042-23965	74.2	Azospirillum_sp.	Superscaffold8_23_3839700	WP_007669987.1: valine--tRNA ligase [alpha proteobacterium BAL199]
DH_bac_2917	orf05757-26761	74.2	Azospirillum_sp.	Superscaffold8_23_3839700	EWY40275.1: cobyric acid synthase [Skermanella stibiiresistens SB22]
DH_bac_3128	orf03946-12077	74.2	Fuerstia_marisgermanicae	Superscaffold3_6_7816284	OIO92818.1: protein-xanthan lyase [Armatimonadetes bacterium CG2_30_66_41]
DH_bac_5324	orf07372-3494	74	Azospirillum_sp.	Superscaffold1_5_4440738	WP_067218568.1: AMP-dependent synthetase [Stappia indica]
DH_bac_5665	orf09067-4312	74	Pseudoxanthomonas_suwonensis	Superscaffold1_5_4440738	WP_068884238.1: XRE family transcriptional regulator [Paramesorhizobium deserti]
DH_bac_1999	orf07152-8809	73.8	Pelagibaca_abyssi	Superscaffold2_2_4185009	WP_057790247.1: magnesium/cobalt efflux protein [Roseovarius atlanticus]
DH_bac_3026	orf01260-10042	73.5	Fuerstia_marisgermanicae	Superscaffold3_6_7816284	-
DH_bac_2649	orf03403-25376	73.4	Dinoroseobacter_shibae	Superscaffold8_23_3839700	WP_072748050.1: ribonucleoside-diphosphate reductase, adenosylcobalamin-dependent [Pleomorphobacterium xiamenense]
DH_bac_2642	orf03302-25313	73.4	Thalassococcus_sp.	Superscaffold8_23_3839700	WP_045363680.1: GDP-mannose 4,6-dehydratase [Methyloceanibacter caenitepidi]
DH_bac_5509	orf08241-3901	73.3	Bradyrhizobium_sp.	Superscaffold1_5_4440738	WP_067224445.1: 4a-hydroxytetrahydrobiopterin dehydratase [Stappia indica]
DH_bac_2075	orf07612-9061	73.3	Yangia_pacifica	Superscaffold2_2_4185009	WP_057794750.1: capsular biosynthesis protein [Roseovarius atlanticus]
DH_bac_4180	orf00835-413	73	Bradyrhizobium_sp.	Superscaffold1_5_4440738	WP_067333729.1: hypothetical protein [Stappia indica]
DH_bac_791	orf01451-5518	73	Pelagibaca_abyssi	Superscaffold2_2_4185009	WP_057793210.1: autoinducer synthase [Roseovarius atlanticus]
DH_bac_2563	orf02359-24768	72.5	Azospirillum_sp.	Superscaffold8_23_3839700	WP_046021404.1: ABC transporter permease [Magnetospira sp. QH-2]
DH_bac_3758	orf01022-22134	72.5	Nonlabens_sp.	Superscaffold6_1_3119063	WP_035335106.1: GDP-mannose 4,6-dehydratase [Dokdonia sp. PRO95]
DH_bac_1879	orf00012-880	72.5	Pelagibaca_abyssi	000287F_arrow_pilon	KIY10197.1: hypothetical protein SP67_28430 [Mastigocladus laminosus UU774]
DH_bac_3322	orf00012-880	72.4	Marinovum_algicola	000287F_arrow_pilon	KIY10197.1: hypothetical protein SP67_28430 [Mastigocladus laminosus UU774]
DH_bac_1634	orf05604-7916	72.4	Thalassococcus_sp.	Superscaffold2_2_4185009	WP_057793958.1: hypothetical protein [Roseovarius atlanticus]
DH_bac_577	orf00399-4887	71.7	Phaeobacter_gallaeciensis	Superscaffold2_2_4185009	WP_057795142.1: sensor histidine kinase [Roseovarius atlanticus]
DH_bac_1300	orf03970-6956	71.5	Sulfitobacter_sp.	Superscaffold2_2_4185009	WP_057796483.1: hypothetical protein [Roseovarius atlanticus]
DH_bac_2673	orf03727-25555	71.2	Azospirillum_sp.	Superscaffold8_23_3839700	WP_044560394.1: polyhydroxyalkanoate synthesis repressor PhaR [Azospirillum sp. B4]
DH_bac_1494	orf04925-7510	70.9	Ruegeria_pomeroyi	Superscaffold2_2_4185009	KZY29825.1: glycine--tRNA ligase subunit beta [Roseovarius sp. HI0049]
DH_bac_1411	orf04600-7335	70.8	Pelagibaca_abyssi	Superscaffold2_2_4185009	WP_057792930.1: protein EcsC [Roseovarius atlanticus]
DH_bac_1605	orf05507-7862	70.6	Sulfitobacter_sp.	Superscaffold2_2_4185009	WP_057794046.1: MBL fold metallo-hydrolase [Roseovarius atlanticus]
DH_bac_1970	orf07031-8739	70.5	Marinovum_algicola	Superscaffold2_2_4185009	WP_057790140.1: succinate dehydrogenase assembly factor 2 [Roseovarius atlanticus]
DH_bac_5591	orf08757-4156	70.4	Sagittula_sp.	Superscaffold1_5_4440738	WP_051242063.1: C4-dicarboxylate ABC transporter [Stappia stellulata]
DH_bac_1314	orf04041-6997	69.9	Dinoroseobacter_shibae	Superscaffold2_2_4185009	WP_057796419.1: MATE family multidrug exporter [Roseovarius atlanticus]
DH_bac_779	orf01407-5496	69.9	Marinovum_algicola	Superscaffold2_2_4185009	WP_057793176.1: DNA methylase [Roseovarius atlanticus]
DH_bac_580	orf00409-4894	69.5	Phaeobacter_gallaeciensis	Superscaffold2_2_4185009	WP_057795130.1: formate dehydrogenase [Roseovarius atlanticus]
DH_bac_1148	orf03179-6518	69.5	Ruegeria_pomeroyi	Superscaffold2_2_4185009	WP_057794485.1: NADH pyrophosphatase [Roseovarius atlanticus]
DH_bac_571	orf00380-4876	69.2	Sulfitobacter_sp.	Superscaffold2_2_4185009	WP_057795161.1: Fe(3+) ABC transporter substrate-binding protein [Roseovarius atlanticus]
DH_bac_2694	orf03952-25687	69.1	Marinovum_algicola	Superscaffold8_23_3839700	WP_025052481.1: malonyl-CoA synthase [Sulfitobacter noctilucae]
DH_bac_2699	orf03996-25715	68.7	Azospirillum_sp.	Superscaffold8_23_3839700	SEA35454.1: tungstate transport system permease protein [Rubrimonas cliftonensis]
DH_bac_3013	orf00887-9765	68	Rubinisphaera_brasiliensis	Superscaffold3_6_7816284	WP_013630654.1: cystathionine gamma-synthase [Rubinisphaera brasiliensis]
DH_bac_4957	orf05212-2510	67.7	Bradyrhizobium_sp.	Superscaffold1_5_4440738	WP_067216817.1: L,D-transpeptidase [Stappia indica]
DH_bac_680	orf00940-5218	67.6	Yangia_pacifica	Superscaffold2_2_4185009	WP_057794425.1: precorrin-6A synthase (deacetylating) [Roseovarius atlanticus]
DH_bac_1476	orf04862-7475	67.5	Dinoroseobacter_shibae	Superscaffold2_2_4185009	-
DH_bac_3119	orf03560-11773	67.4	Fuerstia_marisgermanicae	Superscaffold3_6_7816284	WP_044238348.1: chromosome partitioning protein ParA [Gimesia maris]
DH_bac_2990	orf00038-9121	67.3	Rubinisphaera_brasiliensis	Superscaffold3_6_7816284	WP_068135599.1: N-acetylgalactosamine 6-sulfate sulfatase [Roseimaritima ulvae]
DH_bac_1713	orf05925-8097	66.4	Thalassococcus_sp.	Superscaffold2_2_4185009	WP_057789151.1: ornithine-acyl-ACP acyltransferase [Roseovarius atlanticus]
DH_bac_1272	orf03809-6873	66.2	Marinovum_algicola	Superscaffold2_2_4185009	WP_057792287.1: GTP-binding protein [Roseovarius atlanticus]
DH_bac_917	orf02074-5878	65.8	Streptomyces_sp.	Superscaffold2_2_4185009	WP_057794893.1: iron dicitrate ABC transporter ATP-binding protein [Roseovarius atlanticus]
DH_bac_1843	orf06471-8425	65.7	Yangia_pacifica	Superscaffold2_2_4185009	WP_057789647.1: sensor histidine kinase [Roseovarius atlanticus]
DH_bac_2530	orf02131-24636	65.5	Azospirillum_sp.	Superscaffold8_23_3839700	WP_014241217.1: UDP-N-acetylmuramoylalanyl-D-glutamyl-2, 6-diaminopimelate--D-alanyl-D-alanine ligase [Azospirillum brasilense]
DH_bac_3059	orf01928-10557	65.4	Rubinisphaera_brasiliensis	Superscaffold3_6_7816284	WP_013629856.1: isoleucine--tRNA ligase [Rubinisphaera brasiliensis]
DH_bac_1053	orf02695-6238	65.2	Marinovum_algicola	Superscaffold2_2_4185009	WP_057791638.1: glutamine amidotransferase [Roseovarius atlanticus]
DH_bac_2328	orf00178-23409	65.1	Azospirillum_sp.	Superscaffold8_23_3839700	WP_046021988.1: BMP family ABC transporter substrate-binding protein [Magnetospira sp. QH-2]
DH_bac_3076	orf02241-10791	65.1	Rubinisphaera_brasiliensis	Superscaffold3_6_7816284	EGE57140.1: hypothetical protein RHECNPAF_470013 [Rhizobium etli CNPAF512]
DH_bac_5725	orf09370-4471	65	Azospirillum_sp.	Superscaffold1_5_4440738	WP_067223553.1: heat-shock protein Hsp20 [Stappia indica]
DH_bac_725	orf01172-5355	64.9	Sagittula_sp.	Superscaffold2_2_4185009	WP_057791290.1: photosystem reaction center subunit H [Roseovarius atlanticus]
DH_bac_3527	orf00472-21590	64.9	Muricauda_ruestringensis	Superscaffold6_1_3119063	WP_034262070.1: peptidase M1 [Altibacter lentus]
DH_bac_2535	orf02164-24652	64.8	Azospirillum_sp.	Superscaffold8_23_3839700	WP_027289369.1: DNA ligase (NAD(+)) LigA [Rhodovibrio salinarum]
DH_bac_1135	orf03075-6455	64.8	Dinoroseobacter_shibae	Superscaffold2_2_4185009	WP_057793020.1: ubiquinone biosynthesis protein [Roseovarius atlanticus]
DH_bac_2080	orf07635-9076	64.8	Thalassococcus_sp.	Superscaffold2_2_4185009	WP_057794779.1: DNA primase [Roseovarius atlanticus]
DH_bac_882	orf01893-5765	64.6	Thalassococcus_sp.	Superscaffold2_2_4185009	WP_057791243.1: aldehyde oxidase [Roseovarius atlanticus]
DH_bac_3141	orf04540-12511	64.5	Rubinisphaera_brasiliensis	Superscaffold3_6_7816284	WP_013630230.1: arylsulfatase [Rubinisphaera brasiliensis]
DH_bac_796	orf01466-5527	64.4	Yangia_pacifica	Superscaffold2_2_4185009	WP_057793220.1: N-acetyltransferase [Roseovarius atlanticus]
DH_bac_1287	orf03882-6911	64	Yangia_pacifica	Superscaffold2_2_4185009	WP_057791863.1: peptidoglycan-associated lipoprotein [Roseovarius atlanticus]
DH_bac_1455	orf04773-7428	63.6	Sulfitobacter_sp.	Superscaffold2_2_4185009	WP_057792853.1: hypothetical protein [Roseovarius atlanticus]
DH_bac_3272	orf00022-1173	63.4	Ruegeria_pomeroyi	000337F_arrow_pilon	WP_008331453.1: GGDEF domain-containing protein [Maritimibacter alkaliphilus]
DH_bac_3322	orf06635-8511	63.3	Marinovum_algicola	Superscaffold2_2_4185009	WP_057789770.1: hypothetical protein [Roseovarius atlanticus]
DH_bac_2903	orf05639-26688	63.2	Azospirillum_sp.	Superscaffold8_23_3839700	WP_008945883.1: multidrug ABC transporter ATP-binding protein [Oceanibaculum indicum]
DH_bac_1307	orf04010-6978	63.1	Yangia_pacifica	Superscaffold2_2_4185009	WP_057796444.1: phosphopentomutase [Roseovarius atlanticus]
DH_bac_2960	orf06107-26952	62.7	Azospirillum_sp.	Superscaffold8_23_3839700	WP_027288440.1: c-type cytochrome biogenesis protein CcmF [Rhodovibrio salinarum]
DH_bac_2456	orf01467-24227	62.2	Azospirillum_sp.	Superscaffold8_23_3839700	WP_044434338.1: acyl-CoA dehydrogenase [Skermanella aerolata]
DH_bac_932	orf02122-5908	62	Pelagibaca_abyssi	Superscaffold2_2_4185009	WP_057795349.1: exclusion protein FxsA [Roseovarius atlanticus]
DH_bac_1484	orf04883-7488	61.8	Ruegeria_pomeroyi	Superscaffold2_2_4185009	WP_057793540.1: signal recognition particle-docking protein FtsY [Roseovarius atlanticus]
DH_bac_3144	orf04672-12613	61	Rubinisphaera_brasiliensis	Superscaffold3_6_7816284	SFI40723.1: enoyl-[acyl-carrier protein] reductase I [Planctomicrobium piriforme]
DH_bac_3202	orf06217-13760	60.9	Rubinisphaera_brasiliensis	Superscaffold3_6_7816284	WP_013110724.1: methionine synthase [Planctopirus limnophila]
DH_bac_1629	orf05588-7909	60.6	Thalassococcus_sp.	Superscaffold2_2_4185009	WP_057793969.1: disulfide bond formation protein DsbA [Roseovarius atlanticus]
DH_bac_1833	orf06433-8404	60.6	Thalassococcus_sp.	Superscaffold2_2_4185009	WP_057790295.1: arsenical resistance protein ArsH [Roseovarius atlanticus]
DH_bac_1014	orf02524-6139	60.5	Marinovum_algicola	Superscaffold2_2_4185009	WP_057791457.1: LytTR family transcriptional regulator [Roseovarius atlanticus]
DH_bac_1407	orf04587-7329	60.4	Thalassococcus_sp.	Superscaffold2_2_4185009	WP_057792694.1: heme NO-binding protein [Roseovarius atlanticus]
DH_bac_1066	orf02771-6284	60.2	Antarctobacter_heliothermus	Superscaffold2_2_4185009	WP_057790675.1: 16S rRNA processing protein RimM [Roseovarius atlanticus]
DH_bac_862	orf01764-5692	60.2	Tateyamaria_omphalii	Superscaffold2_2_4185009	WP_057790658.1: ATPase [Roseovarius atlanticus]
DH_bac_1966	orf07013-8728	60.1	Sulfitobacter_sp.	Superscaffold2_2_4185009	WP_057790340.1: hypothetical protein [Roseovarius atlanticus]
DH_bac_1767	orf06126-8216	59.9	Sagittula_sp.	Superscaffold2_2_4185009	WP_057789283.1: hypothetical protein [Roseovarius atlanticus]
DH_bac_3112	orf03265-11551	59.7	Rubinisphaera_brasiliensis	Superscaffold3_6_7816284	WP_002646443.1: tRNA 2-thiouridine(34) synthase MnmA [Gimesia maris]
DH_bac_609	orf00575-4990	59.5	Tateyamaria_omphalii	Superscaffold2_2_4185009	WP_057795294.1: hypothetical protein [Roseovarius atlanticus]
DH_bac_2902	orf05621-26677	59.4	Dinoroseobacter_shibae	Superscaffold8_23_3839700	WP_022728228.1: cobaltochelatase subunit CobN [Fodinicurvata sediminis]
DH_bac_3124	orf03792-11953	59.3	Fuerstia_marisgermanicae	Superscaffold3_6_7816284	-
DH_bac_3020	orf01086-9915	59	Fuerstia_marisgermanicae	Superscaffold3_6_7816284	WP_075085091.1: xylose isomerase [Planctomycetaceae bacterium FC18]
DH_bac_1905	orf06766-8584	58.9	Thalassococcus_sp.	Superscaffold2_2_4185009	WP_057790319.1: hypothetical protein [Roseovarius atlanticus]
DH_bac_3273	orf05304-2553	58.8	Pelagibaca_abyssi	Superscaffold1_5_4440738	WP_067334804.1: tRNA 2-thiocytidine(32) synthetase TtcA [Stappia indica]
DH_bac_1722	orf05959-8119	58.7	Marinovum_algicola	Superscaffold2_2_4185009	WP_057789171.1: hybrid sensor histidine kinase/response regulator [Roseovarius atlanticus]
DH_bac_3029	orf01367-10123	58.5	Rubinisphaera_brasiliensis	Superscaffold3_6_7816284	WP_002686309.1: (Fe-S)-cluster assembly protein [Gimesia maris]
DH_bac_839	orf00009-1164	58.2	Marinovum_algicola	000337F_arrow_pilon	ENN86993.1: hypothetical protein RHSP_13702 [Rhizobium freirei PRF 81]
DH_bac_2614	orf02838-25043	58	Marinovum_algicola	Superscaffold8_23_3839700	WP_008945899.1: 2-hydroxy-acid oxidase [Oceanibaculum indicum]
DH_bac_3040	orf01588-10300	57.8	Rubinisphaera_brasiliensis	Superscaffold3_6_7816284	WP_013110948.1: glutamate synthase subunit alpha [Planctopirus limnophila]
DH_bac_3200	orf06188-13740	57.8	Rubinisphaera_brasiliensis	Superscaffold3_6_7816284	SFI06171.1: glucosamine--fructose-6-phosphate aminotransferase (isomerizing) [Planctomicrobium piriforme]
DH_bac_874	orf01828-5727	57.6	Thalassococcus_sp.	Superscaffold2_2_4185009	WP_057790602.1: molybdopterin biosynthesis protein MoeA [Roseovarius atlanticus]
DH_bac_5642	orf08975-4267	57.3	Pseudomonas_mendocina	Superscaffold1_5_4440738	WP_075284661.1: polyamine ABC transporter ATP-binding protein [Labrenzia aggregata]
DH_bac_1687	orf05838-8048	57.2	Pelagibaca_abyssi	Superscaffold2_2_4185009	KRS10522.1: ribonuclease, partial [Roseovarius atlanticus]
DH_bac_3714	orf00916-22030	57	Arenibacter_algicola	Superscaffold6_1_3119063	WP_068762157.1: transcription-repair coupling factor [Vitellibacter soesokkakensis]
DH_bac_1735	orf06008-8147	56.8	Ruegeria_pomeroyi	Superscaffold2_2_4185009	KRS14766.1: outer membrane protein assembly complex, YaeT protein [Roseovarius atlanticus]
DH_bac_4106	orf00459-230	56.8	Ruegeria_pomeroyi	Superscaffold1_5_4440738	WP_067215865.1: 3-dehydroquinate dehydratase [Stappia indica]
DH_bac_1350	orf04260-7121	56.6	Thalassococcus_sp.	Superscaffold2_2_4185009	WP_057794886.1: iron ABC transporter permease [Roseovarius atlanticus]
DH_bac_1445	orf04739-7409	56.3	Thalassococcus_sp.	Superscaffold2_2_4185009	WP_057792818.1: RNA-binding protein S4 [Roseovarius atlanticus]
DH_bac_3064	orf01980-10599	55.8	Fuerstia_marisgermanicae	Superscaffold3_6_7816284	WP_002644407.1: alkaline phosphatase family protein [Gimesia maris]
DH_bac_2459	orf01484-24237	54.8	Bradyrhizobium_lablabi	Superscaffold8_23_3839700	WP_069958937.1: peptide chain release factor 2 [Magnetovibrio blakemorei]
DH_bac_3138	orf04367-12384	54.5	Fuerstia_marisgermanicae	Superscaffold3_6_7816284	WP_002644793.1: S-layer protein [Gimesia maris]
DH_bac_3210	orf06384-13890	54.5	Fuerstia_marisgermanicae	Superscaffold3_6_7816284	WP_068258120.1: hypothetical protein [Rubripirellula obstinata]
DH_bac_3233	orf00035-25	54.5	Nitrosomonas_communis	000017F_arrow_pilon	WP_048400697.1: 50S ribosomal protein L15 [Candidatus Achromatium palustre]
DH_bac_3122	orf03709-11889	54.2	Rubinisphaera_brasiliensis	Superscaffold3_6_7816284	WP_044239186.1: glycogen-branching enzyme [Gimesia maris]
DH_bac_3047	orf01729-10401	53.5	Fuerstia_marisgermanicae	Superscaffold3_6_7816284	-
DH_bac_1898	orf06717-8557	53.1	Marinovum_algicola	Superscaffold2_2_4185009	WP_057790313.1: hypothetical protein [Roseovarius atlanticus]
DH_bac_744	orf01254-5407	52.6	Pelagibaca_abyssi	Superscaffold2_2_4185009	WP_057791282.1: hypothetical protein [Roseovarius atlanticus]
DH_bac_3199	orf06182-13734	51.9	Rubinisphaera_brasiliensis	Superscaffold3_6_7816284	WP_002648335.1: cell division protein FtsH [Gimesia maris]
DH_bac_1594	orf00011-1493	51.8	Yangia_pacifica	000393F_arrow_pilon	KEQ51483.1: hypothetical protein BV95_04254 [Sphingobium chlorophenolicum]
DH_bac_2886	orf05517-26616	51.6	Azospirillum_sp.	Superscaffold8_23_3839700	WP_028098754.1: bifunctional ornithine acetyltransferase/N-acetylglutamate synthase [Dongia sp. URHE0060]
DH_bac_1492	orf04917-7506	51.6	Thalassococcus_sp.	Superscaffold2_2_4185009	WP_057793515.1: peptidoglycan-binding protein [Roseovarius atlanticus]
DH_bac_2686	orf03839-25619	51.5	Azospirillum_sp.	Superscaffold8_23_3839700	KXJ52029.1: DNA polymerase [Thalassospira sp. Nap_22]
DH_bac_2007	orf07188-8829	51.4	Sulfitobacter_sp.	Superscaffold2_2_4185009	WP_057795917.1: zinc-binding dehydrogenase [Roseovarius atlanticus]
DH_bac_556	orf00317-4836	51.3	Pelagibaca_abyssi	Superscaffold2_2_4185009	WP_057795217.1: D-alanyl-D-alanine carboxypeptidase [Roseovarius atlanticus]
DH_bac_1310	orf04021-6985	51	Ruegeria_pomeroyi	Superscaffold2_2_4185009	WP_057796437.1: Type II secretory pathway, pullulanase PulA [Roseovarius atlanticus]
DH_bac_1598	orf05483-7846	50.9	Sulfitobacter_sp.	Superscaffold2_2_4185009	WP_057794099.1: aspartate aminotransferase [Roseovarius atlanticus]
DH_bac_1820	orf06374-8367	50.4	Sulfitobacter_sp.	Superscaffold2_2_4185009	WP_057789554.1: C4-dicarboxylate ABC transporter permease [Roseovarius atlanticus]
DH_bac_2822	orf05117-26386	50.2	Azospirillum_sp.	Superscaffold8_23_3839700	WP_043743076.1: exodeoxyribonuclease VII large subunit [Magnetospirillum magneticum]
DH_bac_1379	orf04411-7219	49.6	Phaeobacter_gallaeciensis	Superscaffold2_2_4185009	WP_057792540.1: acetylpolyamine amidohydrolase [Roseovarius atlanticus]
DH_bac_1443	orf04731-7405	49	Thalassococcus_sp.	Superscaffold2_2_4185009	WP_057792810.1: hydrolase [Roseovarius atlanticus]
DH_bac_2417	orf01013-23947	48.5	Bradyrhizobium_sp.	Superscaffold8_23_3839700	WP_044432085.1: dihydroxy-acid dehydratase [Skermanella aerolata]
DH_bac_1637	orf05618-7924	48.3	Sulfitobacter_sp.	Superscaffold2_2_4185009	WP_057793942.1: hypothetical protein [Roseovarius atlanticus]
DH_bac_1044	orf02661-6219	47.7	Tateyamaria_omphalii	Superscaffold2_2_4185009	WP_057791596.1: negative transcriptional regulator [Roseovarius atlanticus]
DH_bac_1709	orf05913-8090	47.4	Pelagibaca_abyssi	Superscaffold2_2_4185009	WP_057789141.1: 50S ribosomal protein L21 [Roseovarius atlanticus]
DH_bac_895	orf01950-5804	47.4	Phaeobacter_gallaeciensis	Superscaffold2_2_4185009	WP_057790518.1: glucan biosynthesis protein G [Roseovarius atlanticus]
DH_bac_1536	orf05150-7638	46.8	Roseobacter_litoralis	Superscaffold2_2_4185009	WP_057793729.1: sulfatase-like protein [Roseovarius atlanticus]
DH_bac_926	orf02107-5897	46.6	Yangia_pacifica	Superscaffold2_2_4185009	WP_057795331.1: double-strand break repair helicase AddA [Roseovarius atlanticus]
DH_bac_555	orf00305-4830	46.2	Phenylobacterium_zucineum	Superscaffold2_2_4185009	WP_057795308.1: secretion system protein E [Roseovarius atlanticus]
DH_bac_904	orf02005-5839	45.7	Sulfitobacter_sp.	Superscaffold2_2_4185009	WP_057791231.1: polyamine ABC transporter permease [Roseovarius atlanticus]
DH_bac_581	orf00412-4897	45.5	Ruegeria_sp.	Superscaffold2_2_4185009	WP_057795125.1: hypothetical protein [Roseovarius atlanticus]
DH_bac_3081	orf02513-10999	45.4	Fuerstia_marisgermanicae	Superscaffold3_6_7816284	WP_075096218.1: dehydrogenase [Planctomyces sp. SH-PL14]
DH_bac_3032	orf01376-10131	45.2	Fuerstia_marisgermanicae	Superscaffold3_6_7816284	WP_002647578.1: carbamoyl phosphate synthase small subunit [Gimesia maris]
DH_bac_924	orf02103-5896	45.2	Pelagibaca_abyssi	Superscaffold2_2_4185009	WP_057795622.1: double-strand break repair protein AddB [Roseovarius atlanticus]
DH_bac_3084	orf02607-11075	45.2	Rubinisphaera_brasiliensis	Superscaffold3_6_7816284	WP_068847575.1: oxidoreductase [Planctopirus sp. JC280]
DH_bac_1595	orf05474-7842	45.2	Thalassococcus_sp.	Superscaffold2_2_4185009	WP_057794105.1: septum formation initiator precursor [Roseovarius atlanticus]
DH_bac_3407	orf00115-21235	45	Nonlabens_sp.	Superscaffold6_1_3119063	WP_054724097.1: heavy metal transporter [Algibacter alginolytica]
DH_bac_1819	orf06374-8367	44.6	Thalassococcus_sp.	Superscaffold2_2_4185009	WP_057789554.1: C4-dicarboxylate ABC transporter permease [Roseovarius atlanticus]
DH_bac_1767	orf00001-871	44.5	Sagittula_sp.	000287F_arrow_pilon	WP_050771930.1: hypothetical protein [Maritimibacter alkaliphilus]
DH_bac_2935	orf05955-26873	44	Bradyrhizobium_sp.	Superscaffold8_23_3839700	WP_028099721.1: CarD family transcriptional regulator [Dongia sp. URHE0060]
DH_bac_801	orf01507-5551	43.6	Sulfitobacter_sp.	Superscaffold2_2_4185009	WP_057793247.1: hypothetical protein [Roseovarius atlanticus]
DH_bac_1987	orf07106-8785	43.3	Ruegeria_pomeroyi	Superscaffold2_2_4185009	WP_057790204.1: glycosyl transferase [Roseovarius atlanticus]
DH_bac_2564	orf02367-24774	43	Azospirillum_sp.	Superscaffold8_23_3839700	WP_067555607.1: lactate dehydrogenase [Oceanibaculum pacificum]
DH_bac_2873	orf05413-26562	42.9	Azospirillum_sp.	Superscaffold8_23_3839700	WP_016855660.1: hypothetical protein [Halomonas smyrnensis]
DH_bac_2576	orf02472-24827	42.6	Azospirillum_sp.	Superscaffold8_23_3839700	WP_044433636.1: ATP synthase subunit beta [Skermanella aerolata]
DH_bac_2609	orf02809-25026	42.4	Azospirillum_sp.	Superscaffold8_23_3839700	WP_012568021.1: phosphoenolpyruvate--protein phosphotransferase [Rhodospirillum centenum]
DH_bac_3025	orf01240-10028	42.2	Rubinisphaera_brasiliensis	Superscaffold3_6_7816284	WP_075095228.1: arylsulfatase [Planctomyces sp. SH-PL14]
DH_bac_3710	orf00907-22021	41.5	Muricauda_ruestringensis	Superscaffold6_1_3119063	WP_034259834.1: glycerol acyltransferase [Altibacter lentus]
DH_bac_4737	orf03808-1817	41.4	Bradyrhizobium_sp.	Superscaffold1_5_4440738	WP_067220993.1: Co2+/Mg2+ efflux protein ApaG [Stappia indica]
DH_bac_1140	orf03103-6467	41.3	Marinovum_algicola	Superscaffold2_2_4185009	WP_057793342.1: DUF1223 domain-containing protein [Roseovarius atlanticus]
DH_bac_2028	orf07286-8881	41.2	Sulfitobacter_sp.	Superscaffold2_2_4185009	-
DH_bac_3250	orf00024-845	41.1	Thalassococcus_sp.	000274F_arrow_pilon	EKD97136.1: triosephosphate isomerase [uncultured bacterium]
DH_bac_2435	orf01225-24076	40.5	Azospirillum_sp.	Superscaffold8_23_3839700	WP_067557196.1: DNA polymerase III subunit alpha [Oceanibaculum pacificum]
DH_bac_5221	orf06807-3243	40.2	Sagittula_sp.	Superscaffold1_5_4440738	WP_035707876.1: L-serine ammonia-lyase [Haematobacter massiliensis]
DH_bac_1195	orf03396-6646	39.9	Pelagibaca_abyssi	Superscaffold2_2_4185009	WP_057791982.1: flagellar motor protein [Roseovarius atlanticus]
DH_bac_1937	orf06908-8663	38.8	Thalassococcus_sp.	Superscaffold2_2_4185009	-
DH_bac_1896	orf06712-8554	38.6	Antarctobacter_heliothermus	Superscaffold2_2_4185009	WP_057789840.1: twin arginine-targeting protein translocase TatB [Roseovarius atlanticus]
DH_bac_27	orf00447-30882	38.3	Synechococcus_sp.	Superscaffold10_1_3738885	WP_066223815.1: glycine dehydrogenase (aminomethyl-transferring) [Balneola sp. EhC07]
DH_bac_1725	orf05967-8122	38.1	Sagittula_sp.	Superscaffold2_2_4185009	WP_057789177.1: alanine--tRNA ligase [Roseovarius atlanticus]
DH_bac_2642	orf00004-1247	37.5	Thalassococcus_sp.	000349F_arrow_pilon	WP_044224436.1: GDP-mannose 4,6-dehydratase [Phaeodactylibacter xiamenensis]
DH_bac_1816	orf06365-8361	37.4	Sulfitobacter_sp.	Superscaffold2_2_4185009	WP_057789545.1: [glutamate--ammonia-ligase] adenylyltransferase [Roseovarius atlanticus]
DH_bac_3150	orf04795-12706	37.4	Rubinisphaera_brasiliensis	Superscaffold3_6_7816284	WP_075092736.1: threonine--tRNA ligase [Planctomyces sp. SH-PL14]
DH_bac_3072	orf02184-10751	37.4	Rubinisphaera_brasiliensis	Superscaffold3_6_7816284	WP_068141762.1: AAA family ATPase [Roseimaritima ulvae]
DH_bac_2444	orf01277-24112	36.7	Azospirillum_sp.	Superscaffold8_23_3839700	-
DH_bac_2999	orf00243-9281	36.6	Fuerstia_marisgermanicae	Superscaffold3_6_7816284	WP_041399524.1: acetolactate synthase, large subunit, biosynthetic type [Rubinisphaera brasiliensis]
DH_bac_3007	orf00653-9594	36.5	Fuerstia_marisgermanicae	Superscaffold3_6_7816284	AMV16687.1: DNA polymerase III subunit tau [Planctomyces sp. SH-PL14]
DH_bac_3044	orf01692-10375	36.4	Fuerstia_marisgermanicae	Superscaffold3_6_7816284	WP_075092783.1: threonine synthase [Planctomyces sp. SH-PL14]
DH_bac_3186	orf05833-13465	36.2	Fuerstia_marisgermanicae	Superscaffold3_6_7816284	EMI57072.1: glycoside hydrolase family 2 sugar binding protein [Rhodopirellula sallentina SM41]
DH_bac_1530	orf05102-7609	36	Sagittula_sp.	Superscaffold2_2_4185009	WP_057792904.1: DNA polymerase III subunit epsilon [Roseovarius atlanticus]
DH_bac_645	orf00740-5088	35.9	Phaeobacter_gallaeciensis	Superscaffold2_2_4185009	WP_057794268.1: anion permease [Roseovarius atlanticus]
DH_bac_3073	orf02203-10765	35.3	Rubinisphaera_brasiliensis	Superscaffold3_6_7816284	WP_013629855.1: NADH-dependent dehydrogenase [Rubinisphaera brasiliensis]
DH_bac_3050	orf01770-10434	35	Rubinisphaera_brasiliensis	Superscaffold3_6_7816284	WP_002645462.1: carbamoyl phosphate synthase large subunit [Gimesia maris]
DH_bac_1817	orf06366-8362	34.9	Tateyamaria_omphalii	Superscaffold2_2_4185009	WP_057789546.1: hypothetical protein [Roseovarius atlanticus]
DH_bac_1632	orf05602-7915	34.9	Thalassococcus_sp.	Superscaffold2_2_4185009	WP_057793959.1: amidase [Roseovarius atlanticus]
DH_bac_3132	orf04140-12219	33.8	Fuerstia_marisgermanicae	Superscaffold3_6_7816284	WP_013627594.1: aspartyl/glutamyl-tRNA amidotransferase subunit B [Rubinisphaera brasiliensis]
DH_bac_4215	orf01025-505	33.8	Methylobacterium_populi	Superscaffold1_5_4440738	WP_067215287.1: phytoene synthase [Stappia indica]
DH_bac_2640	orf03208-25259	32.9	Dinoroseobacter_shibae	Superscaffold8_23_3839700	WP_058263582.1: 4-hydroxytetrahydrobiopterin dehydratase [Thalassobius gelatinovorus]
DH_bac_1207	orf03471-6686	32.3	Phaeobacter_gallaeciensis	Superscaffold2_2_4185009	WP_057791915.1: NUDIX hydrolase [Roseovarius atlanticus]
DH_bac_1172	orf03298-6589	31.6	Marinovum_algicola	Superscaffold2_2_4185009	WP_057792081.1: NAD-dependent deacylase [Roseovarius atlanticus]
DH_bac_3406	orf00114-21234	31.5	Nonlabens_sp.	Superscaffold6_1_3119063	WP_072985122.1: permease [Leeuwenhoekiella palythoae]
DH_bac_1424	orf04668-7367	31.4	Ruegeria_pomeroyi	Superscaffold2_2_4185009	WP_057792752.1: hypothetical protein [Roseovarius atlanticus]
DH_bac_3031	orf01376-10131	30.9	Fuerstia_marisgermanicae	Superscaffold3_6_7816284	WP_002647578.1: carbamoyl phosphate synthase small subunit [Gimesia maris]
DH_bac_2912	orf05708-26733	30.8	Azospirillum_sp.	Superscaffold8_23_3839700	WP_044430106.1: disulfide oxidoreductase [Skermanella aerolata]
DH_bac_1586	orf05440-7822	30.7	Antarctobacter_heliothermus	Superscaffold2_2_4185009	WP_057794170.1: cytochrome [Roseovarius atlanticus]
DH_bac_1017	orf02542-6150	30.6	Dinoroseobacter_shibae	Superscaffold2_2_4185009	WP_057791622.1: voltage-gated sodium channel [Roseovarius atlanticus]
DH_bac_2324	orf00153-23392	30.5	Azospirillum_sp.	Superscaffold8_23_3839700	WP_011389497.1: DNA gyrase subunit A [Rhodospirillum rubrum]
DH_bac_3111	orf03237-11528	30.3	Fuerstia_marisgermanicae	Superscaffold3_6_7816284	WP_002644902.1: sodium transporter [Gimesia maris]
DH_bac_3171	orf05399-13149	29.8	Fuerstia_marisgermanicae	Superscaffold3_6_7816284	WP_013110090.1: phosphoribosylformylglycinamidine synthase II [Planctopirus limnophila]
DH_bac_1690	orf05850-8053	28.9	Sulfitobacter_sp.	Superscaffold2_2_4185009	WP_057796736.1: hypothetical protein [Roseovarius atlanticus]
DH_bac_751	orf01280-5423	28.6	Tateyamaria_omphalii	Superscaffold2_2_4185009	WP_057790909.1: hypothetical protein [Roseovarius atlanticus]
DH_bac_2585	orf02625-24910	28.4	Bradyrhizobium_sp.	Superscaffold8_23_3839700	WP_046020328.1: ABC transporter ATP-binding protein [Magnetospira sp. QH-2]
DH_bac_3100	orf02917-11296	28.3	Rubinisphaera_brasiliensis	Superscaffold3_6_7816284	WP_013627549.1: dehydrogenase [Rubinisphaera brasiliensis]
DH_bac_1028	orf02585-6177	28.1	Sagittula_sp.	Superscaffold2_2_4185009	WP_057791518.1: zinc metalloprotease [Roseovarius atlanticus]
DH_bac_1322	orf04070-7016	27.9	Phaeobacter_gallaeciensis	Superscaffold2_2_4185009	WP_058864333.1: AraC family transcriptional regulator [Ponticoccus sp. SJ5A-1]
DH_bac_1738	orf06017-8152	27.7	Phaeobacter_gallaeciensis	Superscaffold2_2_4185009	WP_057789200.1: lipid-A-disaccharide synthase [Roseovarius atlanticus]
DH_bac_3033	orf01478-10210	27.6	Fuerstia_marisgermanicae	Superscaffold3_6_7816284	WP_013629535.1: acetylglucosamine-6-sulfatase [Rubinisphaera brasiliensis]
DH_bac_2995	orf00205-9252	27	Rubinisphaera_brasiliensis	Superscaffold3_6_7816284	WP_075092211.1: SpoVR family protein [Planctomyces sp. SH-PL14]
DH_bac_2474	orf01649-24340	26.9	Azospirillum_sp.	Superscaffold8_23_3839700	WP_067553274.1: enoyl-CoA hydratase [Oceanibaculum pacificum]
DH_bac_4527	orf02769-1328	26.9	Methylobacterium_populi	Superscaffold1_5_4440738	WP_029058331.1: acetate kinase [Stappia stellulata]
DH_bac_1491	orf04912-7503	26.8	Sulfitobacter_sp.	Superscaffold2_2_4185009	WP_057793517.1: acetolactate synthase isozyme1 large subunit [Roseovarius atlanticus]
DH_bac_3095	orf02843-11242	26.6	Fuerstia_marisgermanicae	Superscaffold3_6_7816284	WP_002645846.1: amidohydrolase [Gimesia maris]
DH_bac_1665	orf05747-7999	26.1	Ruegeria_sp.	Superscaffold2_2_4185009	-
DH_bac_579	orf00409-4894	25.4	Marinovum_algicola	Superscaffold2_2_4185009	WP_057795130.1: formate dehydrogenase [Roseovarius atlanticus]
DH_bac_3207	orf06313-13838	25.2	Fuerstia_marisgermanicae	Superscaffold3_6_7816284	KLU05256.1: putative transmembrane protein [Rhodopirellula islandica]
DH_bac_2800	orf04949-26295	25	Azospirillum_sp.	Superscaffold8_23_3839700	KJS34338.1: chemotaxis protein, partial [Rhodospirillaceae bacterium BRH_c57]
DH_bac_726	orf01176-5359	24.5	Sulfitobacter_sp.	Superscaffold2_2_4185009	WP_057790998.1: hypothetical protein [Roseovarius atlanticus]
DH_bac_4210	orf01004-496	24.3	Methylobacterium_populi	Superscaffold1_5_4440738	WP_067215305.1: hypothetical protein [Stappia indica]
DH_bac_2063	orf07532-9020	24.3	Thalassococcus_sp.	Superscaffold2_2_4185009	WP_057794678.1: glycine/betaine ABC transporter permease [Roseovarius atlanticus]
DH_bac_2602	orf02770-24999	24.2	Ruegeria_pomeroyi	Superscaffold8_23_3839700	WP_020591658.1: hypothetical protein [Kiloniella laminariae]
DH_bac_3049	orf01770-10434	23.9	Rubinisphaera_brasiliensis	Superscaffold3_6_7816284	WP_002645462.1: carbamoyl phosphate synthase large subunit [Gimesia maris]
DH_bac_3228	orf00003-22679	22.4	Nitrosomonas_communis	Superscaffold7_2_1391435	WP_075067666.1: 50S ribosomal protein L2 [Coxiellaceae bacterium HT99]
DH_bac_3228	orf00013-8	22.4	Nitrosomonas_communis	000017F_arrow_pilon	WP_075067666.1: 50S ribosomal protein L2 [Coxiellaceae bacterium HT99]
DH_bac_2807	orf04993-26324	21.6	Azospirillum_sp.	Superscaffold8_23_3839700	ACI99429.1: UvrD [Rhodospirillum centenum SW]
DH_bac_1624	orf05577-7903	21.2	Antarctobacter_heliothermus	Superscaffold2_2_4185009	WP_057793979.1: alpha/beta hydrolase [Roseovarius atlanticus]
DH_bac_1627	orf05583-7907	21.1	Phaeobacter_gallaeciensis	Superscaffold2_2_4185009	WP_057793973.1: 4-hydroxy-3-methylbut-2-en-1-yl diphosphate synthase [Roseovarius atlanticus]
DH_bac_1283	orf03866-6904	20.9	Pelagibaca_abyssi	Superscaffold2_2_4185009	WP_057791874.1: 2'-5' RNA ligase [Roseovarius atlanticus]
DH_bac_2970	orf06183-26997	20.7	Azospirillum_sp.	Superscaffold8_23_3839700	WP_059398469.1: thymidylate kinase [Azospirillum brasilense]
DH_bac_966	orf02275-6006	20.2	Marinovum_algicola	Superscaffold2_2_4185009	WP_057795643.1: hypothetical protein [Roseovarius atlanticus]
DH_bac_1170	orf03284-6581	20	Tateyamaria_omphalii	Superscaffold2_2_4185009	WP_057792097.1: hypothetical protein [Roseovarius atlanticus]
DH_bac_3125	orf03797-11958	19.7	Rubinisphaera_brasiliensis	Superscaffold3_6_7816284	SFH79516.1: cytochrome c oxidase subunit 1 [Planctomicrobium piriforme]
DH_bac_3083	orf02546-11026	19.4	Fuerstia_marisgermanicae	Superscaffold3_6_7816284	OGV72159.1: hypothetical protein A3K18_21140 [Lentisphaerae bacterium RIFOXYA12_64_32]
DH_bac_2510	orf01940-24523	19.2	Azoarcus_sp.	Superscaffold8_23_3839700	SDG22153.1: carbohydrate ABC transporter ATP-binding protein, CUT1 family (TC 3.A.1.1.-) [Thalassobaculum litoreum DSM 18839]
DH_bac_3208	orf06313-13838	19	Fuerstia_marisgermanicae	Superscaffold3_6_7816284	KLU05256.1: putative transmembrane protein [Rhodopirellula islandica]
DH_bac_3093	orf02771-11187	18.8	Fuerstia_marisgermanicae	Superscaffold3_6_7816284	SFH58763.1: DNA-directed RNA polymerase subunit beta' [Planctomicrobium piriforme]
DH_bac_3048	orf01766-10432	18.3	Fuerstia_marisgermanicae	Superscaffold3_6_7816284	WP_002651742.1: prepilin-type N-terminal cleavage/methylation domain-containing protein [Blastopirellula marina]
DH_bac_736	orf01209-5379	18.2	Tateyamaria_omphalii	Superscaffold2_2_4185009	KRS13945.1: D-Ala-D-Ala carboxypeptidase [Roseovarius atlanticus]
DH_bac_1686	orf05838-8048	18.1	Marinovum_algicola	Superscaffold2_2_4185009	KRS10522.1: ribonuclease, partial [Roseovarius atlanticus]
DH_bac_1421	orf04657-7362	17.8	Yangia_pacifica	Superscaffold2_2_4185009	WP_007817835.1: lytic transglycosylase [Roseobacter sp. AzwK-3b]
DH_bac_3167	orf05333-13103	17.7	Rubinisphaera_brasiliensis	Superscaffold3_6_7816284	WP_002647403.1: N-acetylgalactosamine-6-sulfatase [Gimesia maris]
DH_bac_2567	orf02379-24779	17.6	Azospirillum_sp.	Superscaffold8_23_3839700	WP_075771998.1: chromosome segregation protein SMC [Rhodocista sp. MIMtkB3]
DH_bac_3103	orf02978-11347	17.6	Rubinisphaera_brasiliensis	Superscaffold3_6_7816284	WP_075094609.1: hypothetical protein [Planctomyces sp. SH-PL14]
DH_bac_2998	orf00219-9265	17.5	Fuerstia_marisgermanicae	Superscaffold3_6_7816284	WP_075097327.1: proton-translocating NADH-quinone oxidoreductase subunit L [Planctomyces sp. SH-PL14]
DH_bac_3101	orf02942-11318	17.5	Rubinisphaera_brasiliensis	Superscaffold3_6_7816284	WP_002644314.1: prepilin-type N-terminal cleavage/methylation domain-containing protein [Gimesia maris]
DH_bac_3028	orf01286-10065	17.5	Rubinisphaera_brasiliensis	Superscaffold3_6_7816284	SFI66885.1: valyl-tRNA synthetase [Planctomicrobium piriforme]
DH_bac_2362	orf00399-23555	17.3	Ensifer_adhaerens	Superscaffold8_23_3839700	AIW60948.1: nitrogen fixation protein FixG [Azospirillum sp. TH16]
DH_bac_1580	orf05406-7798	17	Phaeobacter_inhibens	Superscaffold2_2_4185009	WP_057795981.1: capsid protein [Roseovarius atlanticus]
DH_bac_1980	orf07083-8773	16.8	Sulfitobacter_sp.	Superscaffold2_2_4185009	WP_057790189.1: EamA family transporter [Roseovarius atlanticus]
DH_bac_3117	orf03487-11718	16.6	Fuerstia_marisgermanicae	Superscaffold3_6_7816284	WP_050769270.1: prepilin-type N-terminal cleavage/methylation domain-containing protein [Blastopirellula marina]
DH_bac_3191	orf05984-13579	16.5	Fuerstia_marisgermanicae	Superscaffold3_6_7816284	OAI47773.1: hypothetical protein AYO44_08980 [Planctomycetaceae bacterium SCGC AG-212-F19]
DH_bac_3178	orf05625-13323	16.4	Fuerstia_marisgermanicae	Superscaffold3_6_7816284	WP_010034766.1: prepilin-type N-terminal cleavage/methylation domain-containing protein [Gemmata obscuriglobus]
DH_bac_1021	orf02557-6159	16.1	Pelagibaca_abyssi	Superscaffold2_2_4185009	WP_057791488.1: hypothetical protein [Roseovarius atlanticus]
DH_bac_3300	orf00003-1509	16	Akkermansia_glycaniphila	000395F_arrow_pilon	WP_002650048.1: arginine--tRNA ligase [Blastopirellula marina]
DH_bac_3118	orf03494-11724	15.5	Fuerstia_marisgermanicae	Superscaffold3_6_7816284	WP_040352872.1: prepilin-type N-terminal cleavage/methylation domain-containing protein [Blastopirellula marina]
DH_bac_3074	orf02230-10783	15.5	Fuerstia_marisgermanicae	Superscaffold3_6_7816284	SFH59018.1: prepilin-type N-terminal cleavage/methylation domain-containing protein [Planctomicrobium piriforme]
DH_bac_3315	orf00068-30507	15.5	Muricauda_ruestringensis	Superscaffold10_1_3738885	WP_011629835.1: formyltetrahydrofolate deformylase [Alkalilimnicola ehrlichii]
DH_bac_2070	orf07585-9048	15.4	Sagittula_sp.	Superscaffold2_2_4185009	WP_057794731.1: alcohol dehydrogenase [Roseovarius atlanticus]
DH_bac_3023	orf01184-9986	15.3	Fuerstia_marisgermanicae	Superscaffold3_6_7816284	WP_002646049.1: prepilin-type N-terminal cleavage/methylation domain-containing protein [Gimesia maris]
DH_bac_3162	orf05241-13031	14.9	Rubinisphaera_brasiliensis	Superscaffold3_6_7816284	WP_013630796.1: prepilin-type N-terminal cleavage/methylation domain-containing protein [Rubinisphaera brasiliensis]
DH_bac_925	orf02107-5897	14.9	Thalassococcus_sp.	Superscaffold2_2_4185009	WP_057795331.1: double-strand break repair helicase AddA [Roseovarius atlanticus]
DH_bac_3008	orf00689-9623	14.7	Rubinisphaera_brasiliensis	Superscaffold3_6_7816284	-
DH_bac_3045	orf01693-10376	14.7	Rubinisphaera_brasiliensis	Superscaffold3_6_7816284	WP_013626914.1: prepilin-type N-terminal cleavage/methylation domain-containing protein [Rubinisphaera brasiliensis]
DH_bac_3332	orf00007-312	14.6	Fuerstia_marisgermanicae	000205F_arrow_pilon	WP_068129611.1: helicase [Roseimaritima ulvae]
DH_bac_3155	orf04944-12811	14.1	Fuerstia_marisgermanicae	Superscaffold3_6_7816284	OHB84948.1: hypothetical protein A2V98_12180 [Planctomycetes bacterium RBG_16_64_12]
DH_bac_3496	orf00398-21516	14	Flagellimonas_sp.	Superscaffold6_1_3119063	WP_034258511.1: oligopeptidase B [Altibacter lentus]
DH_bac_2997	orf00211-9258	13.9	Fuerstia_marisgermanicae	Superscaffold3_6_7816284	WP_013628664.1: prepilin-type N-terminal cleavage/methylation domain-containing protein [Rubinisphaera brasiliensis]
DH_bac_3022	orf01132-9951	13.7	Fuerstia_marisgermanicae	Superscaffold3_6_7816284	WP_013626654.1: prepilin-type N-terminal cleavage/methylation domain-containing protein [Rubinisphaera brasiliensis]
DH_bac_3243	orf00005-830	13.4	Sulfitobacter_sp.	000274F_arrow_pilon	WP_008328710.1: fluoroacetate dehalogenase [Maritimibacter alkaliphilus]
DH_bac_2548	orf02218-24681	13.2	Azospirillum_sp.	Superscaffold8_23_3839700	WP_009539854.1: ATP phosphoribosyltransferase regulatory subunit [Caenispirillum salinarum]
DH_bac_3126	orf03833-11988	13.1	Fuerstia_marisgermanicae	Superscaffold3_6_7816284	WP_002648100.1: prepilin-type N-terminal cleavage/methylation domain-containing protein [Gimesia maris]
DH_bac_3061	orf01953-10578	12.8	Fuerstia_marisgermanicae	Superscaffold3_6_7816284	WP_002655091.1: azurin [Blastopirellula marina]
DH_bac_1928	orf06860-8636	12.5	Pelagibaca_abyssi	Superscaffold2_2_4185009	WP_057789966.1: cell division protein FtsZ [Roseovarius atlanticus]
DH_bac_1787	orf06228-8273	12.4	Marinovum_algicola	Superscaffold2_2_4185009	-
DH_bac_2309	orf00053-23329	12.3	Azospirillum_sp.	Superscaffold8_23_3839700	WP_044432060.1: two-component sensor histidine kinase [Skermanella aerolata]
DH_bac_3075	orf02233-10785	12	Fuerstia_marisgermanicae	Superscaffold3_6_7816284	WP_010040164.1: prepilin-type N-terminal cleavage/methylation domain-containing protein [Gemmata obscuriglobus]
DH_bac_3129	orf03973-12094	11.8	Fuerstia_marisgermanicae	Superscaffold3_6_7816284	WP_002650058.1: fimbrial protein MS11-C3/MS11-G2 precursor-like protein [Blastopirellula marina]
DH_bac_1427	orf04675-7371	11.8	Marinovum_algicola	Superscaffold2_2_4185009	WP_057792936.1: 3-hydroxyacyl-CoA dehydrogenase [Roseovarius atlanticus]
DH_bac_3085	orf02702-11137	11.8	Rubinisphaera_brasiliensis	Superscaffold3_6_7816284	OAI54730.1: hypothetical protein AYO47_09855 [Planctomyces sp. SCGC AG-212-M04]
DH_bac_1854	orf06539-8461	11.7	Yangia_pacifica	Superscaffold2_2_4185009	WP_057790299.1: hypothetical protein [Roseovarius atlanticus]
DH_bac_2397	orf00832-23834	11.4	Azospirillum_sp.	Superscaffold8_23_3839700	WP_037255667.1: methyl-accepting chemotaxis protein [Rhodovibrio salinarum]
DH_bac_1405	orf04577-7324	11.4	Thalassococcus_sp.	Superscaffold2_2_4185009	WP_057792687.1: GGDEF domain-containing response regulator [Roseovarius atlanticus]
DH_bac_936	orf02135-5918	11.1	Sulfitobacter_sp.	Superscaffold2_2_4185009	WP_057795364.1: tRNA uridine-5-carboxymethylaminomethyl(34) synthesis enzyme MnmG [Roseovarius atlanticus]
DH_bac_2433	orf01195-24056	11	Azospirillum_sp.	Superscaffold8_23_3839700	WP_068791090.1: molybdenum ABC transporter ATP-binding protein [Phormidium willei]
DH_bac_2656	orf03539-25453	10.8	Bradyrhizobium_sp.	Superscaffold8_23_3839700	AAY82840.1: predicted oxidoreductase [uncultured bacterium MedeBAC46A06]
DH_bac_3340	orf06960-8693	10.8	Sulfitobacter_sp.	Superscaffold2_2_4185009	WP_057790066.1: peptidylprolyl isomerase [Roseovarius atlanticus]
DH_bac_3189	orf05930-13537	10.5	Rubinisphaera_brasiliensis	Superscaffold3_6_7816284	WP_010588479.1: hypothetical protein [Schlesneria paludicola]
DH_bac_3152	orf04817-12723	10.2	Fuerstia_marisgermanicae	Superscaffold3_6_7816284	WP_002647973.1: prepilin-type N-terminal cleavage/methylation domain-containing protein [Gimesia maris]
DH_bac_2715	orf04116-25789	9.9	Bradyrhizobium_sp.	Superscaffold8_23_3839700	WP_066135409.1: hypothetical protein [Haematospirillum jordaniae]
DH_bac_1104	orf02915-6364	9.9	Tateyamaria_omphalii	Superscaffold2_2_4185009	WP_057790846.1: amidase [Roseovarius atlanticus]
DH_bac_3010	orf00766-9668	9.5	Fuerstia_marisgermanicae	Superscaffold3_6_7816284	WP_013629316.1: heme-binding protein [Rubinisphaera brasiliensis]
DH_bac_2778	orf04776-26198	9.2	Azospirillum_sp.	Superscaffold8_23_3839700	SEI45074.1: diguanylate cyclase (GGDEF) domain-containing protein [Pseudospirillum japonicum]
DH_bac_3216	orf06566-14030	9.2	Fuerstia_marisgermanicae	Superscaffold3_6_7816284	WP_002647258.1: sodium ABC transporter [Gimesia maris]
DH_bac_2773	orf04745-26175	9.1	Azospirillum_sp.	Superscaffold8_23_3839700	WP_051341377.1: [protein-PII] uridylyltransferase [Azospirillum halopraeferens]
DH_bac_1748	orf06052-8174	8.9	Pelagibaca_abyssi	Superscaffold2_2_4185009	WP_057789218.1: aspartate aminotransferase [Roseovarius atlanticus]
DH_bac_2470	orf01623-24325	8.2	Azospirillum_sp.	Superscaffold8_23_3839700	WP_013651820.1: ABC transporter ATP-binding protein [Polymorphum gilvum]
DH_bac_672	orf00856-5160	8.2	Sulfitobacter_sp.	Superscaffold2_2_4185009	WP_058278277.1: NADH:flavin oxidoreductase [Ruegeria atlantica]
DH_bac_2458	orf01482-24236	8.1	Azospirillum_sp.	Superscaffold8_23_3839700	WP_062959917.1: chemotaxis protein [Thalassospira xiamenensis]
DH_bac_2878	orf05454-26582	8	Bradyrhizobium_lablabi	Superscaffold8_23_3839700	WP_073953480.1: adenylate/guanylate cyclase domain-containing protein [Thalassospira sp. TSL5-1]
DH_bac_2320	orf00131-23378	7.9	Azospirillum_sp.	Superscaffold8_23_3839700	WP_067554106.1: acyl-CoA synthetase [Oceanibaculum pacificum]
DH_bac_5353	orf07517-3563	7.8	Burkholderia_sp.	Superscaffold1_5_4440738	WP_067336701.1: trehalose-6-phosphate synthase [Stappia indica]
DH_bac_2453	orf01363-24168	7.5	Azospirillum_sp.	Superscaffold8_23_3839700	WP_046020725.1: flagellar M-ring protein FliF [Magnetospira sp. QH-2]
DH_bac_2373	orf00531-23643	7.2	Azospirillum_sp.	Superscaffold8_23_3839700	WP_007675976.1: adenylate/guanylate cyclase [alpha proteobacterium BAL199]
DH_bac_1678	orf05805-8031	7.2	Sagittula_sp.	Superscaffold2_2_4185009	WP_057796758.1: type I secretion protein [Roseovarius atlanticus]
DH_bac_3163	orf05284-13064	7.2	Fuerstia_marisgermanicae	Superscaffold3_6_7816284	OHB72127.1: hypothetical protein A2V70_07405 [Planctomycetes bacterium RBG_13_63_9]
DH_bac_894	orf01949-5803	6.9	Thalassococcus_sp.	Superscaffold2_2_4185009	WP_057790519.1: hypothetical protein [Roseovarius atlanticus]
DH_bac_3140	orf04534-12507	6.6	Fuerstia_marisgermanicae	Superscaffold3_6_7816284	WP_002644229.1: sodium/panthothenate symporter [Gimesia maris]
DH_bac_534	orf00144-4746	5.6	Pelagibaca_abyssi	Superscaffold2_2_4185009	WP_057794861.1: chemotaxis protein CheA [Roseovarius atlanticus]
DH_bac_5647	orf08995-4277	5.3	Phenylobacterium_zucineum	Superscaffold1_5_4440738	WP_067222979.1: error-prone DNA polymerase [Stappia indica]
DH_bac_985	orf02380-6065	5	Tateyamaria_omphalii	Superscaffold2_2_4185009	WP_057791344.1: hypothetical protein [Roseovarius atlanticus]
DH_bac_2496	orf01870-24481	4.8	Azospirillum_sp.	Superscaffold8_23_3839700	OCK09347.1: methyl-accepting chemotaxis sensory transducer [Thalassospira sp. KO164]
DH_bac_281	orf01811-28467	4.5	Bradyrhizobium_sp.	Superscaffold9_1_3734931	WP_052213606.1: type I secretion system permease/ATPase [Belnapia sp. F-4-1]
DH_bac_1449	orf04749-7414	4.5	Pelagibaca_abyssi	Superscaffold2_2_4185009	WP_057792828.1: hypothetical protein [Roseovarius atlanticus]
DH_bac_3318	orf00003-873	4.4	Pelagibaca_abyssi	000287F_arrow_pilon	ESS39765.1: hypothetical protein P355_3479 [Burkholderia cenocepacia KC-01]
DH_bac_2823	orf05127-26391	4.2	Methylobacterium_populi	Superscaffold8_23_3839700	WP_012568739.1: 3-deoxy-D-manno-octulosonic acid transferase [Rhodospirillum centenum]
DH_bac_1337	orf04158-7067	3.6	Sagittula_sp.	Superscaffold2_2_4185009	KRP04805.1: C4-dicarboxylate ABC transporter permease [Pelagibacteraceae bacterium BACL20 MAG-120920-bin64]
DH_bac_3217	orf00002-1375	3.4	Planctopirus_limnophila	000372F_arrow_pilon	WP_075084448.1: hypothetical protein [Planctomycetaceae bacterium FC18]
DH_bac_3169	orf05357-13119	3.3	Planctopirus_limnophila	Superscaffold3_6_7816284	KKT07121.1: Integrase [Parcubacteria group bacterium GW2011_GWA2_43_17]
DH_bac_4136	orf00021-887	2.8	Azospirillum_sp.	000287F_arrow_pilon	EBA06968.1: hypothetical protein SSE37_00815 [Sagittula stellata E-37]
DH_bac_3094	orf02788-11198	2.6	Fuerstia_marisgermanicae	Superscaffold3_6_7816284	WP_002644275.1: hypothetical protein [Gimesia maris]
DH_bac_3009	orf00754-9658	1.4	Rubinisphaera_brasiliensis	Superscaffold3_6_7816284	WP_050986287.1: hypothetical protein [Schlesneria paludicola]
DH_bac_525	orf00045-4692	1.2	Sagittula_sp.	Superscaffold2_2_4185009	WP_007256989.1: hypothetical protein [Oceanicola granulosus]
DH_bac_526	orf00045-4692	0.8	Sagittula_sp.	Superscaffold2_2_4185009	WP_007256989.1: hypothetical protein [Oceanicola granulosus]

## Sheet: N.H-PH40-PU common seqs
Annotated genes shared among the bacterial sequences from the Neoporphyra haitanensis, Pyropia haitanensis PH40 and Porphyra umbilicalis genomes
Comm_seqs	Bac_genes	Bac_species	Bac_chr/contig	Description
DH_bac_1290	orf03896-6918	Ruegeria_pomeroyi	Superscaffold2_2_4185009	WP_057818189.1: formate--tetrahydrofolate ligase [Roseovarius indicus]
DH_bac_688	orf00987-5250	Dinoroseobacter_shibae	Superscaffold2_2_4185009	WP_072779444.1: CoA transferase [Marivita hallyeonensis]
DH_bac_2928	orf05832-26803	Azospirillum_sp.	Superscaffold8_23_3839700	WP_037446045.1: DNA-binding response regulator [Skermanella stibiiresistens]
DH_bac_2362	orf00399-23555	Ensifer_adhaerens	Superscaffold8_23_3839700	AIW60948.1: nitrogen fixation protein FixG [Azospirillum sp. TH16]
DH_bac_2402	orf00887-23866	Azospirillum_sp.	Superscaffold8_23_3839700	WP_051562686.1: class I poly(R)-hydroxyalkanoic acid synthase [Dongia sp. URHE0060]
DH_bac_2640	orf03208-25259	Dinoroseobacter_shibae	Superscaffold8_23_3839700	WP_058263582.1: 4-hydroxytetrahydrobiopterin dehydratase [Thalassobius gelatinovorus]
DH_bac_1109	orf02940-6380	Ruegeria_pomeroyi	Superscaffold2_2_4185009	WP_057791765.1: ABC transporter ATP-binding protein [Roseovarius atlanticus]
DH_bac_2873	orf05413-26562	Azospirillum_sp.	Superscaffold8_23_3839700	WP_016855660.1: hypothetical protein [Halomonas smyrnensis]
DH_bac_2563	orf02359-24768	Azospirillum_sp.	Superscaffold8_23_3839700	WP_046021404.1: ABC transporter permease [Magnetospira sp. QH-2]
DH_bac_2564	orf02367-24774	Azospirillum_sp.	Superscaffold8_23_3839700	WP_067555607.1: lactate dehydrogenase [Oceanibaculum pacificum]
DH_bac_5665	orf09067-4312	Pseudoxanthomonas_suwonensis	Superscaffold1_5_4440738	WP_068884238.1: XRE family transcriptional regulator [Paramesorhizobium deserti]
DH_bac_2567	orf02379-24779	Azospirillum_sp.	Superscaffold8_23_3839700	WP_075771998.1: chromosome segregation protein SMC [Rhodocista sp. MIMtkB3]
DH_bac_2974	orf06213-27016	Azospirillum_sp.	Superscaffold8_23_3839700	SDG24718.1: DNA-binding response regulator, OmpR family, contains REC and winged-helix (wHTH) domain [Limimonas halophila]
DH_bac_2848	orf05296-26488	Azospirillum_sp.	Superscaffold8_23_3839700	WP_069093656.1: 50S ribosomal protein L17 [Methyloligella halotolerans]
DH_bac_1183	orf03335-6615	Ruegeria_pomeroyi	Superscaffold2_2_4185009	WP_057792035.1: rod shape-determining protein [Roseovarius atlanticus]
DH_bac_1181	orf03329-6611	Ruegeria_pomeroyi	Superscaffold2_2_4185009	WP_057792042.1: penicillin-binding protein 2 [Roseovarius atlanticus]
DH_bac_1180	orf03323-6607	Dinoroseobacter_shibae	Superscaffold2_2_4185009	WP_057792408.1: uracil-DNA glycosylase [Roseovarius atlanticus]
DH_bac_4106	orf00459-230	Ruegeria_pomeroyi	Superscaffold1_5_4440738	WP_067215865.1: 3-dehydroquinate dehydratase [Stappia indica]
DH_bac_2602	orf02770-24999	Ruegeria_pomeroyi	Superscaffold8_23_3839700	WP_020591658.1: hypothetical protein [Kiloniella laminariae]
DH_bac_2003	orf07167-8817	Dinoroseobacter_shibae	Superscaffold2_2_4185009	WP_057796002.1: ferric reductase [Roseovarius atlanticus]
DH_bac_568	orf00371-4869	Ruegeria_pomeroyi	Superscaffold2_2_4185009	WP_057795167.1: NAD+ synthase [Roseovarius atlanticus]
DH_bac_1811	orf06346-8348	Ruegeria_pomeroyi	Superscaffold2_2_4185009	WP_057789521.1: phosphopyruvate hydratase [Roseovarius atlanticus]
DH_bac_1959	orf06986-8712	Ruegeria_pomeroyi	Superscaffold2_2_4185009	WP_057790098.1: hypothetical protein [Roseovarius atlanticus]
DH_bac_1281	orf03863-6902	Ruegeria_pomeroyi	Superscaffold2_2_4185009	WP_057791877.1: Holliday junction branch migration DNA helicase RuvB [Roseovarius atlanticus]
DH_bac_2677	orf03765-25574	Azospirillum_sp.	Superscaffold8_23_3839700	WP_075771536.1: succinate-semialdehyde dehydrogenase I [Rhodocista sp. MIMtkB3]
DH_bac_2841	orf05264-26472	Azospirillum_sp.	Superscaffold8_23_3839700	WP_009541230.1: lipoate--protein ligase B [Caenispirillum salinarum]
DH_bac_2453	orf01363-24168	Azospirillum_sp.	Superscaffold8_23_3839700	WP_046020725.1: flagellar M-ring protein FliF [Magnetospira sp. QH-2]
DH_bac_699	orf01043-5280	Ruegeria_pomeroyi	Superscaffold2_2_4185009	WP_057791131.1: pyridoxine 5'-phosphate synthase [Roseovarius atlanticus]
DH_bac_698	orf01037-5276	Ruegeria_pomeroyi	Superscaffold2_2_4185009	SFS20428.1: holo-[acyl-carrier protein] synthase [Loktanella litorea]
DH_bac_2313	orf00064-23336	Azospirillum_sp.	Superscaffold8_23_3839700	SDG49211.1: chaperonin GroEL [Thalassobaculum litoreum DSM 18839]
DH_bac_1685	orf05828-8043	Ruegeria_pomeroyi	Superscaffold2_2_4185009	WP_057796747.1: cytochrome C biogenesis protein CcmE [Roseovarius atlanticus]
DH_bac_1888	orf06675-8534	Ruegeria_pomeroyi	Superscaffold2_2_4185009	WP_057789804.1: orotate phosphoribosyltransferase [Roseovarius atlanticus]
DH_bac_2609	orf02809-25026	Azospirillum_sp.	Superscaffold8_23_3839700	WP_012568021.1: phosphoenolpyruvate--protein phosphotransferase [Rhodospirillum centenum]
DH_bac_1446	orf04740-7410	Dinoroseobacter_shibae	Superscaffold2_2_4185009	WP_057792820.1: ferredoxin [Roseovarius atlanticus]
DH_bac_1115	orf02993-6410	Ruegeria_pomeroyi	Superscaffold2_2_4185009	WP_057790883.1: FAD-dependent oxidoreductase [Roseovarius atlanticus]
DH_bac_1766	orf06123-8215	Ruegeria_pomeroyi	Superscaffold2_2_4185009	WP_057789281.1: patatin [Roseovarius atlanticus]
DH_bac_853	orf01744-5681	Ruegeria_pomeroyi	Superscaffold2_2_4185009	WP_057791718.1: carbon monoxide dehydrogenase [Roseovarius atlanticus]
DH_bac_1202	orf03447-6674	Ruegeria_pomeroyi	Superscaffold2_2_4185009	WP_057791938.1: 5-(carboxyamino)imidazole ribonucleotide synthase [Roseovarius atlanticus]
DH_bac_2496	orf01870-24481	Azospirillum_sp.	Superscaffold8_23_3839700	OCK09347.1: methyl-accepting chemotaxis sensory transducer [Thalassospira sp. KO164]
DH_bac_857	orf01754-5687	Ruegeria_pomeroyi	Superscaffold2_2_4185009	WP_057791707.1: MFS transporter [Roseovarius atlanticus]
DH_bac_2393	orf00815-23824	Azospirillum_sp.	Superscaffold8_23_3839700	WP_002725139.1: adenylosuccinate lyase [Phaeospirillum molischianum]
DH_bac_2673	orf03727-25555	Azospirillum_sp.	Superscaffold8_23_3839700	WP_044560394.1: polyhydroxyalkanoate synthesis repressor PhaR [Azospirillum sp. B4]
DH_bac_2699	orf03996-25715	Azospirillum_sp.	Superscaffold8_23_3839700	SEA35454.1: tungstate transport system permease protein [Rubrimonas cliftonensis]
DH_bac_2857	orf05331-26510	Azospirillum_sp.	Superscaffold8_23_3839700	WP_020401305.1: 50S ribosomal protein L2 [Kordiimonas gwangyangensis]
DH_bac_608	orf00574-4989	Ruegeria_pomeroyi	Superscaffold2_2_4185009	WP_057794979.1: hypothetical protein [Roseovarius atlanticus]
DH_bac_1790	orf06242-8281	Ruegeria_pomeroyi	Superscaffold2_2_4185009	WP_057789423.1: hypothetical protein [Roseovarius atlanticus]
DH_bac_1836	orf06448-8411	Ruegeria_pomeroyi	Superscaffold2_2_4185009	WP_057789623.1: hypothetical protein [Roseovarius atlanticus]
DH_bac_2018	orf07239-8855	Ruegeria_pomeroyi	Superscaffold2_2_4185009	WP_057795948.1: D-alanyl-D-alanine carboxypeptidase [Roseovarius atlanticus]
DH_bac_760	orf01321-5447	Ruegeria_pomeroyi	Superscaffold2_2_4185009	WP_057793092.1: peptidase M3 [Roseovarius atlanticus]
DH_bac_2851	orf05307-26493	Azospirillum_sp.	Superscaffold8_23_3839700	WP_008945179.1: preprotein translocase subunit SecY [Oceanibaculum indicum]
DH_bac_2600	orf02751-24988	Azospirillum_sp.	Superscaffold8_23_3839700	WP_040742952.1: ABC transporter ATP-binding protein [alpha proteobacterium BAL199]
DH_bac_1619	orf05564-7894	Ruegeria_pomeroyi	Superscaffold2_2_4185009	WP_057793990.1: tRNA-guanine(34) transglycosylase [Roseovarius atlanticus]
DH_bac_2548	orf02218-24681	Azospirillum_sp.	Superscaffold8_23_3839700	WP_009539854.1: ATP phosphoribosyltransferase regulatory subunit [Caenispirillum salinarum]
DH_bac_2912	orf05708-26733	Azospirillum_sp.	Superscaffold8_23_3839700	WP_044430106.1: disulfide oxidoreductase [Skermanella aerolata]
DH_bac_2014	orf07215-8841	Ruegeria_pomeroyi	Superscaffold2_2_4185009	WP_057795928.1: 3-oxoadipate enol-lactonase [Roseovarius atlanticus]
DH_bac_2546	orf02208-24675	Azospirillum_sp.	Superscaffold8_23_3839700	WP_044427559.1: RNA polymerase factor sigma-32 [Skermanella aerolata]
DH_bac_1735	orf06008-8147	Ruegeria_pomeroyi	Superscaffold2_2_4185009	KRS14766.1: outer membrane protein assembly complex, YaeT protein [Roseovarius atlanticus]
DH_bac_1539	orf05167-7648	Dinoroseobacter_shibae	Superscaffold2_2_4185009	WP_057793715.1: Mn2+/Zn2+ABC transporter ATP-binding protein [Roseovarius atlanticus]
DH_bac_2320	orf00131-23378	Azospirillum_sp.	Superscaffold8_23_3839700	WP_067554106.1: acyl-CoA synthetase [Oceanibaculum pacificum]
DH_bac_5324	orf07372-3494	Azospirillum_sp.	Superscaffold1_5_4440738	WP_067218568.1: AMP-dependent synthetase [Stappia indica]
DH_bac_2430	orf01170-24042	Azospirillum_sp.	Superscaffold8_23_3839700	CAM74870.1: bifunctional GMP synthase/glutamine amidotransferase protein [Magnetospirillum gryphiswaldense MSR-1]
DH_bac_1124	orf03026-6428	Dinoroseobacter_shibae	Superscaffold2_2_4185009	WP_057793053.1: sodium:calcium antiporter [Roseovarius atlanticus]
DH_bac_2616	orf02843-25046	Azospirillum_sp.	Superscaffold8_23_3839700	WP_044433066.1: glycolate oxidase [Skermanella aerolata]
DH_bac_588	orf00459-4922	Ruegeria_pomeroyi	Superscaffold2_2_4185009	WP_057795301.1: benzoate--CoA ligase [Roseovarius atlanticus]
DH_bac_1431	orf04695-7385	Ruegeria_pomeroyi	Superscaffold2_2_4185009	WP_057792774.1: 3,4-dihydroxy-2-butanone-4-phosphate synthase [Roseovarius atlanticus]
DH_bac_2309	orf00053-23329	Azospirillum_sp.	Superscaffold8_23_3839700	WP_044432060.1: two-component sensor histidine kinase [Skermanella aerolata]
DH_bac_722	orf01153-5348	Ruegeria_pomeroyi	Superscaffold2_2_4185009	WP_057791015.1: lytic transglycosylase [Roseovarius atlanticus]
DH_bac_2328	orf00178-23409	Azospirillum_sp.	Superscaffold8_23_3839700	WP_046021988.1: BMP family ABC transporter substrate-binding protein [Magnetospira sp. QH-2]
DH_bac_2619	orf02885-25073	Azospirillum_sp.	Superscaffold8_23_3839700	WP_027285095.1: HNH endonuclease [Rubritepida flocculans]
DH_bac_2327	orf00174-23406	Azospirillum_sp.	Superscaffold8_23_3839700	WP_045443991.1: proline--tRNA ligase [Tepidicaulis marinus]
DH_bac_2387	orf00756-23785	Azospirillum_sp.	Superscaffold8_23_3839700	WP_028879500.1: alkylhydroperoxidase [Terasakiella pusilla]
DH_bac_2864	orf05360-26530	Azospirillum_sp.	Superscaffold8_23_3839700	WP_068503596.1: 50S ribosomal protein L1 [Magnetospirillum moscoviense]
DH_bac_2329	orf00185-23412	Azospirillum_sp.	Superscaffold8_23_3839700	WP_029008898.1: ABC transporter [Azospirillum halopraeferens]
DH_bac_2903	orf05639-26688	Azospirillum_sp.	Superscaffold8_23_3839700	WP_008945883.1: multidrug ABC transporter ATP-binding protein [Oceanibaculum indicum]
DH_bac_2435	orf01225-24076	Azospirillum_sp.	Superscaffold8_23_3839700	WP_067557196.1: DNA polymerase III subunit alpha [Oceanibaculum pacificum]
DH_bac_4433	orf02255-1089	Azospirillum_sp.	Superscaffold1_5_4440738	WP_067222245.1: glucose-1-phosphate thymidylyltransferase [Stappia indica]
DH_bac_2433	orf01195-24056	Azospirillum_sp.	Superscaffold8_23_3839700	WP_068791090.1: molybdenum ABC transporter ATP-binding protein [Phormidium willei]
DH_bac_1973	orf07046-8749	Ruegeria_pomeroyi	Superscaffold2_2_4185009	WP_057790154.1: leucyl/phenylalanyl-tRNA--protein transferase [Roseovarius atlanticus]
DH_bac_2949	orf06026-26914	Azospirillum_sp.	Superscaffold8_23_3839700	WP_068498378.1: acyl-CoA synthetase [Magnetospirillum moscoviense]
DH_bac_2902	orf05621-26677	Dinoroseobacter_shibae	Superscaffold8_23_3839700	WP_022728228.1: cobaltochelatase subunit CobN [Fodinicurvata sediminis]
DH_bac_757	orf01304-5438	Dinoroseobacter_shibae	Superscaffold2_2_4185009	WP_057791276.1: RNA pseudouridine synthase [Roseovarius atlanticus]
DH_bac_1608	orf05523-7870	Ruegeria_pomeroyi	Superscaffold2_2_4185009	WP_057794036.1: penicillin acylase [Roseovarius atlanticus]
DH_bac_1606	orf05509-7863	Dinoroseobacter_shibae	Superscaffold2_2_4185009	WP_057794087.1: MBL fold metallo-hydrolase [Roseovarius atlanticus]
DH_bac_1602	orf05496-7856	Ruegeria_pomeroyi	Superscaffold2_2_4185009	WP_057794055.1: MFS transporter [Roseovarius atlanticus]
DH_bac_2980	orf06273-27054	Azospirillum_sp.	Superscaffold8_23_3839700	ODT99740.1: coproporphyrinogen III oxidase [Rhodospirillales bacterium SCN 65-16]
DH_bac_2444	orf01277-24112	Azospirillum_sp.	Superscaffold8_23_3839700	-
DH_bac_1859	orf06557-8471	Dinoroseobacter_shibae	Superscaffold2_2_4185009	WP_057789687.1: hypothetical protein [Roseovarius atlanticus]
DH_bac_4136	orf00641-319	Azospirillum_sp.	Superscaffold1_5_4440738	WP_067333871.1: ABC transporter ATP-binding protein [Stappia indica]
DH_bac_1703	orf05890-8075	Ruegeria_pomeroyi	Superscaffold2_2_4185009	WP_068345436.1: glycine cleavage system protein T [Ruegeria sp. ZGT118]
DH_bac_2973	orf06191-27003	Azospirillum_sp.	Superscaffold8_23_3839700	WP_026873248.1: chromosome partitioning protein ParA [Inquilinus limosus]
DH_bac_2970	orf06183-26997	Azospirillum_sp.	Superscaffold8_23_3839700	WP_059398469.1: thymidylate kinase [Azospirillum brasilense]
DH_bac_1136	orf03078-6456	Dinoroseobacter_shibae	Superscaffold2_2_4185009	WP_057793018.1: NAD(P)H-quinone oxidoreductase [Roseovarius atlanticus]
DH_bac_1135	orf03075-6455	Dinoroseobacter_shibae	Superscaffold2_2_4185009	WP_057793020.1: ubiquinone biosynthesis protein [Roseovarius atlanticus]
DH_bac_1424	orf04668-7367	Ruegeria_pomeroyi	Superscaffold2_2_4185009	WP_057792752.1: hypothetical protein [Roseovarius atlanticus]
DH_bac_2761	orf04657-26126	Azospirillum_sp.	Superscaffold8_23_3839700	WP_026988548.1: cytochrome c oxidase subunit I [Fodinicurvata fenggangensis]
DH_bac_2324	orf00153-23392	Azospirillum_sp.	Superscaffold8_23_3839700	WP_011389497.1: DNA gyrase subunit A [Rhodospirillum rubrum]
DH_bac_2778	orf04776-26198	Azospirillum_sp.	Superscaffold8_23_3839700	SEI45074.1: diguanylate cyclase (GGDEF) domain-containing protein [Pseudospirillum japonicum]
DH_bac_1224	orf03566-6737	Ruegeria_pomeroyi	Superscaffold2_2_4185009	WP_057792177.1: 30S ribosomal protein S1 [Roseovarius atlanticus]
DH_bac_837	orf01661-5637	Ruegeria_pomeroyi	Superscaffold2_2_4185009	WP_057791802.1: acetylglutamate kinase [Roseovarius atlanticus]
DH_bac_2440	orf01265-24104	Azospirillum_sp.	Superscaffold8_23_3839700	WP_045580010.1: elongation factor Ts [Azospirillum thiophilum]
DH_bac_1782	orf06206-8263	Ruegeria_pomeroyi	Superscaffold2_2_4185009	WP_057789356.1: 2-methylcitrate dehydratase [Roseovarius atlanticus]
DH_bac_1982	orf07090-8777	Ruegeria_pomeroyi	Superscaffold2_2_4185009	WP_057790343.1: AsnC family transcriptional regulator [Roseovarius atlanticus]
DH_bac_2773	orf04745-26175	Azospirillum_sp.	Superscaffold8_23_3839700	WP_051341377.1: [protein-PII] uridylyltransferase [Azospirillum halopraeferens]
DH_bac_1987	orf07106-8785	Ruegeria_pomeroyi	Superscaffold2_2_4185009	WP_057790204.1: glycosyl transferase [Roseovarius atlanticus]
DH_bac_1984	orf07097-8781	Ruegeria_pomeroyi	Superscaffold2_2_4185009	WP_057790345.1: 2-octaprenyl-6-methoxyphenyl hydroxylase [Roseovarius atlanticus]
DH_bac_743	orf01252-5406	Ruegeria_pomeroyi	Superscaffold2_2_4185009	WP_057790931.1: electron transfer flavoprotein-ubiquinone oxidoreductase [Roseovarius atlanticus]
DH_bac_629	orf00676-5052	Dinoroseobacter_shibae	Superscaffold2_2_4185009	WP_057796849.1: mesaconyl-CoA isomerase [Roseovarius atlanticus]
DH_bac_1989	orf07109-8787	Ruegeria_pomeroyi	Superscaffold2_2_4185009	WP_057790208.1: glutamyl-tRNA amidotransferase [Roseovarius atlanticus]
DH_bac_2530	orf02131-24636	Azospirillum_sp.	Superscaffold8_23_3839700	WP_014241217.1: UDP-N-acetylmuramoylalanyl-D-glutamyl-2, 6-diaminopimelate--D-alanyl-D-alanine ligase [Azospirillum brasilense]
DH_bac_1908	orf06779-8593	Ruegeria_pomeroyi	Superscaffold2_2_4185009	WP_057789900.1: hypothetical protein [Roseovarius atlanticus]
DH_bac_1636	orf05614-7922	Ruegeria_pomeroyi	Superscaffold2_2_4185009	WP_057793945.1: peptide chain release factor 1 [Roseovarius atlanticus]
DH_bac_1639	orf05630-7931	Ruegeria_pomeroyi	Superscaffold2_2_4185009	WP_057793930.1: leucyl aminopeptidase [Roseovarius atlanticus]
DH_bac_2398	orf00838-23838	Azospirillum_sp.	Superscaffold8_23_3839700	WP_029007051.1: phosphoribosylformylglycinamidine synthase II [Azospirillum halopraeferens]
DH_bac_2039	orf07366-8930	Dinoroseobacter_shibae	Superscaffold2_2_4185009	WP_057796103.1: pyrroloquinoline quinone biosynthesis protein PqqE [Roseovarius atlanticus]
DH_bac_1868	orf06585-8485	Ruegeria_pomeroyi	Superscaffold2_2_4185009	WP_057789721.1: pantetheine-phosphate adenylyltransferase [Roseovarius atlanticus]
DH_bac_1653	orf05699-7971	Ruegeria_pomeroyi	Superscaffold2_2_4185009	WP_057793870.1: molybdenum cofactor biosynthesis protein MoaA [Roseovarius atlanticus]
DH_bac_1656	orf05721-7982	Ruegeria_pomeroyi	Superscaffold2_2_4185009	WP_057793854.1: hypothetical protein [Roseovarius atlanticus]
DH_bac_2749	orf04457-25999	Azospirillum_sp.	Superscaffold8_23_3839700	-
DH_bac_1148	orf03179-6518	Ruegeria_pomeroyi	Superscaffold2_2_4185009	WP_057794485.1: NADH pyrophosphatase [Roseovarius atlanticus]
DH_bac_4725	orf03762-1789	Ensifer_adhaerens	Superscaffold1_5_4440738	WP_067339559.1: transcriptional regulator [Stappia indica]
DH_bac_1144	orf03120-6476	Dinoroseobacter_shibae	Superscaffold2_2_4185009	WP_057794493.1: nitrile hydratase subunit alpha [Roseovarius atlanticus]
DH_bac_5725	orf09370-4471	Azospirillum_sp.	Superscaffold1_5_4440738	WP_067223553.1: heat-shock protein Hsp20 [Stappia indica]
DH_bac_2960	orf06107-26952	Azospirillum_sp.	Superscaffold8_23_3839700	WP_027288440.1: c-type cytochrome biogenesis protein CcmF [Rhodovibrio salinarum]
DH_bac_1255	orf03705-6822	Dinoroseobacter_shibae	Superscaffold2_2_4185009	WP_057792363.1: sulfur oxidation protein [Roseovarius atlanticus]
DH_bac_803	orf01514-5556	Dinoroseobacter_shibae	Superscaffold2_2_4185009	WP_057793256.1: ABC transporter substrate-binding protein [Roseovarius atlanticus]
DH_bac_2571	orf02403-24795	Azospirillum_sp.	Superscaffold8_23_3839700	WP_067560066.1: hypothetical protein [Oceanibaculum pacificum]
DH_bac_2800	orf04949-26295	Azospirillum_sp.	Superscaffold8_23_3839700	KJS34338.1: chemotaxis protein, partial [Rhodospirillaceae bacterium BRH_c57]
DH_bac_1798	orf06299-8313	Ruegeria_pomeroyi	Superscaffold2_2_4185009	WP_057789463.1: phosphate acyltransferase [Roseovarius atlanticus]
DH_bac_975	orf02329-6040	Ruegeria_pomeroyi	Superscaffold2_2_4185009	WP_057791306.1: peptidase M16 [Roseovarius atlanticus]
DH_bac_2515	orf01988-24548	Azospirillum_sp.	Superscaffold8_23_3839700	WP_046508074.1: 3-deoxy-7-phosphoheptulonate synthase [Kiloniella litopenaei]
DH_bac_2853	orf05310-26496	Azospirillum_sp.	Superscaffold8_23_3839700	SDD64025.1: small subunit ribosomal protein S5 [Rhodospira trueperi]
DH_bac_637	orf00719-5076	Ruegeria_pomeroyi	Superscaffold2_2_4185009	WP_057794246.1: RNase adaptor protein RapZ [Roseovarius atlanticus]
DH_bac_2352	orf00327-23507	Azospirillum_sp.	Superscaffold8_23_3839700	WP_008943649.1: endopeptidase La [Oceanibaculum indicum]
DH_bac_632	orf00691-5061	Ruegeria_pomeroyi	Superscaffold2_2_4185009	WP_057794225.1: DNA topoisomerase IV subunit A [Roseovarius atlanticus]
DH_bac_2046	orf07412-8956	Dinoroseobacter_shibae	Superscaffold2_2_4185009	WP_057796140.1: choline dehydrogenase [Roseovarius atlanticus]
DH_bac_1853	orf06538-8460	Ruegeria_pomeroyi	Superscaffold2_2_4185009	WP_057789670.1: C4-dicarboxylate ABC transporter [Roseovarius atlanticus]
DH_bac_2456	orf01467-24227	Azospirillum_sp.	Superscaffold8_23_3839700	WP_044434338.1: acyl-CoA dehydrogenase [Skermanella aerolata]
DH_bac_1919	orf06828-8620	Ruegeria_pomeroyi	Superscaffold2_2_4185009	WP_057789936.1: lipopolysaccharide biosynthesis protein [Roseovarius atlanticus]
DH_bac_2045	orf07407-8953	Dinoroseobacter_shibae	Superscaffold2_2_4185009	WP_057796137.1: TRAP transporter [Roseovarius atlanticus]
DH_bac_5222	orf06813-3246	Ruegeria_pomeroyi	Superscaffold1_5_4440738	AAV95626.1: amino acid ABC transporter, permease protein [Ruegeria pomeroyi DSS-3]
DH_bac_2458	orf01482-24236	Azospirillum_sp.	Superscaffold8_23_3839700	WP_062959917.1: chemotaxis protein [Thalassospira xiamenensis]
DH_bac_1314	orf04041-6997	Dinoroseobacter_shibae	Superscaffold2_2_4185009	WP_057796419.1: MATE family multidrug exporter [Roseovarius atlanticus]
DH_bac_2886	orf05517-26616	Azospirillum_sp.	Superscaffold8_23_3839700	WP_028098754.1: bifunctional ornithine acetyltransferase/N-acetylglutamate synthase [Dongia sp. URHE0060]
DH_bac_1312	orf04034-6992	Ruegeria_pomeroyi	Superscaffold2_2_4185009	WP_057796429.1: acyl-CoA dehydrogenase [Roseovarius atlanticus]
DH_bac_1310	orf04021-6985	Ruegeria_pomeroyi	Superscaffold2_2_4185009	WP_057796437.1: Type II secretory pathway, pullulanase PulA [Roseovarius atlanticus]
DH_bac_2526	orf02100-24620	Azospirillum_sp.	Superscaffold8_23_3839700	SDO97028.1: alanine dehydrogenase [Pseudomonas jinjuensis]
DH_bac_2954	orf06052-26930	Azospirillum_sp.	Superscaffold8_23_3839700	WP_014238848.1: transcription termination/antitermination protein NusA [Azospirillum brasilense]
DH_bac_2957	orf06087-26944	Azospirillum_sp.	Superscaffold8_23_3839700	WP_019645463.1: adenosylhomocysteinase [Novispirillum itersonii]
DH_bac_2700	orf04006-25721	Azospirillum_sp.	Superscaffold8_23_3839700	SDK83323.1: formate dehydrogenase major subunit [Albidovulum xiamenense]
DH_bac_2708	orf04070-25764	Azospirillum_sp.	Superscaffold8_23_3839700	EKE76350.1: excinulease of the UvrABC repair system [Oceanibaculum indicum P24]
DH_bac_1244	orf03650-6793	Ruegeria_pomeroyi	Superscaffold2_2_4185009	WP_074620291.1: ABC transporter substrate-binding protein [Mameliella alba]
DH_bac_1245	orf03654-6795	Ruegeria_pomeroyi	Superscaffold2_2_4185009	WP_043139944.1: polar amino acid ABC transporter permease [Mameliella alba]
DH_bac_1017	orf02542-6150	Dinoroseobacter_shibae	Superscaffold2_2_4185009	WP_057791622.1: voltage-gated sodium channel [Roseovarius atlanticus]
DH_bac_2793	orf04889-26262	Azospirillum_sp.	Superscaffold8_23_3839700	WP_028796072.1: dihydrolipoyl dehydrogenase [Thalassobaculum salexigens]
DH_bac_5650	orf09005-4284	Azospirillum_sp.	Superscaffold1_5_4440738	WP_019014852.1: VOC family protein [Elioraea tepidiphila]
DH_bac_2349	orf00324-23504	Azospirillum_sp.	Superscaffold8_23_3839700	WP_035363261.1: NADH dehydrogenase [Dongia sp. URHE0060]
DH_bac_1564	orf05323-7756	Dinoroseobacter_shibae	Superscaffold2_2_4185009	WP_057793642.1: metal ABC transporter permease [Roseovarius atlanticus]
DH_bac_2535	orf02164-24652	Azospirillum_sp.	Superscaffold8_23_3839700	WP_027289369.1: DNA ligase (NAD(+)) LigA [Rhodovibrio salinarum]
DH_bac_2714	orf04114-25788	Azospirillum_sp.	Superscaffold8_23_3839700	WP_067555950.1: succinate--CoA ligase subunit beta [Oceanibaculum pacificum]
DH_bac_2000	orf07157-8812	Ruegeria_pomeroyi	Superscaffold2_2_4185009	WP_057790249.1: phosphate starvation-inducible protein PhoH [Roseovarius atlanticus]
DH_bac_2807	orf04993-26324	Azospirillum_sp.	Superscaffold8_23_3839700	ACI99429.1: UvrD [Rhodospirillum centenum SW]
DH_bac_2719	orf04135-25802	Azospirillum_sp.	Superscaffold8_23_3839700	WP_075770111.1: pyruvate, phosphate dikinase [Rhodocista sp. MIMtkB3]
DH_bac_896	orf01953-5806	Ruegeria_pomeroyi	Superscaffold2_2_4185009	WP_057790516.1: glucan biosynthesis glucosyltransferase H [Roseovarius atlanticus]
DH_bac_2497	orf01874-24483	Azospirillum_sp.	Superscaffold8_23_3839700	WP_043948488.1: ribonuclease HI [Candidatus Phaeomarinobacter ectocarpi]
DH_bac_1092	orf02872-6340	Ruegeria_pomeroyi	Superscaffold2_2_4185009	WP_057790801.1: sodium:alanine symporter [Roseovarius atlanticus]
DH_bac_558	orf00325-4839	Ruegeria_pomeroyi	Superscaffold2_2_4185009	WP_057795212.1: ABC transporter ATP-binding protein [Roseovarius atlanticus]
DH_bac_646	orf00743-5089	Dinoroseobacter_shibae	Superscaffold2_2_4185009	WP_057794270.1: acyl-CoA dehydrogenase [Roseovarius atlanticus]
DH_bac_1494	orf04925-7510	Ruegeria_pomeroyi	Superscaffold2_2_4185009	KZY29825.1: glycine--tRNA ligase subunit beta [Roseovarius sp. HI0049]
DH_bac_553	orf00292-4822	Ruegeria_pomeroyi	Superscaffold2_2_4185009	WP_057795235.1: hypothetical protein [Roseovarius atlanticus]
DH_bac_2947	orf06011-26904	Azospirillum_sp.	Superscaffold8_23_3839700	WP_022727376.1: formate dehydrogenase subunit alpha [Fodinicurvata sediminis]
DH_bac_1926	orf06853-8633	Ruegeria_pomeroyi	Superscaffold2_2_4185009	WP_057789961.1: DNA repair protein RecN [Roseovarius atlanticus]
DH_bac_1716	orf05934-8103	Ruegeria_pomeroyi	Superscaffold2_2_4185009	WP_057789157.1: 3-hydroxy-2-methylbutyryl-CoA dehydrogenase [Roseovarius atlanticus]
DH_bac_2742	orf04389-25957	Dinoroseobacter_shibae	Superscaffold8_23_3839700	WP_033069673.1: C4-dicarboxylate ABC transporter substrate-binding protein [Thalassospira australica]
DH_bac_2917	orf05757-26761	Azospirillum_sp.	Superscaffold8_23_3839700	EWY40275.1: cobyric acid synthase [Skermanella stibiiresistens SB22]
DH_bac_2373	orf00531-23643	Azospirillum_sp.	Superscaffold8_23_3839700	WP_007675976.1: adenylate/guanylate cyclase [alpha proteobacterium BAL199]
DH_bac_2822	orf05117-26386	Azospirillum_sp.	Superscaffold8_23_3839700	WP_043743076.1: exodeoxyribonuclease VII large subunit [Magnetospirillum magneticum]
DH_bac_2379	orf00585-23680	Azospirillum_sp.	Superscaffold8_23_3839700	WP_067558132.1: amidophosphoribosyltransferase [Oceanibaculum pacificum]
DH_bac_2473	orf01644-24336	Azospirillum_sp.	Superscaffold8_23_3839700	WP_008944649.1: 30S ribosomal protein S9 [Oceanibaculum indicum]
DH_bac_2470	orf01623-24325	Azospirillum_sp.	Superscaffold8_23_3839700	WP_013651820.1: ABC transporter ATP-binding protein [Polymorphum gilvum]
DH_bac_2474	orf01649-24340	Azospirillum_sp.	Superscaffold8_23_3839700	WP_067553274.1: enoyl-CoA hydratase [Oceanibaculum pacificum]
DH_bac_991	orf02415-6084	Ruegeria_pomeroyi	Superscaffold2_2_4185009	KJS45602.1: membrane protein [Roseovarius sp. BRH_c41]
DH_bac_2570	orf02393-24787	Azospirillum_sp.	Superscaffold8_23_3839700	WP_051562497.1: 2-isopropylmalate synthase [Dongia sp. URHE0060]
DH_bac_1574	orf05374-7781	Ruegeria_pomeroyi	Superscaffold2_2_4185009	WP_057793765.1: Fe3+/spermidine/putrescine ABC transporter ATP-binding protein [Roseovarius atlanticus]
DH_bac_2397	orf00832-23834	Azospirillum_sp.	Superscaffold8_23_3839700	WP_037255667.1: methyl-accepting chemotaxis protein [Rhodovibrio salinarum]
DH_bac_2576	orf02472-24827	Azospirillum_sp.	Superscaffold8_23_3839700	WP_044433636.1: ATP synthase subunit beta [Skermanella aerolata]
DH_bac_1472	orf04841-7465	Dinoroseobacter_shibae	Superscaffold2_2_4185009	WP_057793576.1: metallophosphoesterase [Roseovarius atlanticus]
DH_bac_1476	orf04862-7475	Dinoroseobacter_shibae	Superscaffold2_2_4185009	-
DH_bac_1474	orf04853-7471	Ruegeria_pomeroyi	Superscaffold2_2_4185009	WP_057793563.1: transcriptional regulator [Roseovarius atlanticus]
DH_bac_2649	orf03403-25376	Dinoroseobacter_shibae	Superscaffold8_23_3839700	WP_072748050.1: ribonucleoside-diphosphate reductase, adenosylcobalamin-dependent [Pleomorphobacterium xiamenense]
DH_bac_2818	orf05067-26363	Azospirillum_sp.	Superscaffold8_23_3839700	WP_027287397.1: molecular chaperone DnaJ [Rhodovibrio salinarum]
DH_bac_2686	orf03839-25619	Azospirillum_sp.	Superscaffold8_23_3839700	KXJ52029.1: DNA polymerase [Thalassospira sp. Nap_22]
DH_bac_2418	orf01042-23965	Azospirillum_sp.	Superscaffold8_23_3839700	WP_007669987.1: valine--tRNA ligase [alpha proteobacterium BAL199]
DH_bac_1084	orf02836-6319	Ruegeria_pomeroyi	Superscaffold2_2_4185009	WP_057790768.1: zinc ABC transporter permease [Roseovarius atlanticus]
DH_bac_4136	orf00021-887	Azospirillum_sp.	000287F_arrow_pilon	EBA06968.1: hypothetical protein SSE37_00815 [Sagittula stellata E-37]
DH_bac_719	orf01141-5341	Dinoroseobacter_shibae	Superscaffold2_2_4185009	WP_057791025.1: glycerophosphodiester phosphodiesterase [Roseovarius atlanticus]
DH_bac_2935	orf05955-26873	Bradyrhizobium_sp.	Superscaffold8_23_3839700	WP_028099721.1: CarD family transcriptional regulator [Dongia sp. URHE0060]
DH_bac_2065	orf07552-9032	Ruegeria_pomeroyi	Superscaffold2_2_4185009	WP_057794705.1: oxidoreductase [Roseovarius atlanticus]
DH_bac_2417	orf01013-23947	Bradyrhizobium_sp.	Superscaffold8_23_3839700	WP_044432085.1: dihydroxy-acid dehydratase [Skermanella aerolata]
DH_bac_5509	orf08241-3901	Bradyrhizobium_sp.	Superscaffold1_5_4440738	WP_067224445.1: 4a-hydroxytetrahydrobiopterin dehydratase [Stappia indica]
DH_bac_915	orf02056-5866	Dinoroseobacter_shibae	Superscaffold2_2_4185009	WP_057790413.1: 3-beta hydroxysteroid dehydrogenase [Roseovarius atlanticus]
DH_bac_2764	orf04675-26136	Bradyrhizobium_sp.	Superscaffold8_23_3839700	WP_028793670.1: lysine--tRNA ligase [Thalassobaculum salexigens]
DH_bac_1933	orf06887-8650	Ruegeria_pomeroyi	Superscaffold2_2_4185009	WP_057789990.1: UDP-N-acetylmuramoyl-L-alanine--D-glutamate ligase [Roseovarius atlanticus]
DH_bac_1484	orf04883-7488	Ruegeria_pomeroyi	Superscaffold2_2_4185009	WP_057793540.1: signal recognition particle-docking protein FtsY [Roseovarius atlanticus]
DH_bac_281	orf01811-28467	Bradyrhizobium_sp.	Superscaffold9_1_3734931	WP_052213606.1: type I secretion system permease/ATPase [Belnapia sp. F-4-1]
DH_bac_540	orf00188-4771	Dinoroseobacter_shibae	Superscaffold2_2_4185009	WP_057796337.1: peptide ABC transporter substrate-binding protein [Roseovarius atlanticus]
DH_bac_542	orf00199-4776	Dinoroseobacter_shibae	Superscaffold2_2_4185009	WP_057796343.1: ABC transporter ATP-binding protein [Roseovarius atlanticus]
DH_bac_1762	orf06115-8210	Ruegeria_pomeroyi	Superscaffold2_2_4185009	WP_057789270.1: AraC family transcriptional regulator [Roseovarius atlanticus]
DH_bac_5195	orf06638-3168	Bradyrhizobium_sp.	Superscaffold1_5_4440738	WP_072823529.1: cytochrome [Bradyrhizobium erythrophlei]
DH_bac_797	orf01469-5529	Dinoroseobacter_shibae	Superscaffold2_2_4185009	WP_057793224.1: purine nucleoside phosphorylase DeoD-type [Roseovarius atlanticus]
DH_bac_4180	orf00835-413	Bradyrhizobium_sp.	Superscaffold1_5_4440738	WP_067333729.1: hypothetical protein [Stappia indica]
DH_bac_4957	orf05212-2510	Bradyrhizobium_sp.	Superscaffold1_5_4440738	WP_067216817.1: L,D-transpeptidase [Stappia indica]
DH_bac_1266	orf03766-6852	Ruegeria_pomeroyi	Superscaffold2_2_4185009	WP_057792307.1: carnitine 3-dehydrogenase [Roseovarius atlanticus]
DH_bac_1075	orf02807-6303	Ruegeria_pomeroyi	Superscaffold2_2_4185009	WP_057790707.1: LacI family transcriptional regulator [Roseovarius atlanticus]
DH_bac_1178	orf03318-6603	Ruegeria_pomeroyi	Superscaffold2_2_4185009	WP_057792052.1: hypothetical protein [Roseovarius atlanticus]
DH_bac_1261	orf03744-6843	Ruegeria_pomeroyi	Superscaffold2_2_4185009	WP_057792321.1: two-component system response regulator [Roseovarius atlanticus]
DH_bac_1468	orf04829-7459	Ruegeria_pomeroyi	Superscaffold2_2_4185009	WP_057792942.1: lipoate-protein ligase B [Roseovarius atlanticus]
DH_bac_1371	orf04371-7199	Dinoroseobacter_shibae	Superscaffold2_2_4185009	WP_057792500.1: gamma-glutamyltransferase [Roseovarius atlanticus]
DH_bac_4835	orf04433-2112	Bradyrhizobium_sp.	Superscaffold1_5_4440738	WP_021225992.1: hypothetical protein [Sphingobium lactosutens]
DH_bac_1755	orf06083-8191	Ruegeria_pomeroyi	Superscaffold2_2_4185009	WP_057789239.1: trimethylamine methyltransferase [Roseovarius atlanticus]
DH_bac_1251	orf03688-6813	Bradyrhizobium_sp.	Superscaffold2_2_4185009	WP_057792380.1: hypothetical protein [Roseovarius atlanticus]
DH_bac_4737	orf03808-1817	Bradyrhizobium_sp.	Superscaffold1_5_4440738	WP_067220993.1: Co2+/Mg2+ efflux protein ApaG [Stappia indica]
DH_bac_2804	orf04972-26310	Bradyrhizobium_sp.	Superscaffold8_23_3839700	WP_011475110.1: 4-hydroxybenzoate octaprenyltransferase [Rhodopseudomonas palustris]
DH_bac_2656	orf03539-25453	Bradyrhizobium_sp.	Superscaffold8_23_3839700	AAY82840.1: predicted oxidoreductase [uncultured bacterium MedeBAC46A06]
DH_bac_2715	orf04116-25789	Bradyrhizobium_sp.	Superscaffold8_23_3839700	WP_066135409.1: hypothetical protein [Haematospirillum jordaniae]
DH_bac_909	orf02024-5851	Dinoroseobacter_shibae	Superscaffold2_2_4185009	WP_057790435.1: hypothetical protein [Roseovarius atlanticus]
DH_bac_706	orf01068-5298	Ruegeria_pomeroyi	Superscaffold2_2_4185009	WP_057791101.1: methionyl-tRNA formyltransferase [Roseovarius atlanticus]
DH_bac_705	orf01067-5297	Ruegeria_pomeroyi	Superscaffold2_2_4185009	WP_057791103.1: hypothetical protein [Roseovarius atlanticus]
DH_bac_1086	orf02850-6326	Bradyrhizobium_sp.	Superscaffold2_2_4185009	WP_057790783.1: aspartate aminotransferase family protein [Roseovarius atlanticus]
DH_bac_2585	orf02625-24910	Bradyrhizobium_sp.	Superscaffold8_23_3839700	WP_046020328.1: ABC transporter ATP-binding protein [Magnetospira sp. QH-2]
DH_bac_549	orf00252-4802	Bradyrhizobium_sp.	Superscaffold2_2_4185009	WP_027263948.1: alkylhydroperoxidase [Sedimentitalea nanhaiensis]
DH_bac_2079	orf07632-9075	Ruegeria_pomeroyi	Superscaffold2_2_4185009	WP_057794777.1: RNA polymerase sigma factor RpoD [Roseovarius atlanticus]
DH_bac_5157	orf06405-3064	Burkholderia_sp.	Superscaffold1_5_4440738	WP_067340672.1: dipeptide ABC transporter ATP-binding protein DppD [Stappia indica]
DH_bac_2072	orf07596-9053	Ruegeria_pomeroyi	Superscaffold2_2_4185009	WP_057794739.1: peptidase M19 [Roseovarius atlanticus]
DH_bac_2071	orf07593-9052	Ruegeria_pomeroyi	Superscaffold2_2_4185009	WP_057794737.1: aldehyde dehydrogenase family protein [Roseovarius atlanticus]
DH_bac_5353	orf07517-3563	Burkholderia_sp.	Superscaffold1_5_4440738	WP_067336701.1: trehalose-6-phosphate synthase [Stappia indica]
DH_bac_473	orf04020-30176	Ensifer_adhaerens	Superscaffold9_1_3734931	WP_029640908.1: nitrite reductase large subunit [alpha proteobacterium Mf 1.05b.01]
DH_bac_788	orf01436-5508	Ruegeria_pomeroyi	Superscaffold2_2_4185009	WP_057793195.1: phosphoglycerate mutase (2,3-diphosphoglycerate-independent) [Roseovarius atlanticus]
DH_bac_917	orf02074-5878	Streptomyces_sp.	Superscaffold2_2_4185009	WP_057794893.1: iron dicitrate ABC transporter ATP-binding protein [Roseovarius atlanticus]
DH_bac_1776	orf06176-8247	Ruegeria_pomeroyi	Superscaffold2_2_4185009	WP_057789334.1: GTPase HflX [Roseovarius atlanticus]
DH_bac_783	orf01423-5501	Ruegeria_pomeroyi	Superscaffold2_2_4185009	WP_057793184.1: glycine/betaine ABC transporter substrate-binding protein [Roseovarius atlanticus]
DH_bac_782	orf01418-5499	Ruegeria_pomeroyi	Superscaffold2_2_4185009	WP_057793182.1: ABC transporter ATP-binding protein [Roseovarius atlanticus]
DH_bac_1827	orf06408-8389	Ruegeria_pomeroyi	Superscaffold2_2_4185009	WP_057789581.1: methyltetrahydrofolate--corrinoid methyltransferase [Roseovarius atlanticus]
DH_bac_5780	orf00008-1140	Dinoroseobacter_shibae	000335F_arrow_pilon	WP_008331259.1: 6-O-methylguanine DNA methyltransferase [Maritimibacter alkaliphilus]
DH_bac_27	orf00447-30882	Synechococcus_sp.	Superscaffold10_1_3738885	WP_066223815.1: glycine dehydrogenase (aminomethyl-transferring) [Balneola sp. EhC07]
DH_bac_1608	orf00033-851	Ruegeria_pomeroyi	000274F_arrow_pilon	WP_008328669.1: penicillin acylase [Maritimibacter alkaliphilus]
DH_bac_3272	orf00022-1173	Ruegeria_pomeroyi	000337F_arrow_pilon	WP_008331453.1: GGDEF domain-containing protein [Maritimibacter alkaliphilus]
DH_bac_1619	orf00018-840	Ruegeria_pomeroyi	000274F_arrow_pilon	EAQ13713.1: Probable queuine tRNA ribosyltransferase [Maritimibacter alkaliphilus HTCC2654]
DH_bac_1776	orf00035-853	Ruegeria_pomeroyi	000274F_arrow_pilon	ENN87050.1: hypothetical protein RHSP_12361 [Rhizobium freirei PRF 81]
