# Supplementary material for: Insights into the Ancient Adaptation to Intertidal Environments by Red Algae Based on a Genomic and Multiomics Investigation of Neoporphyra haitanensis
Source: Mol Biol Evol. 2021 Nov 3;39(1):msab315. doi: 10.1093/molbev/msab315 (PMC8752119; doi:10.1093/molbev/msab315)
Supplement: msab315_Supplementary_Data [file msab315_supplementary_data.zip › Data S9 - HGT_candidate.xlsx]

## Sheet: Sheet1
Gene	AI Score	Chr_location	Hit_groups	Categorization
Pha000152	1	Superscaffold1	archaea|bacteria|protozoa|plant	Weak
Pha000468	1	Superscaffold1	fungi|bacteria|archaea	Weak		Strong	267
Pha001443	1	Superscaffold1	archaea|bacteria|plasmid|plant	Weak		Partial	33
Pha002226	1	Superscaffold1	protozoa|plasmid|bacteria|vertebrate_other|plant|vertebrate_mammalian|invertebrate	Weak		Weak	189
Pha002231	1	Superscaffold1	fungi|protozoa|plasmid|viral|archaea|bacteria|plant	Weak		N.A.	33
Pha002365	1	Superscaffold1	fungi|protozoa|plasmid|bacteria|vertebrate_other|plant|vertebrate_mammalian|invertebrate	Weak
Pha002374	1	Superscaffold1	bacteria|plant|plasmid	Weak
Pha002431	1	Superscaffold1	plasmid|protozoa|archaea|MMETSP|bacteria|plant|invertebrate	Weak
Pha002680	1	Superscaffold1	archaea|bacteria|plasmid	Weak
Pha002960	1	Superscaffold1	protozoa|plasmid|bacteria|MMETSP|plant	Weak
Pha003132	1	Superscaffold1	fungi|protozoa|plasmid|bacteria|archaea|vertebrate_other|plant|vertebrate_mammalian|invertebrate	Weak
Pha004039	1	Superscaffold2	protozoa|bacteria|vertebrate_other|plant|vertebrate_mammalian|invertebrate	Weak
Pha004322	1	Superscaffold2	fungi|plasmid|bacteria|vertebrate_mammalian|invertebrate	Weak
Pha004464	1	Superscaffold2	fungi|plasmid|protozoa|bacteria|vertebrate_other|plant|invertebrate	Weak
Pha005005	1	Superscaffold2	bacteria|protozoa|plasmid	Weak
Pha005192	1	Superscaffold3	invertebrate|vertebrate_other|bacteria	Weak
Pha005218	1	Superscaffold3	fungi|protozoa|plasmid|bacteria|plant|invertebrate	Weak
Pha005221	1	Superscaffold3	fungi|protozoa|plasmid|bacteria|invertebrate	Weak
Pha005786	1	Superscaffold3	bacteria|protozoa|plasmid|plant	Weak
Pha005916	1	Superscaffold3	fungi|protozoa|plasmid|bacteria|MMETSP|archaea|vertebrate_other|plant|vertebrate_mammalian|invertebrate	Weak
Pha007057	1	Superscaffold4	fungi|plasmid|protozoa|bacteria|MMETSP|archaea|vertebrate_other|plant|invertebrate	Weak
Pha007157	1	Superscaffold4	fungi|protozoa|plasmid|bacteria|plant|invertebrate	Weak
Pha008018	1	Superscaffold4	protozoa|plasmid|bacteria|MMETSP|plant|invertebrate	Weak
Pha008328	1	Superscaffold5	bacteria|plasmid	Weak
Pha008490	1	Superscaffold5	fungi|protozoa|plasmid|bacteria|MMETSP|archaea|plant|invertebrate	Weak
Pha008649	1	Superscaffold5	bacteria|plasmid	Weak
Pha009772	1	-	protozoa|plasmid|archaea|bacteria|plant	N.A.
Pha000085	2	Superscaffold1	fungi|protozoa|plasmid|bacteria|MMETSP|vertebrate_other|plant|invertebrate	Weak
Pha001085	2	Superscaffold1	plasmid|protozoa|bacteria|MMETSP|plant	Weak
Pha002556	2	Superscaffold1	fungi|protozoa|plasmid|bacteria|MMETSP|vertebrate_other|plant|vertebrate_mammalian|invertebrate	Weak
Pha002575	2	Superscaffold1	protozoa|archaea|bacteria|vertebrate_other|plant	Weak
Pha002581	2	Superscaffold1	fungi|protozoa|plasmid|bacteria|vertebrate_other|plant|vertebrate_mammalian|invertebrate	Weak
Pha002589	2	Superscaffold1	fungi|protozoa|plasmid|bacteria|vertebrate_other|plant|vertebrate_mammalian|invertebrate	Weak
Pha002755	2	Superscaffold1	fungi|protozoa|plasmid|viral|archaea|bacteria|MMETSP|vertebrate_other|plant|vertebrate_mammalian|invertebrate	Weak
Pha002947	2	Superscaffold1	fungi|protozoa|viral|plasmid|bacteria|MMETSP|archaea|vertebrate_other|plant|vertebrate_mammalian|invertebrate	Weak
Pha003720	2	Superscaffold2	archaea|protozoa|plasmid|bacteria	Weak
Pha003735	2	Superscaffold2	archaea|protozoa|plasmid|bacteria	Weak
Pha003744	2	Superscaffold2	archaea|protozoa|plasmid|bacteria	Weak
Pha004076	2	Superscaffold2	vertebrate_other|bacteria|plant	Weak
Pha004381	2	Superscaffold2	protozoa|plasmid|bacteria|plant|invertebrate	Weak
Pha004792	2	Superscaffold2	fungi|bacteria|protozoa|plant	Weak
Pha005240	2	Superscaffold3	protozoa|bacteria|plasmid|vertebrate_other	Weak
Pha005413	2	Superscaffold3	protozoa|bacteria|plasmid	Weak
Pha005910	2	Superscaffold3	fungi|protozoa|plasmid|bacteria|archaea|MMETSP|vertebrate_other|plant|vertebrate_mammalian|invertebrate	Weak
Pha006775	2	Superscaffold4	archaea|bacteria|plasmid	Weak
Pha007198	2	Superscaffold4	fungi|protozoa|bacteria|vertebrate_other|vertebrate_mammalian|invertebrate	Weak
Pha007657	2	Superscaffold4	bacteria|protozoa	Weak
Pha008099	2	Superscaffold5	bacteria|protozoa|plasmid|plant	Weak
Pha008682	2	Superscaffold5	protozoa|plasmid|archaea|bacteria|MMETSP|plant	Weak
Pha000053	3	Superscaffold1	fungi|bacteria|protozoa|plasmid	Weak
Pha000227	3	Superscaffold1	MMETSP|bacteria|protozoa|plant	Weak
Pha001239	3	Superscaffold1	protozoa|bacteria|plant	Weak
Pha002036	3	Superscaffold1	bacteria|plasmid	Weak
Pha002674	3	Superscaffold1	bacteria|protozoa	Weak
Pha003154	3	Superscaffold1	bacteria|protozoa|plant	Weak
Pha003458	3	Superscaffold2	fungi|plasmid|protozoa|bacteria|plant|invertebrate	Weak
Pha003520	3	Superscaffold2	invertebrate|bacteria|protozoa	Weak
Pha003830	3	Superscaffold2	fungi|protozoa|bacteria|vertebrate_other|plant|vertebrate_mammalian|invertebrate	Weak
Pha003839	3	Superscaffold2	fungi|protozoa|bacteria|MMETSP|vertebrate_other|plant|vertebrate_mammalian|invertebrate	Weak
Pha004175	3	Superscaffold2	protozoa|plasmid|archaea|bacteria|vertebrate_other|plant|vertebrate_mammalian|invertebrate	Weak
Pha004933	3	Superscaffold2	protozoa|plasmid|archaea|bacteria|vertebrate_other|invertebrate	Weak
Pha005189	3	Superscaffold3	fungi|plasmid|archaea|bacteria|invertebrate	Weak
Pha005443	3	Superscaffold3	fungi|plasmid|bacteria|plant|invertebrate	Weak
Pha006312	3	Superscaffold3	fungi|protozoa|plasmid|bacteria|invertebrate	Weak
Pha006333	3	Superscaffold3	invertebrate|bacteria	Weak
Pha007792	3	Superscaffold4	fungi|bacteria|protozoa|plasmid	Weak
Pha007923	3	Superscaffold4	fungi|protozoa|plasmid|archaea|bacteria|vertebrate_other	Weak
Pha007944	3	Superscaffold4	protozoa|plasmid|bacteria|plant|vertebrate_mammalian|invertebrate|plastid	Weak
Pha008211	3	Superscaffold5	fungi|plasmid|protozoa|bacteria|vertebrate_other|plant|vertebrate_mammalian|invertebrate	Weak
Pha008274	3	Superscaffold5	bacteria|protozoa|plant	Weak
Pha008994	3	Superscaffold5	fungi|protozoa|archaea|bacteria|vertebrate_other|plant|vertebrate_mammalian|invertebrate	Weak
Pha000081	4	Superscaffold1	protozoa|plasmid|bacteria|MMETSP|plant	Weak
Pha000306	4	Superscaffold1	fungi|protozoa|plasmid|viral|bacteria|archaea|vertebrate_other|plant|vertebrate_mammalian|invertebrate	Weak
Pha000370	4	Superscaffold1	fungi|protozoa|plasmid|archaea|bacteria|plant|invertebrate	Weak
Pha001069	4	Superscaffold1	bacteria|protozoa|plasmid|plant	Weak
Pha001202	4	Superscaffold1	protozoa|bacteria|plant|plasmid	Weak
Pha001405	4	Superscaffold1	fungi|bacteria|plant	Weak
Pha004149	4	Superscaffold2	protozoa|plasmid|bacteria|MMETSP|plant|vertebrate_mammalian	Weak
Pha004427	4	Superscaffold2	fungi|protozoa|bacteria|vertebrate_other|plant|vertebrate_mammalian|invertebrate	Weak
Pha004509	4	Superscaffold2	plasmid|bacteria|MMETSP|plant|invertebrate	Weak
Pha005048	4	Superscaffold2	archaea|bacteria|protozoa|plant	Weak
Pha005584	4	Superscaffold3	fungi|protozoa|plasmid|bacteria|vertebrate_other|plant|invertebrate	Weak
Pha005907	4	Superscaffold3	fungi|protozoa|plasmid|bacteria|vertebrate_other|plant|invertebrate	Weak
Pha006435	4	Superscaffold3	protozoa|bacteria|plasmid|plant	Weak
Pha006859	4	Superscaffold4	MMETSP|bacteria|plant|protozoa	Weak
Pha007791	4	Superscaffold4	fungi|plasmid|bacteria|archaea|vertebrate_other|vertebrate_mammalian|invertebrate	Weak
Pha007936	4	Superscaffold4	protozoa|plasmid|bacteria|plant|invertebrate	Weak
Pha008741	4	Superscaffold5	fungi|protozoa|plasmid|bacteria|archaea|vertebrate_other|plant|vertebrate_mammalian|invertebrate	Weak
Pha008774	4	Superscaffold5	fungi|plasmid|protozoa|bacteria|archaea|vertebrate_other|plant|vertebrate_mammalian|invertebrate	Weak
Pha009042	4	Superscaffold5	protozoa|plasmid|viral|bacteria|plant	Weak
Pha000289	5	Superscaffold1	archaea|protozoa|bacteria|plant	Weak
Pha000317	5	Superscaffold1	fungi|plasmid|protozoa|bacteria|vertebrate_other|plant|invertebrate	Weak
Pha001168	5	Superscaffold1	fungi|protozoa|bacteria|archaea|MMETSP|vertebrate_other|plant|vertebrate_mammalian|invertebrate	Weak
Pha001232	5	Superscaffold1	protozoa|plasmid|bacteria|plant|invertebrate	Weak
Pha002502	5	Superscaffold1	fungi|protozoa|plasmid|bacteria|archaea|vertebrate_other|plant|vertebrate_mammalian|invertebrate	Weak
Pha002661	5	Superscaffold1	fungi|plasmid|archaea|bacteria|vertebrate_other|plant|vertebrate_mammalian|invertebrate	Weak
Pha003396	5	Superscaffold2	fungi|protozoa|bacteria|archaea|MMETSP|vertebrate_other|plant|vertebrate_mammalian|invertebrate	Weak
Pha003522	5	Superscaffold2	fungi|protozoa|bacteria|MMETSP|archaea|plant|invertebrate	Weak
Pha004141	5	Superscaffold2	fungi|protozoa|bacteria|MMETSP|vertebrate_other|plant|vertebrate_mammalian|invertebrate	Weak
Pha004466	5	Superscaffold2	fungi|protozoa|plasmid|bacteria|MMETSP|vertebrate_other|plant|vertebrate_mammalian|invertebrate	Weak
Pha004502	5	Superscaffold2	bacteria|plant	Weak
Pha005003	5	Superscaffold2	fungi|protozoa|plasmid|bacteria|vertebrate_other|plant|vertebrate_mammalian|invertebrate	Weak
Pha006846	5	Superscaffold4	fungi|protozoa|plasmid|bacteria|plant|invertebrate	Weak
Pha007214	5	Superscaffold4	protozoa|plasmid|archaea|MMETSP|bacteria|plant|vertebrate_mammalian	Weak
Pha007268	5	Superscaffold4	protozoa|plasmid|archaea|bacteria|plant|invertebrate	Weak
Pha007802	5	Superscaffold4	protozoa|plasmid|bacteria|vertebrate_other|plant|vertebrate_mammalian|invertebrate	Weak
Pha008008	5	Superscaffold4	fungi|protozoa|plasmid|archaea|MMETSP|bacteria|vertebrate_other|plant|vertebrate_mammalian|invertebrate	Weak
Pha008451	5	Superscaffold5	fungi|plasmid|archaea|bacteria|plant	Weak
Pha008543	5	Superscaffold5	protozoa|plasmid|archaea|bacteria|plant	Weak
Pha001058	6	Superscaffold1	protozoa|plasmid|bacteria|MMETSP|vertebrate_other|plant|invertebrate	Weak
Pha001803	6	Superscaffold1	protozoa|bacteria|archaea|vertebrate_mammalian|invertebrate	Weak
Pha002381	6	Superscaffold1	fungi|protozoa|plasmid|bacteria|vertebrate_other|plant|vertebrate_mammalian|invertebrate	Weak
Pha003034	6	Superscaffold1	fungi|protozoa|plasmid|archaea|bacteria|plant|vertebrate_mammalian	Weak
Pha003851	6	Superscaffold2	fungi|bacteria|plant	Weak
Pha003895	6	Superscaffold2	fungi|protozoa|plasmid|bacteria|archaea|plant|vertebrate_mammalian	Weak
Pha003930	6	Superscaffold2	archaea|plant|bacteria	Weak
Pha004624	6	Superscaffold2	bacteria|protozoa	Weak
Pha004827	6	Superscaffold2	vertebrate_other|bacteria	Weak
Pha004879	6	Superscaffold2	protozoa|plasmid|bacteria|archaea|vertebrate_other|vertebrate_mammalian|invertebrate	Weak
Pha005383	6	Superscaffold3	fungi|plasmid|archaea|bacteria|invertebrate	Weak
Pha005678	6	Superscaffold3	fungi|bacteria|plant	Weak
Pha006028	6	Superscaffold3	protozoa|bacteria|plant|plasmid	Weak
Pha006827	6	Superscaffold4	invertebrate|bacteria|plasmid|plant	Weak
Pha007126	6	Superscaffold4	protozoa|plasmid|archaea|MMETSP|bacteria|plant|invertebrate	Weak
Pha007239	6	Superscaffold4	archaea|bacteria|plasmid|vertebrate_mammalian	Weak
Pha000445	7	Superscaffold1	archaea|protozoa|bacteria|plant	Weak
Pha000534	7	Superscaffold1	bacteria|plant	Weak
Pha000537	7	Superscaffold1	bacteria|plant	Weak
Pha000540	7	Superscaffold1	fungi|protozoa|plasmid|bacteria|plant|invertebrate	Weak
Pha001863	7	Superscaffold1	fungi|plasmid|protozoa|archaea|bacteria|vertebrate_other|plant|vertebrate_mammalian|invertebrate	Weak
Pha002425	7	Superscaffold1	plasmid|protozoa|bacteria|MMETSP|plant|invertebrate	Weak
Pha003365	7	Superscaffold2	bacteria|plant	Weak
Pha004244	7	Superscaffold2	protozoa|plasmid|archaea|MMETSP|bacteria|plant	Weak
Pha004952	7	Superscaffold2	fungi|protozoa|bacteria|archaea|vertebrate_other|plant|vertebrate_mammalian|invertebrate	Weak
Pha005438	7	Superscaffold3	fungi|protozoa|plasmid|bacteria|archaea|vertebrate_other|plant|vertebrate_mammalian|invertebrate	Weak
Pha005968	7	Superscaffold3	bacteria|protozoa|plasmid|plant	Weak
Pha006048	7	Superscaffold3	fungi|invertebrate|bacteria	Weak
Pha006051	7	Superscaffold3	protozoa|bacteria|plasmid	Weak
Pha006063	7	Superscaffold3	protozoa|plasmid|bacteria|plant|invertebrate	Weak
Pha006521	7	Superscaffold3	invertebrate|bacteria|protozoa	Weak
Pha007346	7	Superscaffold4	protozoa|bacteria|plant	Weak
Pha007863	7	Superscaffold4	protozoa|plasmid|bacteria|MMETSP|plant	Weak
Pha008306	7	Superscaffold5	fungi|protozoa|plasmid|bacteria|plant|invertebrate	Weak
Pha008346	7	Superscaffold5	fungi|plasmid|bacteria|archaea|invertebrate	Weak
Pha008471	7	Superscaffold5	invertebrate|bacteria|plasmid|fungi	Weak
Pha008609	7	Superscaffold5	MMETSP|bacteria|protozoa|plant	Weak
Pha008622	7	Superscaffold5	fungi|bacteria|plasmid|archaea	Weak
Pha000080	8	Superscaffold1	archaea|bacteria|protozoa|plasmid	Weak
Pha000301	8	Superscaffold1	fungi|protozoa|plasmid|bacteria|archaea|vertebrate_other|plant|invertebrate	Weak
Pha000664	8	Superscaffold1	fungi|protozoa|plasmid|archaea|bacteria|plant	Weak
Pha002358	8	Superscaffold1	bacteria|plant|plasmid	Weak
Pha003484	8	Superscaffold2	fungi|protozoa|bacteria|MMETSP|vertebrate_other|plant|vertebrate_mammalian|invertebrate	Weak
Pha004219	8	Superscaffold2	protozoa|bacteria|plasmid	Weak
Pha004749	8	Superscaffold2	bacteria|protozoa|plant	Weak
Pha004776	8	Superscaffold2	fungi|protozoa|plasmid|archaea|MMETSP|bacteria|plant	Weak
Pha005078	8	Superscaffold3	archaea|bacteria|plasmid	Weak
Pha005222	8	Superscaffold3	fungi|protozoa|plasmid|bacteria|plant|invertebrate	Weak
Pha005321	8	Superscaffold3	fungi|plasmid|protozoa|bacteria|plant|invertebrate	Weak
Pha005767	8	Superscaffold3	plasmid|bacteria|archaea|plant|invertebrate	Weak
Pha005999	8	Superscaffold3	protozoa|archaea|MMETSP|bacteria|plant	Weak
Pha006215	8	Superscaffold3	archaea|bacteria|plant|plasmid	Weak
Pha006704	8	Superscaffold4	protozoa|plasmid|bacteria|plant|invertebrate	Weak
Pha006865	8	Superscaffold4	fungi|protozoa|plasmid|bacteria|vertebrate_other|plant|invertebrate	Weak
Pha007205	8	Superscaffold4	fungi|invertebrate|bacteria|protozoa	Weak
Pha008711	8	Superscaffold5	fungi|protozoa|plasmid|bacteria|archaea|plant|invertebrate	Weak
Pha008720	8	Superscaffold5	protozoa|plasmid|archaea|bacteria|plant|invertebrate	Weak
Pha008857	8	Superscaffold5	archaea|bacteria|plasmid|plant	Weak
Pha000589	9	Superscaffold1	protozoa|bacteria|plant|plasmid	Weak
Pha000794	9	Superscaffold1	invertebrate|bacteria	Weak
Pha003230	9	Superscaffold2	fungi|protozoa|plasmid|bacteria|MMETSP|vertebrate_other|plant|vertebrate_mammalian|invertebrate	Weak
Pha003466	9	Superscaffold2	plasmid|bacteria|archaea|vertebrate_other|vertebrate_mammalian|invertebrate	Weak
Pha005730	9	Superscaffold3	fungi|protozoa|plasmid|bacteria|plant	Weak
Pha006044	9	Superscaffold3	fungi|protozoa|plasmid|bacteria|MMETSP|plant	Weak
Pha008440	9	Superscaffold5	invertebrate|bacteria|plant|plasmid	Weak
Pha001431	10	Superscaffold1	bacteria|plasmid|plant	Weak
Pha001865	10	Superscaffold1	archaea|bacteria|plasmid	Weak
Pha002470	10	Superscaffold1	fungi|protozoa|plasmid|bacteria|vertebrate_other|plant|invertebrate	Weak
Pha003107	10	Superscaffold1	bacteria|protozoa|plasmid|plant	Weak
Pha003335	10	Superscaffold2	fungi|protozoa|viral|plasmid|bacteria|vertebrate_other|plant|vertebrate_mammalian|invertebrate	Weak
Pha003574	10	Superscaffold2	protozoa|plasmid|archaea|bacteria|plant	Weak
Pha005052	10	Superscaffold2	protozoa|plasmid|bacteria|plant|vertebrate_mammalian|invertebrate	Weak
Pha006092	10	Superscaffold3	bacteria|protozoa	Weak
Pha006105	10	Superscaffold3	fungi|protozoa|plasmid|bacteria|plant|invertebrate	Weak
Pha006912	10	Superscaffold4	bacteria|protozoa	Weak
Pha007158	10	Superscaffold4	fungi|protozoa|plasmid|bacteria|plant|invertebrate	Weak
Pha007412	10	Superscaffold4	fungi|protozoa|plasmid|bacteria|plant	Weak
Pha007713	10	Superscaffold4	fungi|protozoa|plasmid|bacteria|plant|invertebrate	Weak
Pha008006	10	Superscaffold4	fungi|protozoa|plasmid|bacteria|archaea|vertebrate_other|plant|invertebrate	Weak
Pha008307	10	Superscaffold5	MMETSP|bacteria|protozoa|plasmid	Weak
Pha009051	10	Superscaffold5	protozoa|plasmid|bacteria|plant|invertebrate	Weak
Pha000332	11	Superscaffold1	fungi|protozoa|plasmid|bacteria|archaea|plant	Strong
Pha001097	11	Superscaffold1	fungi|protozoa|plasmid|archaea|bacteria|plant	Strong
Pha001459	11	Superscaffold1	bacteria|plasmid	Partial
Pha005927	11	Superscaffold3	bacteria	Strong
Pha005934	11	Superscaffold3	bacteria	Strong
Pha006393	11	Superscaffold3	fungi|protozoa|plasmid|bacteria|plant	Strong
Pha006962	11	Superscaffold4	fungi|protozoa|plasmid|archaea|bacteria|plant|invertebrate	Strong
Pha008299	11	Superscaffold5	fungi|protozoa|plasmid|bacteria|vertebrate_other|invertebrate	Strong
Pha009045	11	Superscaffold5	bacteria|protozoa	Partial
Pha000691	12	Superscaffold1	fungi|protozoa|plasmid|bacteria|vertebrate_other|plant|vertebrate_mammalian|invertebrate	Strong
Pha000880	12	Superscaffold1	bacteria|protozoa|plasmid|plant	Strong
Pha001279	12	Superscaffold1	bacteria	Strong
Pha001796	12	Superscaffold1	bacteria	Strong
Pha002692	12	Superscaffold1	bacteria|protozoa|plasmid|plant	Strong
Pha003047	12	Superscaffold1	bacteria|protozoa	Strong
Pha003278	12	Superscaffold2	protozoa|plasmid|archaea|bacteria|invertebrate	Strong
Pha003540	12	Superscaffold2	plasmid|archaea|bacteria|vertebrate_other|invertebrate	Strong
Pha004446	12	Superscaffold2	fungi|protozoa|plasmid|bacteria|archaea|vertebrate_other|plant|invertebrate	Partial
Pha004538	12	Superscaffold2	protozoa|bacteria|plant	Partial
Pha004589	12	Superscaffold2	protozoa|plasmid|archaea|bacteria|MMETSP|vertebrate_other|plant	Strong
Pha004661	12	Superscaffold2	fungi|protozoa|plasmid|bacteria|archaea|invertebrate	Strong
Pha005783	12	Superscaffold3	bacteria	Strong
Pha006083	12	Superscaffold3	fungi|protozoa|plasmid|bacteria|MMETSP|plant|invertebrate	Strong
Pha006091	12	Superscaffold3	bacteria|protozoa	Partial
Pha006423	12	Superscaffold3	bacteria	Strong
Pha006471	12	Superscaffold3	bacteria	Strong
Pha007372	12	Superscaffold4	bacteria|protozoa	Partial
Pha007691	12	Superscaffold4	bacteria	Strong
Pha008404	12	Superscaffold5	protozoa|plasmid|archaea|bacteria|plant|invertebrate	Partial
Pha008585	12	Superscaffold5	bacteria|protozoa	Partial
Pha008688	12	Superscaffold5	fungi|protozoa|plasmid|bacteria|vertebrate_other|plant|vertebrate_mammalian|invertebrate	Strong
Pha008976	12	Superscaffold5	bacteria	Strong
Pha009818	12	-	bacteria	N.A.
Pha000057	13	Superscaffold1	bacteria	Strong
Pha000504	13	Superscaffold1	bacteria|plasmid	Strong
Pha000514	13	Superscaffold1	bacteria|plasmid	Strong
Pha000563	13	Superscaffold1	protozoa|plasmid|bacteria|plant|invertebrate	Strong
Pha000660	13	Superscaffold1	fungi|plasmid|protozoa|archaea|bacteria|invertebrate	Strong
Pha002847	13	Superscaffold1	bacteria|protozoa|plasmid|vertebrate_mammalian	Strong
Pha003013	13	Superscaffold1	protozoa|bacteria|plasmid	Strong
Pha003202	13	Superscaffold1	bacteria	Strong
Pha003370	13	Superscaffold2	bacteria|protozoa	Partial
Pha003818	13	Superscaffold2	fungi|protozoa|plasmid|bacteria|plant	Partial
Pha004059	13	Superscaffold2	bacteria	Strong
Pha004269	13	Superscaffold2	protozoa|plasmid|bacteria|MMETSP|archaea|plant	Strong
Pha004365	13	Superscaffold2	fungi|protozoa|bacteria|plant	Strong
Pha005166	13	Superscaffold3	protozoa|plasmid|bacteria|archaea|vertebrate_other|plant|invertebrate	Strong
Pha005444	13	Superscaffold3	bacteria	Strong
Pha005563	13	Superscaffold3	protozoa|viral|bacteria|plant|invertebrate	Strong
Pha005566	13	Superscaffold3	protozoa|viral|bacteria|plant|invertebrate	Partial
Pha006001	13	Superscaffold3	fungi|protozoa|bacteria|archaea|vertebrate_other|plant|vertebrate_mammalian|invertebrate	Partial
Pha006878	13	Superscaffold4	bacteria|protozoa	Partial
Pha006973	13	Superscaffold4	protozoa|plasmid|bacteria|vertebrate_other|plant|vertebrate_mammalian|invertebrate	Strong
Pha007266	13	Superscaffold4	fungi|bacteria	Partial
Pha009115	13	Superscaffold5	archaea|bacteria|plasmid	Strong
Pha009181	13	Superscaffold5	fungi|protozoa|plasmid|bacteria|vertebrate_other|plant|vertebrate_mammalian|invertebrate	Strong
Pha000815	14	Superscaffold1	fungi|bacteria|protozoa|plasmid	Strong
Pha001737	14	Superscaffold1	bacteria	Strong
Pha001842	14	Superscaffold1	bacteria	Strong
Pha001846	14	Superscaffold1	bacteria	Strong
Pha005079	14	Superscaffold3	fungi|protozoa|plasmid|bacteria|archaea|invertebrate	Strong
Pha005750	14	Superscaffold3	fungi|bacteria|plasmid|plant	Strong
Pha007352	14	Superscaffold4	bacteria	Strong
Pha008021	14	Superscaffold4	fungi|protozoa|plasmid|archaea|bacteria|vertebrate_other|vertebrate_mammalian|invertebrate	Strong
Pha008320	14	Superscaffold5	protozoa|bacteria|MMETSP|vertebrate_other|plant|vertebrate_mammalian|invertebrate	Strong
Pha008788	14	Superscaffold5	bacteria	Strong
Pha008906	14	Superscaffold5	bacteria	Strong
Pha001989	15	Superscaffold1	protozoa|plasmid|archaea|bacteria|plant	Strong
Pha002802	15	Superscaffold1	bacteria	Strong
Pha002866	15	Superscaffold1	protozoa|plasmid|bacteria|vertebrate_other|plant|vertebrate_mammalian|invertebrate	Strong
Pha003427	15	Superscaffold2	invertebrate|protozoa|bacteria|plasmid	Strong
Pha003616	15	Superscaffold2	fungi|protozoa|plasmid|bacteria|vertebrate_other|invertebrate	Strong
Pha003976	15	Superscaffold2	fungi|protozoa|plasmid|bacteria|archaea|vertebrate_other|plant|vertebrate_mammalian|invertebrate	Strong
Pha004327	15	Superscaffold2	bacteria	Strong
Pha004385	15	Superscaffold2	plasmid|protozoa|bacteria|archaea|plant|vertebrate_mammalian|invertebrate	Strong
Pha004774	15	Superscaffold2	fungi|plasmid|protozoa|bacteria|vertebrate_other|plant|vertebrate_mammalian|invertebrate	Strong
Pha005688	15	Superscaffold3	protozoa|plasmid|bacteria|archaea|invertebrate	Partial
Pha007131	15	Superscaffold4	fungi|protozoa|plasmid|bacteria|invertebrate	Strong
Pha007410	15	Superscaffold4	fungi|bacteria|plasmid	Strong
Pha008378	15	Superscaffold5	archaea|bacteria|protozoa|plant	Strong
Pha008413	15	Superscaffold5	fungi|protozoa|plasmid|bacteria|archaea|invertebrate	Strong
Pha008460	15	Superscaffold5	archaea|bacteria|protozoa	Strong
Pha008678	15	Superscaffold5	bacteria|protozoa	Strong
Pha008962	15	Superscaffold5	protozoa|bacteria|plant|plasmid	Strong
Pha000151	16	Superscaffold1	fungi|protozoa|bacteria|plasmid	Strong
Pha000587	16	Superscaffold1	plasmid|archaea|bacteria|vertebrate_other|plant|vertebrate_mammalian|invertebrate	Strong
Pha001394	16	Superscaffold1	archaea|bacteria|protozoa	Partial
Pha001397	16	Superscaffold1	fungi|protozoa|plasmid|bacteria|invertebrate	Strong
Pha004001	16	Superscaffold2	bacteria	Strong
Pha004094	16	Superscaffold2	bacteria	Strong
Pha004262	16	Superscaffold2	fungi|protozoa|plasmid|bacteria|MMETSP|archaea|plant	Strong
Pha004940	16	Superscaffold2	archaea	Partial
Pha005454	16	Superscaffold3	bacteria|plasmid|plant	Strong
Pha007653	16	Superscaffold4	plasmid|protozoa|bacteria|MMETSP|plant	Strong
Pha007912	16	Superscaffold4	fungi|plasmid|protozoa|bacteria|MMETSP|archaea|plant|invertebrate	Strong
Pha008563	16	Superscaffold5	bacteria	Strong
Pha008618	16	Superscaffold5	bacteria|plasmid	Strong
Pha008712	16	Superscaffold5	protozoa|plasmid|archaea|bacteria|plant	Partial
Pha008961	16	Superscaffold5	fungi|plasmid|bacteria|archaea|vertebrate_other|invertebrate	Partial
Pha000765	17	Superscaffold1	bacteria|protozoa|plasmid	Strong
Pha001605	17	Superscaffold1	archaea|protozoa|bacteria|plant	Strong
Pha001704	17	Superscaffold1	bacteria	Strong
Pha006090	17	Superscaffold3	bacteria	Strong
Pha007770	17	Superscaffold4	archaea|bacteria|protozoa|plasmid	Strong
Pha009082	17	Superscaffold5	protozoa|plasmid|archaea|bacteria|plant	Partial
Pha000156	18	Superscaffold1	fungi|protozoa|viral|plasmid|bacteria|vertebrate_other|plant|vertebrate_mammalian|invertebrate	Strong
Pha000371	18	Superscaffold1	bacteria|protozoa	Strong
Pha000547	18	Superscaffold1	archaea|bacteria|plasmid|fungi	Strong
Pha001029	18	Superscaffold1	protozoa|plasmid|bacteria|vertebrate_other|invertebrate	Strong
Pha003277	18	Superscaffold2	bacteria	Strong
Pha003795	18	Superscaffold2	protozoa|plasmid|bacteria|archaea|vertebrate_mammalian|invertebrate	Strong
Pha005938	18	Superscaffold3	protozoa|bacteria|plasmid	Strong
Pha008016	18	Superscaffold4	protozoa|bacteria|MMETSP|plant	Strong
Pha008197	18	Superscaffold5	bacteria	Strong
Pha008646	18	Superscaffold5	fungi|plasmid|archaea|bacteria|plant	Strong
Pha008701	18	Superscaffold5	fungi|invertebrate|bacteria|protozoa	Strong
Pha008724	18	Superscaffold5	invertebrate|bacteria|plasmid	Strong
Pha000532	19	Superscaffold1	bacteria	Strong
Pha000895	19	Superscaffold1	fungi|protozoa|plasmid|bacteria|plant|invertebrate	Partial
Pha001188	19	Superscaffold1	fungi|protozoa|plasmid|archaea|bacteria|MMETSP|plant	Strong
Pha001267	19	Superscaffold1	fungi|plasmid|archaea|bacteria|other|invertebrate	Strong
Pha001980	19	Superscaffold1	invertebrate|bacteria|plasmid	Strong
Pha001981	19	Superscaffold1	archaea|bacteria|plasmid	Partial
Pha005082	19	Superscaffold3	archaea|protozoa|bacteria|plant	Strong
Pha005648	19	Superscaffold3	invertebrate|bacteria|plasmid|plant	Strong
Pha005829	19	Superscaffold3	protozoa|bacteria|plant|plasmid	Strong
Pha008821	19	Superscaffold5	archaea|bacteria|protozoa|plasmid	Strong
Pha009049	19	Superscaffold5	bacteria	Strong
Pha000584	20	Superscaffold1	archaea|bacteria|plasmid	Strong
Pha001882	20	Superscaffold1	protozoa|plasmid|archaea|bacteria|MMETSP|plant	Strong
Pha005872	20	Superscaffold3	vertebrate_other|bacteria	Strong
Pha006864	20	Superscaffold4	fungi|protozoa|plasmid|viral|archaea|bacteria|plant	Strong
Pha006941	20	Superscaffold4	protozoa|plasmid|bacteria|vertebrate_other|invertebrate	Strong
Pha007498	20	Superscaffold4	archaea|bacteria	Partial
Pha007561	20	Superscaffold4	fungi|plasmid|archaea|bacteria|plant|invertebrate	Strong
Pha002584	21	Superscaffold1	protozoa|plasmid|bacteria|archaea|plant|invertebrate	Strong
Pha004524	21	Superscaffold2	bacteria|plant	Strong
Pha004689	21	Superscaffold2	bacteria|plasmid	Strong
Pha005575	21	Superscaffold3	archaea|bacteria	Partial
Pha005864	21	Superscaffold3	bacteria	Strong
Pha006447	21	Superscaffold3	fungi|plasmid|protozoa|bacteria|vertebrate_other|vertebrate_mammalian|invertebrate	Strong
Pha007315	21	Superscaffold4	bacteria|plasmid	Strong
Pha007390	21	Superscaffold4	invertebrate|bacteria	Strong
Pha009890	21	-	invertebrate|bacteria|plasmid|viral	N.A.
Pha002593	22	Superscaffold1	archaea|bacteria|protozoa|plasmid	Strong
Pha007810	22	Superscaffold4	MMETSP|bacteria|protozoa|plant	Strong
Pha007941	22	Superscaffold4	fungi|protozoa|plasmid|bacteria|archaea|plant|invertebrate	Strong
Pha008512	22	Superscaffold5	protozoa|bacteria|plasmid|plant	Strong
Pha008526	22	Superscaffold5	protozoa|bacteria|plasmid|plant	Partial
Pha006891	23	Superscaffold4	archaea|bacteria|plasmid	Strong
Pha007658	23	Superscaffold4	bacteria	Strong
Pha008116	23	Superscaffold5	bacteria	Strong
Pha001045	24	Superscaffold1	fungi|plasmid|bacteria|vertebrate_other|plant|vertebrate_mammalian|invertebrate	Strong
Pha002918	24	Superscaffold1	fungi|bacteria	Partial
Pha004177	24	Superscaffold2	fungi|protozoa|plasmid|archaea|bacteria|plant	Strong
Pha004622	24	Superscaffold2	bacteria|protozoa|plasmid	Strong
Pha006691	24	Superscaffold4	invertebrate|bacteria|protozoa|plasmid	Partial
Pha007224	24	Superscaffold4	fungi|protozoa|plasmid|archaea|bacteria|vertebrate_other|plant|invertebrate	Strong
Pha007861	24	Superscaffold4	fungi|protozoa|plasmid|bacteria|vertebrate_other	Strong
Pha008855	24	Superscaffold5	bacteria	Strong
Pha000107	25	Superscaffold1	bacteria	Strong
Pha000396	25	Superscaffold1	protozoa|bacteria|plant|plasmid	Strong
Pha003667	25	Superscaffold2	fungi|bacteria|protozoa	Strong
Pha003901	25	Superscaffold2	fungi|plasmid|protozoa|bacteria|MMETSP|archaea|vertebrate_other|plant|vertebrate_mammalian|invertebrate	Strong
Pha007036	25	Superscaffold4	bacteria	Strong
Pha008352	25	Superscaffold5	fungi|protozoa|plasmid|archaea|bacteria|vertebrate_other|vertebrate_mammalian|invertebrate	Strong
Pha010148	25	-	fungi|vertebrate_other|bacteria|plasmid	N.A.
Pha001206	26	Superscaffold1	bacteria	Strong
Pha001538	26	Superscaffold1	fungi|protozoa|bacteria|vertebrate_other|invertebrate	Partial
Pha002426	26	Superscaffold1	bacteria|protozoa|plant	Strong
Pha003362	26	Superscaffold2	bacteria	Strong
Pha007039	26	Superscaffold4	bacteria	Strong
Pha008737	26	Superscaffold5	plasmid|protozoa|archaea|bacteria|invertebrate	Strong
Pha009087	26	Superscaffold5	fungi|protozoa|plasmid|bacteria|MMETSP|plant|invertebrate	Strong
Pha009956	26	-	protozoa|bacteria|archaea|vertebrate_other|invertebrate	N.A.
Pha000200	27	Superscaffold1	protozoa|plasmid|archaea|bacteria|plant	Strong
Pha001089	27	Superscaffold1	invertebrate|bacteria|protozoa|plasmid	Strong
Pha002880	27	Superscaffold1	archaea|bacteria|protozoa|plant	Strong
Pha003619	27	Superscaffold2	protozoa|plasmid|archaea|bacteria|MMETSP|plant|vertebrate_mammalian	Strong
Pha004559	27	Superscaffold2	bacteria	Strong
Pha004841	27	Superscaffold2	protozoa|plasmid|archaea|bacteria|plant	Strong
Pha009889	27	-	bacteria|plasmid	N.A.
Pha001598	28	Superscaffold1	invertebrate|bacteria|plant|plasmid	Strong
Pha002630	28	Superscaffold1	protozoa|plasmid|archaea|bacteria|invertebrate	Strong
Pha004341	28	Superscaffold2	archaea|protozoa|bacteria|plasmid	Strong
Pha006052	28	Superscaffold3	fungi|protozoa|bacteria|vertebrate_other|invertebrate	Strong
Pha007026	28	Superscaffold4	fungi|plasmid|protozoa|archaea|bacteria|invertebrate	Strong
Pha007393	28	Superscaffold4	protozoa|plasmid|bacteria|archaea|MMETSP|vertebrate_other|invertebrate	Strong
Pha008499	28	Superscaffold5	archaea|bacteria|plasmid	Strong
Pha008508	28	Superscaffold5	archaea|bacteria|plasmid	Partial
Pha008523	28	Superscaffold5	archaea|bacteria|plasmid	Strong
Pha008775	28	Superscaffold5	bacteria	Strong
Pha000531	29	Superscaffold1	bacteria	Strong
Pha000608	29	Superscaffold1	bacteria|protozoa|plasmid	Strong
Pha002797	29	Superscaffold1	bacteria	Strong
Pha003764	29	Superscaffold2	bacteria	Strong
Pha005495	29	Superscaffold3	fungi|protozoa|archaea|bacteria|vertebrate_other|plant|invertebrate	Strong
Pha006382	29	Superscaffold3	archaea|bacteria	Strong
Pha006798	29	Superscaffold4	bacteria|plant	Partial
Pha008246	29	Superscaffold5	bacteria	Strong
Pha007611	30	Superscaffold4	archaea|bacteria|protozoa|plasmid	Strong
Pha000260	31	Superscaffold1	bacteria|plasmid	Strong
Pha001200	31	Superscaffold1	bacteria|protozoa	Partial
Pha003712	31	Superscaffold2	bacteria	Strong
Pha004690	31	Superscaffold2	bacteria	Strong
Pha006107	31	Superscaffold3	archaea|bacteria|plasmid	Strong
Pha006213	31	Superscaffold3	invertebrate|bacteria|protozoa	Strong
Pha010116	31	-	bacteria	N.A.
Pha003567	32	Superscaffold2	fungi|protozoa|bacteria|vertebrate_other|plant|vertebrate_mammalian|invertebrate	Strong
Pha008224	32	Superscaffold5	fungi|plasmid|archaea|bacteria|MMETSP|plant	Strong
Pha000526	33	Superscaffold1	fungi|protozoa|plasmid|bacteria|archaea|plant	Strong
Pha006512	33	Superscaffold3	bacteria|plant	Strong
Pha001462	34	Superscaffold1	archaea|bacteria|plasmid	Strong
Pha004848	34	Superscaffold2	bacteria|plasmid	Strong
Pha005234	34	Superscaffold3	protozoa|archaea|plasmid|bacteria	Strong
Pha009072	34	Superscaffold5	archaea|bacteria|protozoa|plasmid	Strong
Pha002611	35	Superscaffold1	bacteria|protozoa|plant	Strong
Pha004161	35	Superscaffold2	bacteria|protozoa|plant	Strong
Pha006478	36	Superscaffold3	plasmid|protozoa|bacteria|vertebrate_other|plant|vertebrate_mammalian|invertebrate	Strong
Pha008980	36	Superscaffold5	fungi|plasmid|protozoa|bacteria|vertebrate_other|plant|vertebrate_mammalian|invertebrate	Strong
Pha009114	36	Superscaffold5	fungi|plasmid|protozoa|bacteria|vertebrate_other|plant|vertebrate_mammalian|invertebrate	Strong
Pha000572	37	Superscaffold1	bacteria	Strong
Pha002370	37	Superscaffold1	bacteria	Strong
Pha008619	37	Superscaffold5	bacteria	Strong
Pha008645	37	Superscaffold5	plasmid|bacteria|vertebrate_other|plant|vertebrate_mammalian|invertebrate	Strong
Pha003239	38	Superscaffold2	MMETSP|bacteria|protozoa	Strong
Pha005615	38	Superscaffold3	bacteria	Strong
Pha007209	38	Superscaffold4	bacteria|plasmid	Strong
Pha001434	39	Superscaffold1	fungi|plasmid|protozoa|bacteria|invertebrate	Strong
Pha003832	39	Superscaffold2	bacteria	Strong
Pha006386	39	Superscaffold3	plasmid|protozoa|bacteria|archaea|MMETSP|vertebrate_other|plant|invertebrate	Strong
Pha003637	40	Superscaffold2	protozoa|archaea|bacteria|MMETSP|plant	Strong
Pha004348	40	Superscaffold2	archaea|protozoa|bacteria|plasmid	Strong
Pha004899	41	Superscaffold2	protozoa|plasmid|bacteria|archaea|vertebrate_other|invertebrate	Strong
Pha004402	43	Superscaffold2	fungi|protozoa|plasmid|bacteria|archaea|plant	Strong
Pha004599	43	Superscaffold2	protozoa|bacteria|plasmid	Strong
Pha002441	44	Superscaffold1	bacteria	Strong
Pha000588	45	Superscaffold1	archaea|bacteria|plasmid	Strong
Pha002423	45	Superscaffold1	fungi|protozoa|plasmid|bacteria|archaea|vertebrate_other|invertebrate	Strong
Pha008113	45	Superscaffold5	bacteria	Strong
Pha006924	46	Superscaffold4	bacteria	Strong
Pha008242	46	Superscaffold5	fungi|protozoa|plasmid|bacteria|vertebrate_other|plant|vertebrate_mammalian|invertebrate	Strong
Pha000076	47	Superscaffold1	bacteria	Strong
Pha002944	48	Superscaffold1	bacteria	Strong
Pha002957	48	Superscaffold1	fungi|protozoa|bacteria|MMETSP|archaea|vertebrate_other|plant|vertebrate_mammalian|invertebrate	Partial
Pha007371	48	Superscaffold4	bacteria|plasmid	Strong
Pha007800	48	Superscaffold4	protozoa|plasmid|archaea|bacteria|plant	Strong
Pha005123	49	Superscaffold3	bacteria|protozoa|plasmid	Strong
Pha006275	49	Superscaffold3	archaea|bacteria|protozoa|plasmid	Strong
Pha002884	54	Superscaffold1	fungi|protozoa|plasmid|archaea|bacteria	Strong
Pha002943	54	Superscaffold1	bacteria|protozoa	Strong
Pha006441	55	Superscaffold3	bacteria|plasmid	Strong
Pha001593	56	Superscaffold1	fungi|plasmid|bacteria|vertebrate_other|plant|vertebrate_mammalian|invertebrate	Strong
Pha009101	57	Superscaffold5	bacteria	Strong
Pha004844	58	Superscaffold2	bacteria|plasmid	Strong
Pha006653	59	Superscaffold4	archaea|bacteria	Strong
Pha008300	60	Superscaffold5	protozoa|plasmid|archaea|bacteria|MMETSP|invertebrate	Strong
Pha003774	61	Superscaffold2	fungi|protozoa|plasmid|bacteria|vertebrate_other|plant	Strong
Pha003399	62	Superscaffold2	bacteria	Strong
Pha009893	62	-	bacteria	N.A.
Pha002732	63	Superscaffold1	archaea|bacteria	Strong
Pha004711	63	Superscaffold2	fungi|plasmid|protozoa|bacteria|archaea|plant|invertebrate	Partial
Pha008194	63	Superscaffold5	bacteria	Strong
Pha008773	65	Superscaffold5	bacteria|protozoa	Strong
Pha007420	66	Superscaffold4	bacteria|protozoa	Strong
Pha008124	66	Superscaffold5	plasmid|archaea|bacteria|vertebrate_other|plant|invertebrate	Strong
Pha000162	67	Superscaffold1	fungi|protozoa|plasmid|archaea|bacteria|MMETSP|vertebrate_other|plant|invertebrate	Strong
Pha001307	68	Superscaffold1	archaea|bacteria|plasmid|fungi	Strong
Pha007643	69	Superscaffold4	bacteria	Strong
Pha006102	73	Superscaffold3	archaea|bacteria	Strong
Pha005966	74	Superscaffold3	bacteria	Strong
Pha007271	74	Superscaffold4	bacteria	Strong
Pha004631	75	Superscaffold2	bacteria|plasmid	Strong
Pha001561	76	Superscaffold1	fungi|plasmid|protozoa|bacteria|archaea|plant|invertebrate	Strong
Pha007456	76	Superscaffold4	bacteria	Strong
Pha003657	79	Superscaffold2	fungi|plasmid|bacteria|vertebrate_other|plant|vertebrate_mammalian|invertebrate	Strong
Pha003783	81	Superscaffold2	bacteria	Strong
Pha008264	81	Superscaffold5	archaea|bacteria|protozoa	Strong
Pha002368	82	Superscaffold1	protozoa|plasmid|archaea|bacteria|plant	Strong
Pha002626	84	Superscaffold1	bacteria	Strong
Pha003769	84	Superscaffold2	bacteria	Strong
Pha003921	84	Superscaffold2	bacteria	Strong
Pha008672	85	Superscaffold5	bacteria	Strong
Pha009888	85	-	bacteria|plasmid|viral	N.A.
Pha002243	86	Superscaffold1	bacteria|protozoa	Strong
Pha005060	89	Superscaffold3	bacteria|plasmid	Strong
Pha007270	92	Superscaffold4	archaea|bacteria|plasmid	Strong
Pha000896	93	Superscaffold1	archaea|bacteria|plasmid	Strong
Pha007234	102	Superscaffold4	archaea|bacteria	Strong
Pha010113	102	-	fungi|protozoa|plasmid|bacteria|archaea|plant	N.A.
Pha008615	103	Superscaffold5	bacteria	Strong
Pha005996	106	Superscaffold3	archaea|bacteria	Strong
Pha007376	112	Superscaffold4	bacteria	Strong
Pha010112	115	-	bacteria|plasmid	N.A.
Pha008133	119	Superscaffold5	bacteria	Strong
Pha004306	120	Superscaffold2	archaea|bacteria|plasmid	Strong
Pha006674	121	Superscaffold4	bacteria	Strong
Pha009887	123	-	bacteria|viral	N.A.
Pha006118	128	Superscaffold3	bacteria	Strong
Pha003647	132	Superscaffold2	protozoa|plasmid|bacteria|MMETSP|archaea|vertebrate_other|plant|invertebrate	Strong
Pha007488	135	Superscaffold4	bacteria|protozoa|plasmid	Strong
Pha002257	136	Superscaffold1	bacteria|plasmid	Strong
Pha004152	139	Superscaffold2	fungi|protozoa|plasmid|archaea|bacteria|plant	Strong
Pha005324	141	Superscaffold3	bacteria|protozoa|plasmid	Strong
Pha008578	142	Superscaffold5	archaea|bacteria|protozoa|plasmid	Strong
Pha009894	144	-	bacteria	N.A.
Pha010169	146	-	bacteria	N.A.
Pha004856	149	Superscaffold2	bacteria	Strong
Pha010171	149	-	bacteria|plasmid|vertebrate_mammalian	N.A.
Pha009897	158	-	bacteria|plasmid|viral	N.A.
Pha010110	165	-	invertebrate|bacteria|plasmid	N.A.
Pha004471	180	Superscaffold2	archaea|bacteria|protozoa|plasmid	Strong
Pha008696	183	Superscaffold5	bacteria|plasmid	Strong
Pha009896	190	-	bacteria|viral	N.A.
Pha000374	194	Superscaffold1	plasmid|viral|archaea|bacteria|invertebrate	Strong
Pha008463	201	Superscaffold5	invertebrate|bacteria|fungi	Strong
Pha010149	208	-	bacteria|plasmid	N.A.
Pha010109	220	-	archaea|bacteria	N.A.
Pha008128	226	Superscaffold5	fungi|plasmid|protozoa|archaea|bacteria	Strong
Pha010142	227	-	invertebrate|bacteria|plasmid	N.A.
Pha009895	232	-	bacteria|viral	N.A.
Pha010140	238	-	bacteria|plasmid	N.A.
Pha010150	260	-	protozoa|bacteria|plasmid	N.A.
Pha009892	273	-	bacteria	N.A.
Pha010172	273	-	invertebrate|protozoa|bacteria|plasmid	N.A.
Pha010141	295	-	bacteria	N.A.
Pha010218	325	-	bacteria|plasmid	N.A.
Pha010111	366	-	bacteria|plasmid	N.A.
Pha010170	373	-	bacteria	N.A.
Pha009891	420	-	bacteria|viral	N.A.
Pha010139	460	-	invertebrate|bacteria|plasmid|archaea	N.A.
Pha010219	460	-	bacteria|plasmid	N.A.
